# Supplementary material for: Comparative Transcriptomic Analysis Reveals Domestication and Improvement Patterns of Broomcorn Millet (Panicum miliaceum L.)
Source: Int J Mol Sci. 2024 Oct 13;25(20):11012. doi: 10.3390/ijms252011012 (PMC11507134; doi:10.3390/ijms252011012)
Supplement: Supplementary file 1 [file ijms-25-11012-s001.zip]

Archive with 6 entries (6 files):
- Table S1.pdf
- __MACOSX/._Table S1.pdf
- Table S2.xlsx
- __MACOSX/._Table S2.xlsx
- Table S3.xlsx
- __MACOSX/._Table S3.xlsx
