# Supplementary material for: Comparative Transcriptomic Analysis Reveals Domestication and Improvement Patterns of Broomcorn Millet (Panicum miliaceum L.)
Source: Int J Mol Sci. 2024 Oct 13;25(20):11012. doi: 10.3390/ijms252011012 (PMC11507134; doi:10.3390/ijms252011012)
Supplement: Supplementary file 1 [file ijms-25-11012-s001.zip › Table S2.xlsx]

## Sheet: WS-LS
#ID	Module Membership	gene significance	FDR	log2FC	regulated	COG_class	COG_class_annotation	GO_annotation	KEGG_annotation	KEGG_pathway_annotation	KOG_class	KOG_class_annotation	Pfam_annotation	Swiss_Prot_annotation	eggNOG_class	eggNOG_class_annotation	NR_annotation	GO_second_level_annotation
gene.C2845_PM16G13480	0.9526	0.904389	1.18e-18	-1.9647	down	--	--	--	--	--	--	--	--	--	--	--	hypothetical protein C2845_PM16G13480 [Panicum miliaceum]	--
gene.C2845_PM05G37150	0.903934	0.748689	6.87e-10	-1.20774	down	--	--	Biological Process: reproduction (GO:0000003);; Biological Process: cell morphogenesis (GO:0000902);; Biological Process: cell morphogenesis involved in differentiation (GO:0000904);; Molecular Function: protease binding (GO:0002020);; Biological Process: developmental process involved in reproduction (GO:0003006);; Molecular Function: molecular_function (GO:0003674);; Molecular Function: binding…	K19996|1.1e-139|atr:18449038|K19996 phosphatidylinositol transfer protein SFH5 | (RefSeq) patellin-3	--	[I]	Lipid transport and metabolism	CRAL/TRIO domain	Patellin-3 OS=Arabidopsis thaliana OX=3702 GN=PATL3 PE=1 SV=2	I	Lipid transport and metabolism	patellin-3-like [Panicum miliaceum]	biological process: reproduction (GO:0000003);; biological process: cellular process (GO:0009987);; biological process: developmental process (GO:0032502);; biological process: single-organism process (GO:0044699);; biological process: cellular component organization or biogenesis (GO:0071840);; molecular function: binding (GO:0005488);; biological process: reproductive process (GO:0022414);; cel…
gene.C2845_PM15G18580	0.926219	0.826155	1.36e-07	-1.46339	down	--	--	Molecular Function: nucleotide binding (GO:0000166);; Molecular Function: molecular_function (GO:0003674);; Molecular Function: binding (GO:0005488);; Molecular Function: protein binding (GO:0005515);; Cellular Component: cellular_component (GO:0005575);; Cellular Component: intracellular (GO:0005622);; Cellular Component: cell (GO:0005623);; Cellular Component: cytoplasm (GO:0005737);; Cellular …	--	--	[R]	General function prediction only	Leucine rich repeat	DNA damage-repair/toleration protein DRT100 OS=Arabidopsis thaliana OX=3702 GN=DRT100 PE=2 SV=2	S	Function unknown	hypothetical protein C2845_PM15G18580 [Panicum miliaceum]	molecular function: binding (GO:0005488);; cellular component: cell (GO:0005623);; cellular component: cell part (GO:0044464);; cellular component: organelle (GO:0043226)
gene.C2845_PM06G35380	0.933293	0.851039	2.1e-06	-1.25296	down	[P]	Inorganic ion transport and metabolism	Molecular Function: ATP binding (GO:0005524);; Cellular Component: plasma membrane (GO:0005886);; Molecular Function: hydrogen-exporting ATPase activity, phosphorylative mechanism (GO:0008553);; Cellular Component: integral component of membrane (GO:0016021);; Biological Process: hydrogen ion export across plasma membrane (GO:0120029);;	K01535|0.0e+00|sita:101755662|K01535 H+-transporting ATPase [EC:7.1.2.1] | (RefSeq) plasma membrane ATPase 1	Oxidative phosphorylation (ko00190)	[P]	Inorganic ion transport and metabolism	E1-E2 ATPase	ATPase 11, plasma membrane-type OS=Arabidopsis thaliana OX=3702 GN=AHA11 PE=1 SV=1	P	Inorganic ion transport and metabolism	plasma membrane ATPase 1 [Panicum miliaceum]	molecular function: binding (GO:0005488);; cellular component: cell (GO:0005623);; cellular component: membrane (GO:0016020);; cellular component: cell part (GO:0044464);; molecular function: catalytic activity (GO:0003824);; molecular function: transporter activity (GO:0005215);; biological process: single-organism process (GO:0044699);; biological process: localization (GO:0051179);; cellular c…
gene.C2845_PM02G27120	0.926831	0.864068	1.56e-10	-2.02025	down	--	--	Cellular Component: integral component of membrane (GO:0016021);;	K20666|3.4e-40|sita:101769612|K20666 gibberellin 13-oxidase [EC:1.14.-.-] | (RefSeq) cytochrome P450 714B3	--	--	--	--	Cytochrome P450 714B3 OS=Zea mays OX=4577 GN=CYP714B3 PE=2 SV=1	Q	Secondary metabolites biosynthesis, transport and catabolism	hypothetical protein C2845_PM02G27120 [Panicum miliaceum]	cellular component: membrane (GO:0016020);; cellular component: membrane part (GO:0044425)
gene.C2845_PM05G33290	0.721099	0.753025	4.93e-19	-3.22912	down	--	--	Molecular Function: peroxidase activity (GO:0004601);; Cellular Component: extracellular region (GO:0005576);; Biological Process: response to oxidative stress (GO:0006979);; Molecular Function: heme binding (GO:0020037);; Biological Process: hydrogen peroxide catabolic process (GO:0042744);; Molecular Function: metal ion binding (GO:0046872);;	K00430|9.7e-170|sita:101757536|K00430 peroxidase [EC:1.11.1.7] | (RefSeq) peroxidase 1 isoform X2	Phenylpropanoid biosynthesis (ko00940)	--	--	Peroxidase	Peroxidase 1 OS=Oryza sativa subsp. japonica OX=39947 GN=PRX74 PE=2 SV=2	C	Energy production and conversion	peroxidase 1 [Panicum miliaceum]	molecular function: catalytic activity (GO:0003824);; molecular function: antioxidant activity (GO:0016209);; biological process: metabolic process (GO:0008152);; biological process: cellular process (GO:0009987);; biological process: single-organism process (GO:0044699);; biological process: response to stimulus (GO:0050896);; biological process: detoxification (GO:0098754);; cellular component:…
gene.C2845_PM07G15350	0.913549	0.804387	8.94e-15	-1.84797	down	[V]	Defense mechanisms	Molecular Function: ATP binding (GO:0005524);; Cellular Component: integral component of membrane (GO:0016021);; Molecular Function: ATPase activity (GO:0016887);;	K08712|3.1e-125|gsl:Gasu_29800|K08712 ATP-binding cassette, subfamily G (WHITE), member 2, SNQ2 | (RefSeq) ABC transporter, ATP-binding protein	ABC transporters (ko02010)	[Q]	Secondary metabolites biosynthesis, transport and catabolism	ABC-2 type transporter	ABC transporter G family member 36 OS=Oryza sativa subsp. japonica OX=39947 GN=ABCG36 PE=2 SV=1	Q	Secondary metabolites biosynthesis, transport and catabolism	ABC transporter G family member 36-like [Panicum miliaceum]	molecular function: binding (GO:0005488);; cellular component: membrane (GO:0016020);; cellular component: membrane part (GO:0044425);; molecular function: catalytic activity (GO:0003824)
gene.C2845_PM01G26250	0.92964	0.878903	1.83e-10	-1.63979	down	[I]	Lipid transport and metabolism	Molecular Function: iron ion binding (GO:0005506);; Biological Process: lipid biosynthetic process (GO:0008610);; Cellular Component: integral component of membrane (GO:0016021);; Molecular Function: oxidoreductase activity (GO:0016491);;	K19706|1.6e-137|sita:101780654|K19706 dihydroceramide fatty acyl 2-hydroxylase [EC:1.14.18.7] | (RefSeq) dihydroceramide fatty acyl 2-hydroxylase FAH1	--	[I]	Lipid transport and metabolism	Fatty acid hydroxylase superfamily	Dihydroceramide fatty acyl 2-hydroxylase FAH1 OS=Arabidopsis thaliana OX=3702 GN=FAH1 PE=1 SV=1	I	Lipid transport and metabolism	fatty acid 2-hydroxylase 1-like [Panicum miliaceum]	molecular function: binding (GO:0005488);; biological process: metabolic process (GO:0008152);; biological process: single-organism process (GO:0044699);; cellular component: membrane (GO:0016020);; cellular component: membrane part (GO:0044425);; molecular function: catalytic activity (GO:0003824)
gene.C2845_PM01G31170	0.896838	0.933357	6.93e-46	-2.65333	down	[G]	Carbohydrate transport and metabolism	Molecular Function: hydrolase activity, hydrolyzing O-glycosyl compounds (GO:0004553);; Biological Process: carbohydrate metabolic process (GO:0005975);;	K05350|1.0e-287|sita:101781059|K05350 beta-glucosidase [EC:3.2.1.21] | (RefSeq) beta-glucosidase 7 isoform X1	Cyanoamino acid metabolism (ko00460);; Starch and sucrose metabolism (ko00500);; Phenylpropanoid biosynthesis (ko00940)	[G]	Carbohydrate transport and metabolism	Glycosyl hydrolase family 1	Beta-glucosidase 7 OS=Oryza sativa subsp. japonica OX=39947 GN=BGLU7 PE=1 SV=1	G	Carbohydrate transport and metabolism	hypothetical protein C2845_PM01G31170 [Panicum miliaceum]	molecular function: catalytic activity (GO:0003824);; biological process: metabolic process (GO:0008152)
gene.C2845_PM01G44870	0.972276	0.868443	1.26e-15	-1.85477	down	--	--	Cellular Component: nucleus (GO:0005634);; Biological Process: regulation of transcription, DNA-templated (GO:0006355);; Molecular Function: sequence-specific DNA binding (GO:0043565);;	K09338|1.5e-107|sita:101768252|K09338 homeobox-leucine zipper protein | (RefSeq) homeobox-leucine zipper protein HOX23-like	--	[K]	Transcription	Homeodomain	Homeobox-leucine zipper protein HOX23 OS=Oryza sativa subsp. indica OX=39946 GN=HOX23 PE=2 SV=1	K	Transcription	homeobox-leucine zipper protein HOX23-like [Panicum miliaceum]	cellular component: cell (GO:0005623);; cellular component: organelle (GO:0043226);; cellular component: cell part (GO:0044464);; biological process: biological regulation (GO:0065007);; molecular function: binding (GO:0005488)
gene.C2845_PM06G34610	0.751602	0.655991	3.22e-07	-1.19239	down	[E]	Amino acid transport and metabolism	Molecular Function: 5-methyltetrahydropteroyltriglutamate-homocysteine S-methyltransferase activity (GO:0003871);; Molecular Function: zinc ion binding (GO:0008270);; Biological Process: methionine biosynthetic process (GO:0009086);; Biological Process: methylation (GO:0032259);;	K00549|0.0e+00|sita:101772515|K00549 5-methyltetrahydropteroyltriglutamate--homocysteine methyltransferase [EC:2.1.1.14] | (RefSeq) 5-methyltetrahydropteroyltriglutamate-- homocysteine methyltransferase 1	Cysteine and methionine metabolism (ko00270);; Selenocompound metabolism (ko00450);; Biosynthesis of amino acids (ko01230)	[E]	Amino acid transport and metabolism	Cobalamin-independent synthase, Catalytic domain	5-methyltetrahydropteroyltriglutamate--homocysteine methyltransferase 1 OS=Oryza sativa subsp. japonica OX=39947 GN=Os12g0623900 PE=2 SV=1	E	Amino acid transport and metabolism	5-methyltetrahydropteroyltriglutamate--homocysteine methyltransferase 1-like [Panicum miliaceum]	molecular function: catalytic activity (GO:0003824);; biological process: metabolic process (GO:0008152);; molecular function: binding (GO:0005488);; biological process: cellular process (GO:0009987);; biological process: single-organism process (GO:0044699)
gene.C2845_PM16G22590	0.904827	0.757184	5.11e-10	-1.07433	down	[G]	Carbohydrate transport and metabolism	Biological Process: carbohydrate metabolic process (GO:0005975);; Molecular Function: isomerase activity (GO:0016853);; Molecular Function: carbohydrate binding (GO:0030246);;	K01792|3.2e-182|sita:101759836|K01792 glucose-6-phosphate 1-epimerase [EC:5.1.3.15] | (RefSeq) putative glucose-6-phosphate 1-epimerase	Glycolysis / Gluconeogenesis (ko00010)	[G]	Carbohydrate transport and metabolism	Aldose 1-epimerase	Putative glucose-6-phosphate 1-epimerase OS=Cenchrus ciliaris OX=35872 PE=2 SV=1	G	Carbohydrate transport and metabolism	hypothetical protein C2845_PM16G22590 [Panicum miliaceum]	biological process: metabolic process (GO:0008152);; molecular function: catalytic activity (GO:0003824);; molecular function: binding (GO:0005488)
gene.C2845_PM12G16650	0.791471	0.660318	2.18e-06	-1.27464	down	--	--	Molecular Function: ubiquitin-protein transferase activity (GO:0004842);;	K10260|2.1e-13|ota:OT_ostta09g00430|K10260 F-box and WD-40 domain protein 7 | (RefSeq) WD40/YVTN repeat-like-containing domain	Ubiquitin mediated proteolysis (ko04120)	--	--	U-box domain	U-box domain-containing protein 27 OS=Arabidopsis thaliana OX=3702 GN=PUB27 PE=2 SV=1	H	Coenzyme transport and metabolism	U-box domain-containing protein 27-like [Panicum miliaceum]	molecular function: catalytic activity (GO:0003824)
gene.C2845_PM09G09060	0.924607	0.839695	6.37e-09	-1.11358	down	--	--	Biological Process: reproduction (GO:0000003);; Biological Process: microtubule cytoskeleton organization (GO:0000226);; Biological Process: polysaccharide biosynthetic process (GO:0000271);; Biological Process: mitotic cell cycle (GO:0000278);; Biological Process: mitotic cytokinesis (GO:0000281);; Biological Process: cytokinesis (GO:0000910);; Biological Process: response to acid chemical (GO:0…	K13109|5.7e-08|mdm:103400894|K13109 IK cytokine | (RefSeq) suppressor of mec-8 and unc-52 protein homolog 2-like	--	[S]	Function unknown	Armadillo/beta-catenin-like repeat	Protein CELLULOSE SYNTHASE INTERACTIVE 1 OS=Arabidopsis thaliana OX=3702 GN=CSI1 PE=1 SV=1	S	Function unknown	hypothetical protein C2845_PM09G09060 [Panicum miliaceum]	biological process: reproduction (GO:0000003);; biological process: cellular process (GO:0009987);; biological process: cellular component organization or biogenesis (GO:0071840);; biological process: metabolic process (GO:0008152);; biological process: single-organism process (GO:0044699);; biological process: response to stimulus (GO:0050896);; biological process: biological regulation (GO:0065…
gene.C2845_PM03G24700	0.952583	0.837979	8.94e-15	-1.50613	down	[N]	Cell motility	Cellular Component: plasma membrane (GO:0005886);; Cellular Component: integral component of membrane (GO:0016021);; Molecular Function: cellulose synthase (UDP-forming) activity (GO:0016760);; Biological Process: cellulose biosynthetic process (GO:0030244);; Molecular Function: metal ion binding (GO:0046872);; Biological Process: cell wall organization (GO:0071555);;	K10999|0.0e+00|sbi:8069092|K10999 cellulose synthase A [EC:2.4.1.12] | (RefSeq) probable cellulose synthase A catalytic subunit 8 [UDP-forming]	--	--	--	Cellulose synthase	Probable cellulose synthase A catalytic subunit 8 [UDP-forming] OS=Oryza sativa subsp. japonica OX=39947 GN=CESA8 PE=1 SV=1	G	Carbohydrate transport and metabolism	hypothetical protein C2845_PM03G24700 [Panicum miliaceum]	cellular component: cell (GO:0005623);; cellular component: membrane (GO:0016020);; cellular component: cell part (GO:0044464);; cellular component: membrane part (GO:0044425);; molecular function: catalytic activity (GO:0003824);; biological process: metabolic process (GO:0008152);; biological process: cellular process (GO:0009987);; biological process: single-organism process (GO:0044699);; mol…
gene.C2845_PM14G12830	0.981791	0.911649	3.87e-29	-1.6237	down	--	--	Molecular Function: actin filament binding (GO:0051015);; Biological Process: actin filament bundle assembly (GO:0051017);;	K05768|5.6e-237|cpep:111785129|K05768 gelsolin | (RefSeq) villin-4-like isoform X1	--	[Z]	Cytoskeleton	Gelsolin repeat	Villin-2 OS=Oryza sativa subsp. japonica OX=39947 GN=VLN2 PE=2 SV=1	Z	Cytoskeleton	hypothetical protein C2845_PM14G12830 [Panicum miliaceum]	molecular function: binding (GO:0005488);; biological process: cellular process (GO:0009987);; biological process: single-organism process (GO:0044699);; biological process: cellular component organization or biogenesis (GO:0071840)
gene.C2845_PM02G16870	0.951617	0.928882	4.63e-13	-2.42444	down	--	--	Molecular Function: transferase activity, transferring acyl groups other than amino-acyl groups (GO:0016747);;	K19861|7.1e-174|dosa:Os10t0195600-01|K19861 benzyl alcohol O-benzoyltransferase [EC:2.3.1.196 2.3.1.232] | (RefSeq) Os10g0195600; Transferase family protein.	--	--	--	Transferase family	Acyl transferase 1 OS=Oryza sativa subsp. japonica OX=39947 GN=AT1 PE=2 SV=1	S	Function unknown	benzyl alcohol O-benzoyltransferase-like [Panicum miliaceum]	molecular function: catalytic activity (GO:0003824)
gene.C2845_PM15G13330	0.869152	0.713397	0.000157731	-1.22279	down	--	--	Molecular Function: transferase activity, transferring acyl groups other than amino-acyl groups (GO:0016747);;	K13065|8.2e-204|sbi:8075889|K13065 shikimate O-hydroxycinnamoyltransferase [EC:2.3.1.133] | (RefSeq) hydroxycinnamoyltransferase 1	Phenylpropanoid biosynthesis (ko00940);; Flavonoid biosynthesis (ko00941);; Stilbenoid, diarylheptanoid and gingerol biosynthesis (ko00945)	--	--	Transferase family	Hydroxycinnamoyltransferase 1 OS=Oryza sativa subsp. japonica OX=39947 GN=HCT1 PE=2 SV=1	S	Function unknown	shikimate O-hydroxycinnamoyltransferase-like [Panicum miliaceum]	molecular function: catalytic activity (GO:0003824)
Panicum_miliaceum_newGene_6155	0.777208	0.670705	0.000466825	-1.1074	down	--	--	--	--	--	--	--	--	--	--	--	hypothetical protein C2845_PM02G17690 [Panicum miliaceum]	--
gene.C2845_PM14G08210	0.803229	0.810989	1.04e-09	-1.55598	down	[M]	Cell wall/membrane/envelope biogenesis	Molecular Function: UDP-glucose 6-dehydrogenase activity (GO:0003979);; Molecular Function: NAD binding (GO:0051287);;	K00012|3.1e-273|sita:101780186|K00012 UDPglucose 6-dehydrogenase [EC:1.1.1.22] | (RefSeq) UDP-glucose 6-dehydrogenase 4	Pentose and glucuronate interconversions (ko00040);; Ascorbate and aldarate metabolism (ko00053);; Amino sugar and nucleotide sugar metabolism (ko00520)	[GT]	Carbohydrate transport and metabolism;; Signal transduction mechanisms	UDP-glucose/GDP-mannose dehydrogenase family, NAD binding domain	UDP-glucose 6-dehydrogenase 4 OS=Oryza sativa subsp. japonica OX=39947 GN=UGD4 PE=2 SV=1	--	--	UDP-glucose 6-dehydrogenase 4 [Panicum miliaceum]	molecular function: catalytic activity (GO:0003824);; biological process: metabolic process (GO:0008152);; biological process: single-organism process (GO:0044699);; molecular function: binding (GO:0005488)
gene.C2845_PM03G10680	0.938023	0.809894	8.7e-14	-1.44041	down	--	--	Molecular Function: GTPase activity (GO:0003924);; Molecular Function: structural constituent of cytoskeleton (GO:0005200);; Molecular Function: GTP binding (GO:0005525);; Cellular Component: microtubule (GO:0005874);; Biological Process: microtubule-based process (GO:0007017);;	K07374|2.6e-261|sbi:110432254|K07374 tubulin alpha | (RefSeq) tubulin alpha-6 chain	Phagosome (ko04145)	[Z]	Cytoskeleton	Tubulin/FtsZ family, GTPase domain	Tubulin alpha-3 chain OS=Eleusine indica OX=29674 GN=TUBA3 PE=2 SV=1	Z	Cytoskeleton	tubulin alpha-3 chain [Panicum hallii]	molecular function: catalytic activity (GO:0003824);; molecular function: structural molecule activity (GO:0005198);; molecular function: binding (GO:0005488);; cellular component: cell (GO:0005623);; cellular component: organelle (GO:0043226);; cellular component: organelle part (GO:0044422);; cellular component: cell part (GO:0044464);; cellular component: supramolecular complex (GO:0099080);; …
gene.C2845_PM01G12410	0.845419	0.858108	3.82e-24	-3.90247	down	--	--	--	--	--	--	--	--	--	--	--	hypothetical protein C2845_PM01G12410 [Panicum miliaceum]	--
gene.C2845_PM15G18310	0.760026	0.651225	3.02e-06	-1.07426	down	[I]	Lipid transport and metabolism	Molecular Function: hydroxymethylglutaryl-CoA reductase (NADPH) activity (GO:0004420);; Cellular Component: endoplasmic reticulum membrane (GO:0005789);; Biological Process: isoprenoid biosynthetic process (GO:0008299);; Biological Process: coenzyme A metabolic process (GO:0015936);;	K00021|3.3e-226|sita:101754923|K00021 hydroxymethylglutaryl-CoA reductase (NADPH) [EC:1.1.1.34] | (RefSeq) 3-hydroxy-3-methylglutaryl-coenzyme A reductase	Terpenoid backbone biosynthesis (ko00900)	[I]	Lipid transport and metabolism	Hydroxymethylglutaryl-coenzyme A reductase	3-hydroxy-3-methylglutaryl-coenzyme A reductase 3 OS=Oryza sativa subsp. japonica OX=39947 GN=HMG3 PE=2 SV=2	I	Lipid transport and metabolism	hypothetical protein GQ55_6G251600 [Panicum hallii var. hallii]	molecular function: catalytic activity (GO:0003824);; biological process: metabolic process (GO:0008152);; biological process: single-organism process (GO:0044699);; cellular component: cell (GO:0005623);; cellular component: membrane (GO:0016020);; cellular component: organelle (GO:0043226);; cellular component: organelle part (GO:0044422);; cellular component: membrane part (GO:0044425);; cellu…
gene.C2845_PM04G00960	0.841636	0.704306	0.00235627	-1.08161	down	--	--	Molecular Function: peroxidase activity (GO:0004601);; Cellular Component: extracellular region (GO:0005576);; Biological Process: response to oxidative stress (GO:0006979);; Molecular Function: heme binding (GO:0020037);; Biological Process: hydrogen peroxide catabolic process (GO:0042744);; Molecular Function: metal ion binding (GO:0046872);;	K00430|1.5e-170|sita:101756505|K00430 peroxidase [EC:1.11.1.7] | (RefSeq) peroxidase 1	Phenylpropanoid biosynthesis (ko00940)	--	--	Peroxidase	Peroxidase 1 OS=Oryza sativa subsp. japonica OX=39947 GN=PRX74 PE=2 SV=2	Q	Secondary metabolites biosynthesis, transport and catabolism	hypothetical protein C2845_PM04G00960 [Panicum miliaceum]	molecular function: catalytic activity (GO:0003824);; molecular function: antioxidant activity (GO:0016209);; biological process: metabolic process (GO:0008152);; biological process: cellular process (GO:0009987);; biological process: single-organism process (GO:0044699);; biological process: response to stimulus (GO:0050896);; biological process: detoxification (GO:0098754);; cellular component:…
gene.C2845_PM01G43890	0.891197	0.831309	1.34e-08	-1.78534	down	--	--	--	K13464|1.4e-36|sbi:8067865|K13464 jasmonate ZIM domain-containing protein | (RefSeq) protein TIFY 11e	Plant hormone signal transduction (ko04075)	--	--	tify domain	Protein TIFY 11e OS=Oryza sativa subsp. indica OX=39946 GN=TIFY11E PE=3 SV=1	S	Function unknown	ZIM motif family protein [Panicum miliaceum]	--
gene.C2845_PM02G20410	0.930303	0.874749	4.22e-07	-2.15801	down	--	--	Cellular Component: extracellular region (GO:0005576);; Biological Process: sexual reproduction (GO:0019953);;	K20628|1.4e-52|pvu:PHAVU_007G235300g|K20628 expansin | (RefSeq) hypothetical protein	--	--	--	Expansin C-terminal domain	Expansin-B3 OS=Oryza sativa subsp. japonica OX=39947 GN=EXPB3 PE=2 SV=2	S	Function unknown	expansin-B3-like [Panicum miliaceum]	cellular component: extracellular region (GO:0005576);; biological process: reproduction (GO:0000003);; biological process: reproductive process (GO:0022414);; biological process: multi-organism process (GO:0051704)
gene.C2845_PM11G11110	0.902376	0.823532	0.00242086	-1.50265	down	--	--	--	--	--	--	--	--	--	--	--	hypothetical protein C2845_PM11G11110 [Panicum miliaceum]	--
gene.C2845_PM02G17510	0.738364	0.586597	0.00257907	-1.06352	down	--	--	Molecular Function: molecular_function (GO:0003674);; Molecular Function: nucleic acid binding (GO:0003676);; Molecular Function: RNA binding (GO:0003723);; Molecular Function: catalytic activity (GO:0003824);; Molecular Function: nuclease activity (GO:0004518);; Molecular Function: endonuclease activity (GO:0004519);; Molecular Function: binding (GO:0005488);; Cellular Component: cellular_compon…	--	--	[R]	General function prediction only	PPR repeat family	Pentatricopeptide repeat-containing protein At2g01390 OS=Arabidopsis thaliana OX=3702 GN=At2g01390/At2g01380 PE=2 SV=2	S	Function unknown	hypothetical protein C2845_PM02G17510 [Panicum miliaceum]	molecular function: binding (GO:0005488);; molecular function: catalytic activity (GO:0003824);; biological process: metabolic process (GO:0008152);; biological process: cellular process (GO:0009987);; cellular component: cell (GO:0005623);; cellular component: cell part (GO:0044464);; cellular component: organelle (GO:0043226)
gene.C2845_PM13G17810	0.946565	0.781059	5.47e-09	-1.48586	down	--	--	--	--	--	--	--	BURP domain	BURP domain-containing protein 9 OS=Oryza sativa subsp. japonica OX=39947 GN=BURP9 PE=2 SV=1	S	Function unknown	BURP domain-containing protein 9-like [Panicum miliaceum]	--
gene.C2845_PM08G26310	0.818866	0.803852	3.6e-10	-1.67336	down	--	--	Cellular Component: exocyst (GO:0000145);; Biological Process: exocytosis (GO:0006887);; Biological Process: protein transport (GO:0015031);;	K07195|0.0e+00|sita:101780305|K07195 exocyst complex component 7 | (RefSeq) exocyst complex component EXO70E2	--	[U]	Intracellular trafficking, secretion, and vesicular transport	Exo70 exocyst complex subunit	Exocyst complex component EXO70E2 OS=Arabidopsis thaliana OX=3702 GN=EXO70E2 PE=1 SV=1	U	Intracellular trafficking, secretion, and vesicular transport	exocyst complex component EXO70B1-like [Panicum miliaceum]	cellular component: cell (GO:0005623);; cellular component: macromolecular complex (GO:0032991);; cellular component: cell part (GO:0044464);; biological process: cellular process (GO:0009987);; biological process: single-organism process (GO:0044699);; biological process: localization (GO:0051179)
gene.C2845_PM04G14350	0.725276	0.499084	0.0023543	-1.29933	down	--	--	--	K01757|1.4e-23|thj:104808295|K01757 strictosidine synthase [EC:4.3.3.2] | (RefSeq) protein STRICTOSIDINE SYNTHASE-LIKE 12-like	Indole alkaloid biosynthesis (ko00901)	[R]	General function prediction only	--	Protein STRICTOSIDINE SYNTHASE-LIKE 3 OS=Arabidopsis thaliana OX=3702 GN=SSL3 PE=2 SV=1	J	Translation, ribosomal structure and biogenesis	protein STRICTOSIDINE SYNTHASE-LIKE 10-like [Panicum miliaceum]	--
gene.C2845_PM05G29700	0.854879	0.799925	2.83e-07	-1.5436	down	[R]	General function prediction only	Cellular Component: cellular_component (GO:0005575);; Cellular Component: cell wall (GO:0005618);; Cellular Component: intracellular (GO:0005622);; Cellular Component: cell (GO:0005623);; Cellular Component: cytoplasm (GO:0005737);; Cellular Component: Golgi apparatus (GO:0005794);; Cellular Component: plasma membrane (GO:0005886);; Cellular Component: cell-cell junction (GO:0005911);; Cellular C…	--	--	--	--	Fasciclin domain	Fasciclin-like arabinogalactan protein 11 OS=Arabidopsis thaliana OX=3702 GN=FLA11 PE=2 SV=2	S	Function unknown	fasciclin-like arabinogalactan protein 11 [Panicum miliaceum]	cellular component: cell (GO:0005623);; cellular component: cell part (GO:0044464);; cellular component: organelle (GO:0043226);; cellular component: membrane (GO:0016020);; cellular component: cell junction (GO:0030054);; cellular component: membrane part (GO:0044425);; cellular component: symplast (GO:0055044)
gene.C2845_PM15G06230	0.81	0.923472	4.99e-23	-3.97024	down	[C]	Energy production and conversion	Molecular Function: oxoglutarate dehydrogenase (succinyl-transferring) activity (GO:0004591);; Biological Process: tricarboxylic acid cycle (GO:0006099);; Molecular Function: thiamine pyrophosphate binding (GO:0030976);;	K00164|0.0e+00|sita:101773722|K00164 2-oxoglutarate dehydrogenase E1 component [EC:1.2.4.2] | (RefSeq) 2-oxoglutarate dehydrogenase, mitochondrial	Citrate cycle (TCA cycle) (ko00020);; Carbon metabolism (ko01200)	[G]	Carbohydrate transport and metabolism	Dehydrogenase E1 component	--	G	Carbohydrate transport and metabolism	2-oxoglutarate dehydrogenase, mitochondrial-like [Panicum miliaceum]	molecular function: catalytic activity (GO:0003824);; biological process: metabolic process (GO:0008152);; biological process: single-organism process (GO:0044699);; biological process: cellular process (GO:0009987);; molecular function: binding (GO:0005488)
gene.C2845_PM13G24340	0.846126	0.790648	7.96e-05	-1.02209	down	--	--	--	--	--	--	--	Plant protein of unknown function (DUF936)	--	S	Function unknown	PHD finger protein rhinoceros-like [Panicum miliaceum]	--
Panicum_miliaceum_newGene_37378	0.970864	0.890233	1.62e-16	-1.58131	down	--	--	--	--	--	--	--	--	--	--	--	--	--
gene.C2845_PM12G08110	0.85993	0.788115	3.76e-15	-1.45994	down	--	--	Molecular Function: transcription factor activity, sequence-specific DNA binding (GO:0003700);;	K04374|3.1e-54|mus:103997104|K04374 cyclic AMP-dependent transcription factor ATF-4 | (RefSeq) basic leucine zipper 61-like	Protein processing in endoplasmic reticulum (ko04141)	--	--	bZIP transcription factor	Basic leucine zipper 19 OS=Oryza sativa subsp. japonica OX=39947 GN=BZIP19 PE=2 SV=1	K	Transcription	hypothetical protein C2845_PM12G08110 [Panicum miliaceum]	molecular function: nucleic acid binding transcription factor activity (GO:0001071);; biological process: biological regulation (GO:0065007)
gene.C2845_PM07G05740	0.894758	0.860408	2.07e-29	-2.28894	down	--	--	Molecular Function: peroxidase activity (GO:0004601);; Cellular Component: extracellular region (GO:0005576);; Biological Process: response to oxidative stress (GO:0006979);; Molecular Function: heme binding (GO:0020037);; Biological Process: hydrogen peroxide catabolic process (GO:0042744);; Molecular Function: metal ion binding (GO:0046872);;	K00430|5.8e-186|sita:101777590|K00430 peroxidase [EC:1.11.1.7] | (RefSeq) peroxidase 72	Phenylpropanoid biosynthesis (ko00940)	--	--	Peroxidase	Peroxidase 72 OS=Arabidopsis thaliana OX=3702 GN=PER72 PE=1 SV=1	Q	Secondary metabolites biosynthesis, transport and catabolism	peroxidase 72-like [Panicum miliaceum]	molecular function: catalytic activity (GO:0003824);; molecular function: antioxidant activity (GO:0016209);; biological process: metabolic process (GO:0008152);; biological process: cellular process (GO:0009987);; biological process: single-organism process (GO:0044699);; biological process: response to stimulus (GO:0050896);; biological process: detoxification (GO:0098754);; cellular component:…
gene.C2845_PM01G24050	0.855111	0.648411	0.00350306	-1.11962	down	--	--	Molecular Function: hydrolase activity, hydrolyzing O-glycosyl compounds (GO:0004553);; Biological Process: carbohydrate metabolic process (GO:0005975);;	K19893|3.4e-142|lang:109350692|K19893 glucan endo-1,3-beta-glucosidase 5/6 [EC:3.2.1.39] | (RefSeq) glucan endo-1,3-beta-glucosidase 5	Starch and sucrose metabolism (ko00500)	--	--	Glycosyl hydrolases family 17	Glucan endo-1,3-beta-glucosidase 8 OS=Arabidopsis thaliana OX=3702 GN=At1g64760 PE=2 SV=2	G	Carbohydrate transport and metabolism	glucan endo-1,3-beta-glucosidase 8-like [Panicum miliaceum]	molecular function: catalytic activity (GO:0003824);; biological process: metabolic process (GO:0008152)
Panicum_miliaceum_newGene_27415	0.945272	0.853896	6.82e-11	-1.75059	down	--	--	--	--	--	--	--	BURP domain	BURP domain-containing protein 9 OS=Oryza sativa subsp. japonica OX=39947 GN=BURP9 PE=2 SV=1	S	Function unknown	BURP domain-containing protein 9-like [Panicum miliaceum]	--
Panicum_miliaceum_newGene_13612	0.918024	0.819995	1.3e-11	-1.73462	down	--	--	--	--	--	--	--	--	--	--	--	--	--
gene.C2845_PM07G36290	0.86628	0.824234	1.96e-09	-1.95835	down	--	--	Cellular Component: cell wall (GO:0005618);; Molecular Function: manganese ion binding (GO:0030145);; Molecular Function: nutrient reservoir activity (GO:0045735);; Cellular Component: apoplast (GO:0048046);;	--	--	--	--	Cupin	Germin-like protein 1-1 OS=Oryza sativa subsp. japonica OX=39947 GN=GER4 PE=2 SV=1	S	Function unknown	germin-like protein 1-1 [Panicum miliaceum]	cellular component: cell (GO:0005623);; cellular component: cell part (GO:0044464);; molecular function: binding (GO:0005488);; molecular function: nutrient reservoir activity (GO:0045735);; cellular component: extracellular region (GO:0005576)
gene.C2845_PM16G17010	0.867453	0.829741	5.72e-30	-4.13028	down	[QV]	Secondary metabolites biosynthesis, transport and catabolism;; Defense mechanisms	Molecular Function: monooxygenase activity (GO:0004497);; Molecular Function: iron ion binding (GO:0005506);; Cellular Component: integral component of membrane (GO:0016021);; Molecular Function: oxidoreductase activity, acting on paired donors, with incorporation or reduction of molecular oxygen (GO:0016705);; Molecular Function: heme binding (GO:0020037);;	K07437|1.2e-145|qsu:112032099|K07437 cytochrome P450 family 26 subfamily A | (RefSeq) cytochrome P450 87A3-like	--	[QI]	Secondary metabolites biosynthesis, transport and catabolism;; Lipid transport and metabolism	Cytochrome P450	Cytochrome P450 87A3 OS=Oryza sativa subsp. japonica OX=39947 GN=CYP87A3 PE=2 SV=3	Q	Secondary metabolites biosynthesis, transport and catabolism	cytochrome P450 87A3 [Panicum miliaceum]	molecular function: catalytic activity (GO:0003824);; biological process: metabolic process (GO:0008152);; biological process: single-organism process (GO:0044699);; molecular function: binding (GO:0005488);; cellular component: membrane (GO:0016020);; cellular component: membrane part (GO:0044425)
gene.C2845_PM04G17650	0.888776	0.892971	1.67e-20	-2.46598	down	[Q]	Secondary metabolites biosynthesis, transport and catabolism	Molecular Function: oxidoreductase activity (GO:0016491);; Molecular Function: metal ion binding (GO:0046872);;	K05933|4.0e-171|sita:101781542|K05933 aminocyclopropanecarboxylate oxidase [EC:1.14.17.4] | (RefSeq) 1-aminocyclopropane-1-carboxylate oxidase 1	Cysteine and methionine metabolism (ko00270)	[QR]	Secondary metabolites biosynthesis, transport and catabolism;; General function prediction only	2OG-Fe(II) oxygenase superfamily	1-aminocyclopropane-1-carboxylate oxidase 1 OS=Oryza sativa subsp. japonica OX=39947 GN=ACO1 PE=2 SV=1	Q	Secondary metabolites biosynthesis, transport and catabolism	1-aminocyclopropane-1-carboxylate oxidase 1 [Panicum miliaceum]	molecular function: catalytic activity (GO:0003824);; molecular function: binding (GO:0005488)
gene.C2845_PM08G09000	0.891713	0.914247	2.09e-25	-3.36249	down	--	--	Molecular Function: peroxidase activity (GO:0004601);; Cellular Component: extracellular region (GO:0005576);; Biological Process: response to oxidative stress (GO:0006979);; Molecular Function: heme binding (GO:0020037);; Biological Process: hydrogen peroxide catabolic process (GO:0042744);; Molecular Function: metal ion binding (GO:0046872);;	K00430|7.5e-150|sita:101778806|K00430 peroxidase [EC:1.11.1.7] | (RefSeq) peroxidase 9	Phenylpropanoid biosynthesis (ko00940)	--	--	Peroxidase	Peroxidase 9 OS=Arabidopsis thaliana OX=3702 GN=PER9 PE=1 SV=1	Q	Secondary metabolites biosynthesis, transport and catabolism	Peroxidase 15 [Panicum miliaceum]	molecular function: catalytic activity (GO:0003824);; molecular function: antioxidant activity (GO:0016209);; biological process: metabolic process (GO:0008152);; biological process: cellular process (GO:0009987);; biological process: single-organism process (GO:0044699);; biological process: response to stimulus (GO:0050896);; biological process: detoxification (GO:0098754);; cellular component:…
gene.C2845_PM04G22470	0.816918	0.633994	3.83e-05	-1.11738	down	--	--	Biological Process: regulation of transcription, DNA-templated (GO:0006355);; Molecular Function: protein dimerization activity (GO:0046983);;	K18878|5.5e-41|cann:107866053|K18878 BHLH transcription factor Upa20 | (RefSeq) Upa20; transcription factor bHLH137-like	Plant-pathogen interaction (ko04626)	--	--	Helix-loop-helix DNA-binding domain	Transcription factor bHLH137 OS=Arabidopsis thaliana OX=3702 GN=BHLH137 PE=1 SV=1	K	Transcription	hypothetical protein C2845_PM04G22470 [Panicum miliaceum]	biological process: biological regulation (GO:0065007);; molecular function: binding (GO:0005488)
gene.C2845_PM10G18730	0.790292	0.745017	1.14e-07	-1.21424	down	--	--	Cellular Component: cellular_component (GO:0005575);; Cellular Component: intracellular (GO:0005622);; Cellular Component: cell (GO:0005623);; Cellular Component: nucleus (GO:0005634);; Biological Process: nucleobase-containing compound metabolic process (GO:0006139);; Biological Process: transcription, DNA-templated (GO:0006351);; Biological Process: cellular aromatic compound metabolic process …	K13413|2.7e-51|sbi:110435403|K13413 mitogen-activated protein kinase kinase 4/5 [EC:2.7.12.2] | (RefSeq) mitogen-activated protein kinase kinase 5-like	MAPK signaling pathway - plant (ko04016);; Plant hormone signal transduction (ko04075);; Plant-pathogen interaction (ko04626)	--	--	Protein of unknown function (DUF640)	Protein G1-like2 OS=Oryza sativa subsp. indica OX=39946 GN=OsI_24078 PE=3 SV=1	K	Transcription	hypothetical protein C2845_PM10G18730 [Panicum miliaceum]	cellular component: cell (GO:0005623);; cellular component: cell part (GO:0044464);; cellular component: organelle (GO:0043226);; biological process: metabolic process (GO:0008152);; biological process: cellular process (GO:0009987);; biological process: response to stimulus (GO:0050896);; biological process: developmental process (GO:0032502)
gene.C2845_PM02G14670	0.977236	0.871405	4.78e-11	-1.96949	down	--	--	Cellular Component: nucleus (GO:0005634);; Biological Process: regulation of transcription, DNA-templated (GO:0006355);; Molecular Function: sequence-specific DNA binding (GO:0043565);;	K09338|1.5e-107|sita:101768252|K09338 homeobox-leucine zipper protein | (RefSeq) homeobox-leucine zipper protein HOX23-like	--	[K]	Transcription	Homeodomain	Homeobox-leucine zipper protein HOX23 OS=Oryza sativa subsp. indica OX=39946 GN=HOX23 PE=2 SV=1	K	Transcription	homeobox-leucine zipper protein HOX23-like [Panicum miliaceum]	cellular component: cell (GO:0005623);; cellular component: organelle (GO:0043226);; cellular component: cell part (GO:0044464);; biological process: biological regulation (GO:0065007);; molecular function: binding (GO:0005488)
gene.C2845_PM18G13370	0.902512	0.688951	1e-08	-1.09231	down	--	--	Molecular Function: protein kinase activity (GO:0004672);; Molecular Function: ATP binding (GO:0005524);; Cellular Component: integral component of membrane (GO:0016021);;	K13436|3.4e-27|aof:109825530|K13436 pto-interacting protein 1 [EC:2.7.11.1] | (RefSeq) PTI1-like tyrosine-protein kinase 3	Plant-pathogen interaction (ko04626)	--	--	Protein tyrosine and serine/threonine kinase	Protein MALE DISCOVERER 2 OS=Arabidopsis thaliana OX=3702 GN=MDIS2 PE=1 SV=1	T	Signal transduction mechanisms	putative LRR receptor-like serine/threonine-protein kinase MRH1 [Panicum miliaceum]	molecular function: catalytic activity (GO:0003824);; biological process: metabolic process (GO:0008152);; biological process: cellular process (GO:0009987);; molecular function: binding (GO:0005488);; cellular component: membrane (GO:0016020);; cellular component: membrane part (GO:0044425)
Panicum_miliaceum_newGene_29204	0.833819	0.687679	6.06e-05	-1.21071	down	--	--	--	--	--	--	--	--	--	--	--	--	--
gene.C2845_PM09G19880	0.79837	0.658488	2.65e-06	-1.19576	down	[T]	Signal transduction mechanisms	Molecular Function: protein serine/threonine kinase activity (GO:0004674);; Molecular Function: ATP binding (GO:0005524);; Cellular Component: integral component of membrane (GO:0016021);;	K13430|1.1e-65|dosa:Os04t0393900-01|K13430 serine/threonine-protein kinase PBS1 [EC:2.7.11.1] | (RefSeq) Os04g0393900; Similar to H0718E12.2 protein.	Plant-pathogen interaction (ko04626)	[T]	Signal transduction mechanisms	Protein kinase domain	Probable receptor-like protein kinase At1g80640 OS=Arabidopsis thaliana OX=3702 GN=At1g80640 PE=2 SV=1	T	Signal transduction mechanisms	putative receptor-like protein kinase [Panicum miliaceum]	molecular function: catalytic activity (GO:0003824);; biological process: metabolic process (GO:0008152);; biological process: cellular process (GO:0009987);; molecular function: binding (GO:0005488);; cellular component: membrane (GO:0016020);; cellular component: membrane part (GO:0044425)
gene.C2845_PM04G30340	0.969161	0.834432	3.66e-11	-1.33712	down	--	--	Molecular Function: GTPase activity (GO:0003924);; Molecular Function: structural constituent of cytoskeleton (GO:0005200);; Molecular Function: GTP binding (GO:0005525);; Cellular Component: microtubule (GO:0005874);; Biological Process: microtubule-based process (GO:0007017);;	K07374|2.2e-260|sbi:110432254|K07374 tubulin alpha | (RefSeq) tubulin alpha-6 chain	Phagosome (ko04145)	[Z]	Cytoskeleton	Tubulin/FtsZ family, GTPase domain	Tubulin alpha-3 chain OS=Eleusine indica OX=29674 GN=TUBA3 PE=2 SV=1	Z	Cytoskeleton	hypothetical protein C2845_PM04G30340 [Panicum miliaceum]	molecular function: catalytic activity (GO:0003824);; molecular function: structural molecule activity (GO:0005198);; molecular function: binding (GO:0005488);; cellular component: cell (GO:0005623);; cellular component: organelle (GO:0043226);; cellular component: organelle part (GO:0044422);; cellular component: cell part (GO:0044464);; cellular component: supramolecular complex (GO:0099080);; …
gene.C2845_PM05G32990	0.748983	0.789317	2.09e-29	-3.60765	down	--	--	Cellular Component: integral component of membrane (GO:0016021);;	--	--	--	--	--	--	--	--	hypothetical protein C2845_PM05G32990 [Panicum miliaceum]	cellular component: membrane (GO:0016020);; cellular component: membrane part (GO:0044425)
gene.C2845_PM02G22700	0.893803	0.836678	6.17e-12	-1.69496	down	--	--	--	--	--	--	--	Domain of unknown function (DUF1719)	--	S	Function unknown	uncharacterized protein C2845_PM02G22700 [Panicum miliaceum]	--
gene.C2845_PM12G15430	0.879062	0.893587	2.63e-11	-1.96108	down	[I]	Lipid transport and metabolism	Biological Process: lipid metabolic process (GO:0006629);; Molecular Function: phosphoric diester hydrolase activity (GO:0008081);;	K18696|9.9e-190|sita:101785008|K18696 glycerophosphodiester phosphodiesterase [EC:3.1.4.46] | (RefSeq) glycerophosphodiester phosphodiesterase GDPD1, chloroplastic	Glycerophospholipid metabolism (ko00564)	[R]	General function prediction only	Glycerophosphoryl diester phosphodiesterase family	Glycerophosphodiester phosphodiesterase GDPD2 OS=Arabidopsis thaliana OX=3702 GN=GDPD2 PE=2 SV=1	C	Energy production and conversion	glycerophosphodiester phosphodiesterase GDPD1, chloroplastic-like [Panicum miliaceum]	biological process: metabolic process (GO:0008152);; biological process: single-organism process (GO:0044699);; molecular function: catalytic activity (GO:0003824)
gene.C2845_PM16G12370	0.747535	0.592514	0.000109326	-1.0413	down	[M]	Cell wall/membrane/envelope biogenesis	Molecular Function: protein kinase activity (GO:0004672);; Molecular Function: ATP binding (GO:0005524);;	K16196|0.0e+00|sita:101756420|K16196 eukaryotic translation initiation factor 2-alpha kinase 4 [EC:2.7.11.1] | (RefSeq) eIF-2-alpha kinase GCN2 isoform X1	Protein processing in endoplasmic reticulum (ko04141)	[J]	Translation, ribosomal structure and biogenesis	Protein kinase domain	eIF-2-alpha kinase GCN2 OS=Arabidopsis thaliana OX=3702 GN=GCN2 PE=2 SV=2	T	Signal transduction mechanisms	hypothetical protein C2845_PM16G12370 [Panicum miliaceum]	molecular function: catalytic activity (GO:0003824);; biological process: metabolic process (GO:0008152);; biological process: cellular process (GO:0009987);; molecular function: binding (GO:0005488)
gene.C2845_PM11G20630	0.852574	0.854859	1.18e-11	-2.89825	down	--	--	--	K03097|1.4e-08|aip:107623262|K03097 casein kinase II subunit alpha [EC:2.7.11.1] | (RefSeq) casein kinase II subunit alpha-like isoform X2	Ribosome biogenesis in eukaryotes (ko03008);; Circadian rhythm - plant (ko04712)	--	--	Protein of unknown function (DUF642)	--	S	Function unknown	hypothetical protein C2845_PM11G20630 [Panicum miliaceum]	--
gene.C2845_PM08G17360	0.800043	0.876218	1.14e-20	-1.78488	down	--	--	Cellular Component: mitochondrial outer membrane (GO:0005741);; Molecular Function: voltage-gated anion channel activity (GO:0008308);;	K15040|4.0e-148|sita:101786866|K15040 voltage-dependent anion channel protein 2 | (RefSeq) mitochondrial outer membrane protein porin 3	--	[P]	Inorganic ion transport and metabolism	Eukaryotic porin	Mitochondrial outer membrane protein porin 3 OS=Oryza sativa subsp. japonica OX=39947 GN=VDAC3 PE=2 SV=1	P	Inorganic ion transport and metabolism	mitochondrial outer membrane protein porin 3 [Panicum miliaceum]	cellular component: cell (GO:0005623);; cellular component: membrane (GO:0016020);; cellular component: organelle (GO:0043226);; cellular component: organelle part (GO:0044422);; cellular component: cell part (GO:0044464);; molecular function: transporter activity (GO:0005215);; biological process: localization (GO:0051179);; biological process: biological regulation (GO:0065007)
gene.C2845_PM08G15450	0.906815	0.699382	0.000265027	-1.29233	down	[Q]	Secondary metabolites biosynthesis, transport and catabolism	Biological Process: fatty acid biosynthetic process (GO:0006633);; Cellular Component: membrane (GO:0016020);; Molecular Function: transferase activity, transferring acyl groups other than amino-acyl groups (GO:0016747);;	K15397|2.6e-259|sita:101753278|K15397 3-ketoacyl-CoA synthase [EC:2.3.1.199] | (RefSeq) 3-ketoacyl-CoA synthase 5	Fatty acid elongation (ko00062);; Plant-pathogen interaction (ko04626)	--	--	FAE1/Type III polyketide synthase-like protein	3-ketoacyl-CoA synthase 6 OS=Arabidopsis thaliana OX=3702 GN=CUT1 PE=1 SV=1	I	Lipid transport and metabolism	3-ketoacyl-CoA synthase 5-like [Panicum miliaceum]	biological process: metabolic process (GO:0008152);; biological process: cellular process (GO:0009987);; biological process: single-organism process (GO:0044699);; cellular component: membrane (GO:0016020);; molecular function: catalytic activity (GO:0003824)
gene.C2845_PM07G32540	0.801154	0.821985	5.81e-05	-2.38414	down	--	--	--	--	--	--	--	--	--	--	--	loricrin [Panicum miliaceum]	--
gene.C2845_PM07G34920	0.961138	0.794089	7.26e-12	-1.00225	down	--	--	Molecular Function: actin filament binding (GO:0051015);; Biological Process: actin filament bundle assembly (GO:0051017);;	K05768|2.0e-221|cpep:111785129|K05768 gelsolin | (RefSeq) villin-4-like isoform X1	--	[Z]	Cytoskeleton	Gelsolin repeat	Villin-2 OS=Oryza sativa subsp. japonica OX=39947 GN=VLN2 PE=2 SV=1	Z	Cytoskeleton	hypothetical protein C2845_PM07G34920 [Panicum miliaceum]	molecular function: binding (GO:0005488);; biological process: cellular process (GO:0009987);; biological process: single-organism process (GO:0044699);; biological process: cellular component organization or biogenesis (GO:0071840)
gene.C2845_PM11G19990	0.909093	0.974799	4e-165	-5.78096	down	--	--	--	--	--	--	--	--	Protodermal factor 1 OS=Arabidopsis thaliana OX=3702 GN=PDF1 PE=2 SV=1	S	Function unknown	protodermal factor 1-like [Panicum miliaceum]	--
gene.C2845_PM03G00390	0.896499	0.854468	6.33e-16	-1.89738	down	--	--	Cellular Component: integral component of membrane (GO:0016021);;	K10664|9.7e-169|sita:101754940|K10664 E3 ubiquitin-protein ligase ATL6/9/15/31/42/55 [EC:2.3.2.27] | (RefSeq) E3 ubiquitin-protein ligase ATL6	--	[O]	Posttranslational modification, protein turnover, chaperones	Ring finger domain	E3 ubiquitin-protein ligase ATL6 OS=Arabidopsis thaliana OX=3702 GN=ATL6 PE=1 SV=2	O	Posttranslational modification, protein turnover, chaperones	E3 ubiquitin-protein ligase ATL6-like [Panicum miliaceum]	cellular component: membrane (GO:0016020);; cellular component: membrane part (GO:0044425)
gene.C2845_PM07G29660	0.850039	0.75169	7.38e-05	-1.31241	down	--	--	Molecular Function: UDP-glycosyltransferase activity (GO:0008194);;	K18823|1.1e-87|adu:107468558|K18823 soyasaponin III rhamnosyltransferase [EC:2.4.1.273] | (RefSeq) soyasaponin III rhamnosyltransferase	--	[GC]	Carbohydrate transport and metabolism;; Energy production and conversion	UDP-glucoronosyl and UDP-glucosyl transferase	Putative UDP-rhamnose:rhamnosyltransferase 1 OS=Fragaria ananassa OX=3747 GN=GT4 PE=2 SV=1	--	--	putative UDP-rhamnose:rhamnosyltransferase 1 [Panicum miliaceum]	molecular function: catalytic activity (GO:0003824)
gene.C2845_PM06G10890	0.860058	0.822646	3.82e-32	-1.96796	down	[M]	Cell wall/membrane/envelope biogenesis	Molecular Function: dTDP-glucose 4,6-dehydratase activity (GO:0008460);; Biological Process: nucleotide-sugar metabolic process (GO:0009225);;	K12450|0.0e+00|sita:101768755|K12450 UDP-glucose 4,6-dehydratase [EC:4.2.1.76] | (RefSeq) trifunctional UDP-glucose 4,6-dehydratase/UDP-4-keto-6-deoxy-D-glucose 3,5-epimerase/UDP-4-keto-L-rhamnose-reductase RHM1	Amino sugar and nucleotide sugar metabolism (ko00520)	[G]	Carbohydrate transport and metabolism	GDP-mannose 4,6 dehydratase	Trifunctional UDP-glucose 4,6-dehydratase/UDP-4-keto-6-deoxy-D-glucose 3,5-epimerase/UDP-4-keto-L-rhamnose-reductase RHM1 OS=Arabidopsis thaliana OX=3702 GN=RHM1 PE=1 SV=1	G	Carbohydrate transport and metabolism	hypothetical protein C2845_PM06G10890 [Panicum miliaceum]	molecular function: catalytic activity (GO:0003824);; biological process: metabolic process (GO:0008152);; biological process: cellular process (GO:0009987)
Panicum_miliaceum_newGene_27670	0.736011	0.636646	0.00221613	-1.04699	down	--	--	Molecular Function: molecular_function (GO:0003674);; Molecular Function: catalytic activity (GO:0003824);; Molecular Function: 1-phosphatidylinositol 4-kinase activity (GO:0004430);; Molecular Function: binding (GO:0005488);; Molecular Function: protein binding (GO:0005515);; Biological Process: cellular protein modification process (GO:0006464);; Biological Process: protein phosphorylation (GO:…	K13711|3.0e-52|bpg:Bathy02g03670|K13711 phosphatidylinositol 4-kinase type 2 [EC:2.7.1.67] | (RefSeq) hypothetical protein	Inositol phosphate metabolism (ko00562);; Phosphatidylinositol signaling system (ko04070)	[T]	Signal transduction mechanisms	Phosphatidylinositol 3- and 4-kinase	Phosphatidylinositol 4-kinase gamma 5 OS=Arabidopsis thaliana OX=3702 GN=PI4KG5 PE=1 SV=1	T	Signal transduction mechanisms	phosphatidylinositol 4-kinase gamma 6-like [Panicum hallii]	molecular function: catalytic activity (GO:0003824);; biological process: metabolic process (GO:0008152);; biological process: cellular process (GO:0009987);; biological process: single-organism process (GO:0044699);; molecular function: binding (GO:0005488)
gene.C2845_PM16G20670	0.79815	0.670554	0.00399812	-1.57064	down	--	--	--	--	--	--	--	Rx N-terminal domain	--	T	Signal transduction mechanisms	uncharacterized protein C2845_PM16G20670 [Panicum miliaceum]	--
gene.C2845_PM09G05540	0.834294	0.817648	1.94e-05	-2.11041	down	--	--	--	--	--	--	--	--	--	--	--	hypothetical protein C2845_PM09G05540 [Panicum miliaceum]	--
gene.C2845_PM01G27840	0.895593	0.704438	1.05e-13	-1.00197	down	--	--	Cellular Component: integral component of membrane (GO:0016021);; Molecular Function: kinase activity (GO:0016301);;	K00924|3.5e-09|mus:103998829|K00924 kinase [EC:2.7.1.-] | (RefSeq) leucine-rich repeat receptor-like kinase protein FLORAL ORGAN NUMBER1	--	--	--	Leucine rich repeat	LRR receptor-like serine/threonine-protein kinase RPK2 OS=Arabidopsis thaliana OX=3702 GN=RPK2 PE=1 SV=1	T	Signal transduction mechanisms	LRR receptor-like serine/threonine-protein kinase RPK2 [Panicum miliaceum]	cellular component: membrane (GO:0016020);; cellular component: membrane part (GO:0044425);; molecular function: catalytic activity (GO:0003824)
Panicum_miliaceum_newGene_4532	0.82139	0.70853	0.000444398	-1.03508	down	--	--	--	--	--	--	--	--	--	--	--	--	--
gene.C2845_PM06G02210	0.95052	0.867909	1.14e-10	-1.76026	down	[R]	General function prediction only	Cellular Component: cellular_component (GO:0005575);; Cellular Component: cell wall (GO:0005618);; Cellular Component: intracellular (GO:0005622);; Cellular Component: cell (GO:0005623);; Cellular Component: cytoplasm (GO:0005737);; Cellular Component: Golgi apparatus (GO:0005794);; Cellular Component: plasma membrane (GO:0005886);; Cellular Component: cell-cell junction (GO:0005911);; Cellular C…	--	--	--	--	Fasciclin domain	Fasciclin-like arabinogalactan protein 13 OS=Arabidopsis thaliana OX=3702 GN=FLA13 PE=1 SV=1	S	Function unknown	fasciclin-like arabinogalactan protein 11 [Panicum miliaceum]	cellular component: cell (GO:0005623);; cellular component: cell part (GO:0044464);; cellular component: organelle (GO:0043226);; cellular component: membrane (GO:0016020);; cellular component: cell junction (GO:0030054);; cellular component: membrane part (GO:0044425);; cellular component: symplast (GO:0055044)
gene.C2845_PM18G12110	0.762999	0.586198	0.000204989	-1.48391	down	--	--	Cellular Component: plasma membrane (GO:0005886);; Cellular Component: integral component of membrane (GO:0016021);;	--	--	--	--	Domain of unknown function (DUF588)	CASP-like protein 1U3 OS=Sorghum bicolor OX=4558 GN=Sb05g025800 PE=2 SV=1	S	Function unknown	CASP-like protein 1U3 [Panicum miliaceum]	cellular component: cell (GO:0005623);; cellular component: membrane (GO:0016020);; cellular component: cell part (GO:0044464);; cellular component: membrane part (GO:0044425)
gene.C2845_PM16G01960	0.875481	0.699204	6.47e-06	-1.08989	down	[V]	Defense mechanisms	Molecular Function: ATP binding (GO:0005524);; Cellular Component: integral component of membrane (GO:0016021);; Molecular Function: ATPase activity (GO:0016887);; Molecular Function: ATPase activity, coupled to transmembrane movement of substances (GO:0042626);;	K05665|0.0e+00|sita:101770906|K05665 ATP-binding cassette, subfamily C (CFTR/MRP), member 1 [EC:7.6.2.3] | (RefSeq) ABC transporter C family member 4	ABC transporters (ko02010)	[Q]	Secondary metabolites biosynthesis, transport and catabolism	ABC transporter	ABC transporter C family member 4 OS=Arabidopsis thaliana OX=3702 GN=ABCC4 PE=1 SV=2	Q	Secondary metabolites biosynthesis, transport and catabolism	MRP-like ABC transporter [Panicum miliaceum]	molecular function: binding (GO:0005488);; cellular component: membrane (GO:0016020);; cellular component: membrane part (GO:0044425);; molecular function: catalytic activity (GO:0003824);; molecular function: transporter activity (GO:0005215);; biological process: localization (GO:0051179)
gene.C2845_PM15G09620	0.860079	0.862363	1.13e-10	-2.18128	down	--	--	--	--	--	--	--	--	--	--	--	hypothetical protein C2845_PM15G09620 [Panicum miliaceum]	--
gene.C2845_PM07G30370	0.842734	0.633913	0.000336926	-1.25452	down	--	--	Molecular Function: nucleotide binding (GO:0000166);; Molecular Function: molecular_function (GO:0003674);; Molecular Function: binding (GO:0005488);; Cellular Component: cellular_component (GO:0005575);; Cellular Component: cell (GO:0005623);; Cellular Component: plasma membrane (GO:0005886);; Molecular Function: drug binding (GO:0008144);; Cellular Component: membrane (GO:0016020);; Molecular F…	--	--	--	--	Universal stress protein family	--	T	Signal transduction mechanisms	hypothetical protein C2845_PM07G30370 [Panicum miliaceum]	molecular function: binding (GO:0005488);; cellular component: cell (GO:0005623);; cellular component: membrane (GO:0016020);; cellular component: cell part (GO:0044464)
Panicum_miliaceum_newGene_14904	0.806464	0.629214	4.72e-06	-1.38191	down	--	--	--	--	--	--	--	--	--	--	--	hypothetical protein PAHAL_5G503500 [Panicum hallii]	--
gene.C2845_PM06G26890	0.923498	0.931385	1.3e-23	-2.58095	down	--	--	Cellular Component: cell wall (GO:0005618);; Molecular Function: manganese ion binding (GO:0030145);; Molecular Function: nutrient reservoir activity (GO:0045735);; Cellular Component: apoplast (GO:0048046);;	--	--	--	--	Cupin	Germin-like protein 5-1 OS=Oryza sativa subsp. japonica OX=39947 GN=Os05g0277500 PE=2 SV=1	O	Posttranslational modification, protein turnover, chaperones	germin-like protein 5-1 [Panicum miliaceum]	cellular component: cell (GO:0005623);; cellular component: cell part (GO:0044464);; molecular function: binding (GO:0005488);; molecular function: nutrient reservoir activity (GO:0045735);; cellular component: extracellular region (GO:0005576)
Panicum_miliaceum_newGene_7878	0.905348	0.743711	9.11e-05	-1.08866	down	--	--	--	--	--	--	--	--	--	--	--	--	--
Panicum_miliaceum_newGene_21703	0.843126	0.683743	0.00325979	-1.09515	down	[T]	Signal transduction mechanisms	Biological Process: phosphorelay signal transduction system (GO:0000160);; Cellular Component: nucleus (GO:0005634);; Cellular Component: cytosol (GO:0005829);;	K14492|6.2e-113|sita:101767490|K14492 two-component response regulator ARR-A family | (RefSeq) two-component response regulator ORR2	Plant hormone signal transduction (ko04075)	[K]	Transcription	Response regulator receiver domain	Two-component response regulator ORR2 OS=Oryza sativa subsp. indica OX=39946 GN=RR2 PE=2 SV=1	K	Transcription	two-component response regulator ORR2-like isoform X1 [Panicum hallii]	biological process: cellular process (GO:0009987);; biological process: signaling (GO:0023052);; biological process: single-organism process (GO:0044699);; biological process: response to stimulus (GO:0050896);; biological process: biological regulation (GO:0065007);; cellular component: cell (GO:0005623);; cellular component: organelle (GO:0043226);; cellular component: cell part (GO:0044464)
gene.C2845_PM13G16210	0.908702	0.932082	1.93e-27	-3.61561	down	--	--	--	--	--	--	--	Pollen protein Ole e 1 like	--	S	Function unknown	extensin-2-like [Panicum miliaceum]	--
gene.C2845_PM06G02790	0.873059	0.709588	6.43e-05	-1.59154	down	--	--	Molecular Function: DNA binding (GO:0003677);; Molecular Function: transcription factor activity, sequence-specific DNA binding (GO:0003700);; Cellular Component: nucleus (GO:0005634);;	K09286|9.7e-25|lja:Lj0g3v0360709.1|K09286 EREBP-like factor | (RefSeq) Lj0g3v0360709.1; -	--	--	--	AP2 domain	Ethylene-responsive transcription factor ERF061 OS=Arabidopsis thaliana OX=3702 GN=ERF061 PE=2 SV=1	K	Transcription	hypothetical protein C2845_PM06G02790 [Panicum miliaceum]	molecular function: binding (GO:0005488);; molecular function: nucleic acid binding transcription factor activity (GO:0001071);; biological process: biological regulation (GO:0065007);; cellular component: cell (GO:0005623);; cellular component: organelle (GO:0043226);; cellular component: cell part (GO:0044464)
gene.C2845_PM13G20100	0.785551	0.831548	2.3e-06	-1.98191	down	--	--	--	--	--	--	--	--	--	--	--	uncharacterized protein C2845_PM13G20100 [Panicum miliaceum]	--
Panicum_miliaceum_newGene_6473	0.764844	0.553137	7.17e-05	-1.02502	down	--	--	--	--	--	--	--	--	--	--	--	--	--
gene.C2845_PM16G23620	0.747079	0.761491	2.94e-10	-2.28329	down	[E]	Amino acid transport and metabolism	Molecular Function: oxidoreductase activity (GO:0016491);;	K17839|3.0e-279|sita:101753473|K17839 polyamine oxidase [EC:1.5.3.17 1.5.3.-] | (RefSeq) probable polyamine oxidase 4	Arginine and proline metabolism (ko00330);; beta-Alanine metabolism (ko00410);; Pantothenate and CoA biosynthesis (ko00770)	[Q]	Secondary metabolites biosynthesis, transport and catabolism	Flavin containing amine oxidoreductase	Polyamine oxidase 5 OS=Oryza sativa subsp. japonica OX=39947 GN=PAO5 PE=1 SV=1	Q	Secondary metabolites biosynthesis, transport and catabolism	putative polyamine oxidase 4 [Panicum miliaceum]	molecular function: catalytic activity (GO:0003824)
gene.C2845_PM12G27370	0.870829	0.764661	1.85e-05	-1.35496	down	--	--	--	--	--	--	--	--	--	--	--	uncharacterized protein C2845_PM12G27370 [Panicum miliaceum]	--
gene.C2845_PM12G07860	0.92709	0.92755	0.000287682	-2.36999	down	--	--	Molecular Function: peroxidase activity (GO:0004601);; Cellular Component: extracellular region (GO:0005576);; Biological Process: response to oxidative stress (GO:0006979);; Molecular Function: heme binding (GO:0020037);; Biological Process: hydrogen peroxide catabolic process (GO:0042744);; Molecular Function: metal ion binding (GO:0046872);;	K00430|1.3e-112|sita:101757067|K00430 peroxidase [EC:1.11.1.7] | (RefSeq) peroxidase 70	Phenylpropanoid biosynthesis (ko00940)	--	--	Peroxidase	Peroxidase 70 OS=Zea mays OX=4577 GN=PER70 PE=1 SV=1	Q	Secondary metabolites biosynthesis, transport and catabolism	peroxidase 70-like [Panicum miliaceum]	molecular function: catalytic activity (GO:0003824);; molecular function: antioxidant activity (GO:0016209);; biological process: metabolic process (GO:0008152);; biological process: cellular process (GO:0009987);; biological process: single-organism process (GO:0044699);; biological process: response to stimulus (GO:0050896);; biological process: detoxification (GO:0098754);; cellular component:…
gene.C2845_PM12G06230	0.8049	0.796017	2.41e-61	-3.43648	down	--	--	--	K03097|7.5e-09|aip:107623262|K03097 casein kinase II subunit alpha [EC:2.7.11.1] | (RefSeq) casein kinase II subunit alpha-like isoform X2	Ribosome biogenesis in eukaryotes (ko03008);; Circadian rhythm - plant (ko04712)	--	--	Protein of unknown function (DUF642)	--	S	Function unknown	hypothetical protein C2845_PM12G06230 [Panicum miliaceum]	--
gene.C2845_PM16G15900	0.877534	0.826895	4.07e-05	-1.94385	down	[G]	Carbohydrate transport and metabolism	Molecular Function: channel activity (GO:0015267);; Cellular Component: integral component of membrane (GO:0016021);;	K09873|6.4e-129|sita:101764945|K09873 aquaporin TIP | (RefSeq) aquaporin TIP2-3	--	[G]	Carbohydrate transport and metabolism	Major intrinsic protein	Aquaporin TIP2-3 OS=Zea mays OX=4577 GN=TIP2-3 PE=2 SV=2	P	Inorganic ion transport and metabolism	aquaporin TIP2-3 [Panicum miliaceum]	molecular function: transporter activity (GO:0005215);; biological process: localization (GO:0051179);; cellular component: membrane (GO:0016020);; cellular component: membrane part (GO:0044425)
gene.C2845_PM07G17230	0.840692	0.745307	5.24e-15	-1.20506	down	[O]	Posttranslational modification, protein turnover, chaperones	Molecular Function: ATP binding (GO:0005524);; Molecular Function: metal ion binding (GO:0046872);;	K22531|2.5e-83|ota:OT_ostta08g03100|K22531 ATPase family AAA domain-containing protein 2 [EC:3.6.1.-] | (RefSeq) P-loop containing nucleoside triphosphate hydrolase	--	[O]	Posttranslational modification, protein turnover, chaperones	ATPase family associated with various cellular activities (AAA)	ATPase family AAA domain-containing protein At1g05910 OS=Arabidopsis thaliana OX=3702 GN=At1g05910 PE=2 SV=1	O	Posttranslational modification, protein turnover, chaperones	hypothetical protein C2845_PM07G17230 [Panicum miliaceum]	molecular function: binding (GO:0005488)
gene.C2845_PM10G17850	0.796793	0.673566	3e-13	-1.14027	down	[T]	Signal transduction mechanisms	Molecular Function: phosphorelay sensor kinase activity (GO:0000155);;	K14489|5.5e-59|pop:7462655|K14489 arabidopsis histidine kinase 2/3/4 (cytokinin receptor) [EC:2.7.13.3] | (RefSeq) histidine kinase 4	Plant hormone signal transduction (ko04075)	[T]	Signal transduction mechanisms	Histidine kinase-, DNA gyrase B-, and HSP90-like ATPase	Probable histidine kinase 1 OS=Oryza sativa subsp. indica OX=39946 GN=HK1 PE=3 SV=1	T	Signal transduction mechanisms	putative histidine kinase 1 [Panicum miliaceum]	molecular function: catalytic activity (GO:0003824);; molecular function: signal transducer activity (GO:0004871);; molecular function: molecular transducer activity (GO:0060089);; biological process: metabolic process (GO:0008152);; biological process: cellular process (GO:0009987);; biological process: signaling (GO:0023052);; biological process: single-organism process (GO:0044699);; biologica…
gene.C2845_PM14G20990	0.860975	0.734826	1.11e-07	-1.00879	down	[F]	Nucleotide transport and metabolism	Molecular Function: molecular_function (GO:0003674);; Molecular Function: catalytic activity (GO:0003824);; Cellular Component: cellular_component (GO:0005575);; Cellular Component: intracellular (GO:0005622);; Cellular Component: cell (GO:0005623);; Cellular Component: cytoplasm (GO:0005737);; Cellular Component: cytosol (GO:0005829);; Biological Process: nucleobase-containing compound metabolic…	K01240|5.2e-179|sita:101775865|K01240 uridine nucleosidase [EC:3.2.2.3] | (RefSeq) probable uridine nucleosidase 1	Pyrimidine metabolism (ko00240);; Nicotinate and nicotinamide metabolism (ko00760)	[F]	Nucleotide transport and metabolism	Inosine-uridine preferring nucleoside hydrolase	Probable uridine nucleosidase 1 OS=Oryza sativa subsp. japonica OX=39947 GN=URH1 PE=2 SV=1	F	Nucleotide transport and metabolism	putative uridine nucleosidase 1 [Panicum miliaceum]	molecular function: catalytic activity (GO:0003824);; cellular component: cell (GO:0005623);; cellular component: cell part (GO:0044464);; biological process: metabolic process (GO:0008152);; biological process: cellular process (GO:0009987);; biological process: single-organism process (GO:0044699)
gene.C2845_PM12G10010	0.929419	0.773764	7.62e-05	-1.13356	down	--	--	Cellular Component: anchored component of plasma membrane (GO:0046658);;	--	--	--	--	DREPP plasma membrane polypeptide	Plasma membrane-associated cation-binding protein 1 OS=Arabidopsis thaliana OX=3702 GN=PCAP1 PE=1 SV=1	S	Function unknown	uncharacterized protein C2845_PM12G10010 [Panicum miliaceum]	cellular component: cell (GO:0005623);; cellular component: membrane (GO:0016020);; cellular component: membrane part (GO:0044425);; cellular component: cell part (GO:0044464)
gene.C2845_PM08G10220	0.801288	0.724182	5.17e-06	-1.71794	down	--	--	Molecular Function: electron carrier activity (GO:0009055);;	K11886|9.2e-11|cit:102612658|K11886 proteasome component ECM29 | (RefSeq) proteasome adapter and scaffold protein ECM29-like	--	--	--	Plastocyanin-like domain	--	S	Function unknown	uncharacterized protein C2845_PM08G10220 [Panicum miliaceum]	molecular function: electron carrier activity (GO:0009055)
gene.C2845_PM17G13880	0.883246	0.765246	0.000352124	-1.30363	down	--	--	Biological Process: metal ion transport (GO:0030001);; Molecular Function: metal ion binding (GO:0046872);;	K10752|1.3e-31|zju:107427343|K10752 histone-binding protein RBBP4 | (RefSeq) LOW QUALITY PROTEIN: WD-40 repeat-containing protein MSI3	--	[P]	Inorganic ion transport and metabolism	Heavy-metal-associated domain	Heavy metal-associated isoprenylated plant protein 26 OS=Arabidopsis thaliana OX=3702 GN=HIPP26 PE=1 SV=1	P	Inorganic ion transport and metabolism	heavy metal-associated isoprenylated plant protein 26-like [Panicum miliaceum]	biological process: localization (GO:0051179);; molecular function: binding (GO:0005488)
gene.C2845_PM05G21550	0.90835	0.756992	0.00917909	-1.06952	down	[T]	Signal transduction mechanisms	Molecular Function: protein serine/threonine kinase activity (GO:0004674);; Molecular Function: ATP binding (GO:0005524);; Biological Process: signal transduction (GO:0007165);;	K07198|3.4e-253|sita:101786950|K07198 5'-AMP-activated protein kinase, catalytic alpha subunit [EC:2.7.11.11] | (RefSeq) CBL-interacting protein kinase 18	--	[T]	Signal transduction mechanisms	Protein kinase domain	CBL-interacting protein kinase 18 OS=Oryza sativa subsp. japonica OX=39947 GN=CIPK18 PE=2 SV=1	T	Signal transduction mechanisms	CBL-interacting protein kinase 18 [Panicum miliaceum]	molecular function: catalytic activity (GO:0003824);; biological process: metabolic process (GO:0008152);; biological process: cellular process (GO:0009987);; molecular function: binding (GO:0005488);; biological process: biological regulation (GO:0065007)
gene.C2845_PM06G27810	0.824491	0.764122	0.000491917	-1.37173	down	--	--	Molecular Function: hydrolase activity, hydrolyzing O-glycosyl compounds (GO:0004553);; Biological Process: carbohydrate metabolic process (GO:0005975);; Molecular Function: carbohydrate binding (GO:0030246);;	K12309|2.9e-33|bna:106418278|K12309 beta-galactosidase [EC:3.2.1.23] | (RefSeq) beta-galactosidase 2 isoform X1	Galactose metabolism (ko00052);; Other glycan degradation (ko00511);; Glycosaminoglycan degradation (ko00531);; Sphingolipid metabolism (ko00600);; Glycosphingolipid biosynthesis - ganglio series (ko00604)	[G]	Carbohydrate transport and metabolism	Galactose binding lectin domain	Beta-galactosidase 15 OS=Oryza sativa subsp. japonica OX=39947 GN=Os12g0429200 PE=2 SV=1	G	Carbohydrate transport and metabolism	beta-galactosidase 15 [Panicum miliaceum]	molecular function: catalytic activity (GO:0003824);; biological process: metabolic process (GO:0008152);; molecular function: binding (GO:0005488)
gene.C2845_PM02G25730	0.960594	0.871659	3.63e-11	-1.30785	down	[G]	Carbohydrate transport and metabolism	Biological Process: reproduction (GO:0000003);; Biological Process: developmental process involved in reproduction (GO:0003006);; Cellular Component: cellular_component (GO:0005575);; Cellular Component: intracellular (GO:0005622);; Cellular Component: cell (GO:0005623);; Cellular Component: cytoplasm (GO:0005737);; Cellular Component: vacuole (GO:0005773);; Biological Process: multicellular orga…	K01205|0.0e+00|sbi:8080809|K01205 alpha-N-acetylglucosaminidase [EC:3.2.1.50] | (RefSeq) alpha-N-acetylglucosaminidase isoform X1	Glycosaminoglycan degradation (ko00531)	[U]	Intracellular trafficking, secretion, and vesicular transport	Alpha-N-acetylglucosaminidase (NAGLU) tim-barrel domain	Alpha-N-acetylglucosaminidase OS=Arabidopsis thaliana OX=3702 GN=NAGLU PE=2 SV=1	U	Intracellular trafficking, secretion, and vesicular transport	alpha-N-acetylglucosaminidase isoform X1 [Panicum miliaceum]	biological process: reproduction (GO:0000003);; biological process: reproductive process (GO:0022414);; biological process: developmental process (GO:0032502);; cellular component: cell (GO:0005623);; cellular component: cell part (GO:0044464);; cellular component: organelle (GO:0043226);; biological process: multicellular organismal process (GO:0032501);; biological process: single-organism proc…
gene.C2845_PM11G27700	0.725193	0.664322	2.93e-05	-1.12039	down	[G]	Carbohydrate transport and metabolism	Molecular Function: 6-phosphofructokinase activity (GO:0003872);; Molecular Function: ATP binding (GO:0005524);; Cellular Component: cytoplasm (GO:0005737);; Molecular Function: metal ion binding (GO:0046872);; Molecular Function: diphosphate-fructose-6-phosphate 1-phosphotransferase activity (GO:0047334);;	K00895|0.0e+00|sita:101779385|K00895 diphosphate-dependent phosphofructokinase [EC:2.7.1.90] | (RefSeq) pyrophosphate--fructose 6-phosphate 1-phosphotransferase subunit alpha	Glycolysis / Gluconeogenesis (ko00010);; Pentose phosphate pathway (ko00030);; Fructose and mannose metabolism (ko00051)	[G]	Carbohydrate transport and metabolism	Phosphofructokinase	Pyrophosphate--fructose 6-phosphate 1-phosphotransferase subunit alpha OS=Ricinus communis OX=3988 GN=PFP-ALPHA PE=3 SV=1	G	Carbohydrate transport and metabolism	pyrophosphate--fructose 6-phosphate 1-phosphotransferase subunit alpha-like [Panicum miliaceum]	molecular function: catalytic activity (GO:0003824);; biological process: metabolic process (GO:0008152);; biological process: cellular process (GO:0009987);; molecular function: binding (GO:0005488);; cellular component: cell (GO:0005623);; cellular component: cell part (GO:0044464)
gene.C2845_PM01G05630	0.942883	0.80398	0.00296445	-1.35148	down	--	--	Molecular Function: purine nucleoside transmembrane transporter activity (GO:0015211);; Cellular Component: integral component of membrane (GO:0016021);;	K07893|9.0e-12|ini:109192111|K07893 Ras-related protein Rab-6A | (RefSeq) ras-related protein RABH1b-like	--	--	--	Purine nucleobase transmembrane transport	Purine permease 3 OS=Arabidopsis thaliana OX=3702 GN=PUP3 PE=2 SV=1	S	Function unknown	hypothetical protein C2845_PM01G05630 [Panicum miliaceum]	molecular function: transporter activity (GO:0005215);; biological process: single-organism process (GO:0044699);; biological process: localization (GO:0051179);; cellular component: membrane (GO:0016020);; cellular component: membrane part (GO:0044425)
gene.C2845_PM17G12180	0.812344	0.828941	1.63e-15	-2.3764	down	--	--	Biological Process: stomatal complex development (GO:0010374);;	--	--	--	--	Epidermal patterning factor proteins	EPIDERMAL PATTERNING FACTOR-like protein 4 OS=Arabidopsis thaliana OX=3702 GN=EPFL4 PE=1 SV=1	S	Function unknown	hypothetical protein C2845_PM17G12180 [Panicum miliaceum]	biological process: multicellular organismal process (GO:0032501);; biological process: developmental process (GO:0032502);; biological process: single-organism process (GO:0044699)
Panicum_miliaceum_newGene_4833	0.776818	0.56218	0.00436966	-1.01618	down	--	--	--	--	--	--	--	--	--	--	--	--	--
gene.C2845_PM15G07190	0.880188	0.678866	9.06e-05	-1.21036	down	--	--	Molecular Function: ADP binding (GO:0043531);;	K15078|2.9e-36|vvi:100255136|K15078 structure-specific endonuclease subunit SLX1 [EC:3.6.1.-] | (RefSeq) putative disease resistance protein RGA1	--	[T]	Signal transduction mechanisms	NB-ARC domain	Putative disease resistance RPP13-like protein 1 OS=Arabidopsis thaliana OX=3702 GN=RPPL1 PE=3 SV=1	T	Signal transduction mechanisms	hypothetical protein C2845_PM15G07190 [Panicum miliaceum]	molecular function: binding (GO:0005488)
gene.C2845_PM13G04760	0.728792	0.548711	0.000104733	-1.63283	down	--	--	Cellular Component: integral component of membrane (GO:0016021);;	--	--	--	--	--	--	--	--	uncharacterized protein C2845_PM13G04760 [Panicum miliaceum]	cellular component: membrane (GO:0016020);; cellular component: membrane part (GO:0044425)
gene.C2845_PM06G14880	0.93173	0.855693	5.56e-29	-2.277	down	[E]	Amino acid transport and metabolism	Molecular Function: oxidoreductase activity (GO:0016491);;	--	--	--	--	Saccharopine dehydrogenase NADP binding domain	--	E	Amino acid transport and metabolism	uncharacterized protein C2845_PM06G14880 [Panicum miliaceum]	molecular function: catalytic activity (GO:0003824)
gene.C2845_PM07G03100	0.753629	0.617215	2.59e-11	-1.7361	down	--	--	Molecular Function: serine-type endopeptidase inhibitor activity (GO:0004867);; Cellular Component: extracellular region (GO:0005576);;	--	--	--	--	--	Bowman-Birk type wound-induced proteinase inhibitor WIP1 OS=Zea mays OX=4577 GN=WIP1 PE=2 SV=1	G	Carbohydrate transport and metabolism	Bowman-Birk type wound-induced proteinase inhibitor WIP1-like [Panicum miliaceum]	molecular function: molecular function regulator (GO:0098772);; biological process: biological regulation (GO:0065007);; cellular component: extracellular region (GO:0005576)
gene.C2845_PM07G13230	0.955319	0.825689	3.31e-12	-1.85731	down	--	--	--	--	--	--	--	--	--	--	--	uncharacterized protein C2845_PM07G13230 [Panicum miliaceum]	--
gene.C2845_PM01G35030	0.921677	0.898273	9.89e-16	-1.90043	down	--	--	Cellular Component: nucleus (GO:0005634);; Biological Process: regulation of transcription, DNA-templated (GO:0006355);; Biological Process: auxin-activated signaling pathway (GO:0009734);;	K14484|1.3e-87|sita:101769597|K14484 auxin-responsive protein IAA | (RefSeq) auxin-responsive protein IAA12	Plant hormone signal transduction (ko04075)	--	--	AUX/IAA family	Auxin-responsive protein IAA12 OS=Oryza sativa subsp. japonica OX=39947 GN=IAA12 PE=2 SV=1	K	Transcription	auxin-responsive protein IAA12-like [Panicum miliaceum]	cellular component: cell (GO:0005623);; cellular component: organelle (GO:0043226);; cellular component: cell part (GO:0044464);; biological process: biological regulation (GO:0065007);; biological process: cellular process (GO:0009987);; biological process: signaling (GO:0023052);; biological process: single-organism process (GO:0044699);; biological process: response to stimulus (GO:0050896)
gene.C2845_PM05G28710	0.797649	0.724718	3.17e-06	-1.3784	down	[C]	Energy production and conversion	Molecular Function: magnesium ion binding (GO:0000287);; Molecular Function: isocitrate dehydrogenase (NADP+) activity (GO:0004450);; Biological Process: tricarboxylic acid cycle (GO:0006099);; Biological Process: isocitrate metabolic process (GO:0006102);; Molecular Function: NAD binding (GO:0051287);;	K00031|3.5e-241|sita:101783737|K00031 isocitrate dehydrogenase [EC:1.1.1.42] | (RefSeq) isocitrate dehydrogenase [NADP]	Citrate cycle (TCA cycle) (ko00020);; Glutathione metabolism (ko00480);; Carbon metabolism (ko01200);; 2-Oxocarboxylic acid metabolism (ko01210);; Biosynthesis of amino acids (ko01230);; Peroxisome (ko04146)	[C]	Energy production and conversion	Isocitrate/isopropylmalate dehydrogenase	Isocitrate dehydrogenase [NADP], chloroplastic (Fragment) OS=Medicago sativa OX=3879 PE=2 SV=1	C	Energy production and conversion	hypothetical protein C2845_PM05G28710 [Panicum miliaceum]	molecular function: binding (GO:0005488);; molecular function: catalytic activity (GO:0003824);; biological process: metabolic process (GO:0008152);; biological process: single-organism process (GO:0044699);; biological process: cellular process (GO:0009987)
gene.C2845_PM09G06810	0.921577	0.734188	4.48e-05	-1.21944	down	[Q]	Secondary metabolites biosynthesis, transport and catabolism	Biological Process: fatty acid biosynthetic process (GO:0006633);; Cellular Component: integral component of membrane (GO:0016021);; Molecular Function: transferase activity, transferring acyl groups other than amino-acyl groups (GO:0016747);;	K15397|5.3e-260|sita:101784847|K15397 3-ketoacyl-CoA synthase [EC:2.3.1.199] | (RefSeq) 3-ketoacyl-CoA synthase 6	Fatty acid elongation (ko00062);; Plant-pathogen interaction (ko04626)	--	--	FAE1/Type III polyketide synthase-like protein	3-ketoacyl-CoA synthase 6 OS=Arabidopsis thaliana OX=3702 GN=CUT1 PE=1 SV=1	I	Lipid transport and metabolism	hypothetical protein C2845_PM09G06810 [Panicum miliaceum]	biological process: metabolic process (GO:0008152);; biological process: cellular process (GO:0009987);; biological process: single-organism process (GO:0044699);; cellular component: membrane (GO:0016020);; cellular component: membrane part (GO:0044425);; molecular function: catalytic activity (GO:0003824)
gene.C2845_PM17G10670	0.915622	0.965793	2.78e-79	-3.61894	down	[G]	Carbohydrate transport and metabolism	Molecular Function: hydrolase activity, hydrolyzing O-glycosyl compounds (GO:0004553);; Cellular Component: cell wall (GO:0005618);; Biological Process: xyloglucan metabolic process (GO:0010411);; Molecular Function: xyloglucan:xyloglucosyl transferase activity (GO:0016762);; Biological Process: cell wall biogenesis (GO:0042546);; Cellular Component: apoplast (GO:0048046);; Biological Process: ce…	K08235|2.5e-164|sita:101766602|K08235 xyloglucan:xyloglucosyl transferase [EC:2.4.1.207] | (RefSeq) probable xyloglucan endotransglucosylase/hydrolase	--	--	--	Glycosyl hydrolases family 16	Probable xyloglucan endotransglucosylase/hydrolase OS=Triticum aestivum OX=4565 GN=XTH PE=2 SV=1	G	Carbohydrate transport and metabolism	putative xyloglucan endotransglucosylase/hydrolase [Panicum miliaceum]	molecular function: catalytic activity (GO:0003824);; cellular component: cell (GO:0005623);; cellular component: cell part (GO:0044464);; biological process: metabolic process (GO:0008152);; biological process: cellular process (GO:0009987);; biological process: cellular component organization or biogenesis (GO:0071840);; cellular component: extracellular region (GO:0005576)
Panicum_miliaceum_newGene_30807	0.859289	0.864411	5.49e-20	-3.65719	down	--	--	--	--	--	--	--	--	--	--	--	arabinogalactan protein 1-like [Panicum miliaceum]	--
gene.C2845_PM09G12470	0.814343	0.563485	0.00119543	-1.00832	down	--	--	--	--	--	--	--	BURP domain	BURP domain-containing protein 11 OS=Oryza sativa subsp. japonica OX=39947 GN=BURP11 PE=2 SV=1	S	Function unknown	hypothetical protein C2845_PM09G12470 [Panicum miliaceum]	--
gene.C2845_PM17G09440	0.917159	0.934541	3.95e-18	-3.51	down	[K]	Transcription	Molecular Function: O-methyltransferase activity (GO:0008171);; Biological Process: methylation (GO:0032259);; Molecular Function: protein dimerization activity (GO:0046983);;	K22440|9.1e-87|zma:103640406|K22440 naringenin 7-O-methyltransferase [EC:2.1.1.232] | (RefSeq) naringenin 7-O-methyltransferase	Flavonoid biosynthesis (ko00941)	[R]	General function prediction only	O-methyltransferase domain	3-aminomethylindole N-methyltransferase OS=Hordeum vulgare subsp. vulgare OX=112509 PE=1 SV=1	S	Function unknown	putative inactive methyltransferase [Panicum miliaceum]	molecular function: catalytic activity (GO:0003824);; biological process: metabolic process (GO:0008152);; molecular function: binding (GO:0005488)
gene.C2845_PM05G28780	0.913757	0.754083	0.000594875	-1.33448	down	--	--	Molecular Function: DNA binding (GO:0003677);; Molecular Function: transcription factor activity, sequence-specific DNA binding (GO:0003700);; Cellular Component: nucleus (GO:0005634);;	K09286|8.9e-26|oeu:111367521|K09286 EREBP-like factor | (RefSeq) ethylene-responsive transcription factor RAP2-13-like	--	--	--	AP2 domain	Ethylene-responsive transcription factor ERF061 OS=Arabidopsis thaliana OX=3702 GN=ERF061 PE=2 SV=1	K	Transcription	hypothetical protein C2845_PM05G28780 [Panicum miliaceum]	molecular function: binding (GO:0005488);; molecular function: nucleic acid binding transcription factor activity (GO:0001071);; biological process: biological regulation (GO:0065007);; cellular component: cell (GO:0005623);; cellular component: organelle (GO:0043226);; cellular component: cell part (GO:0044464)
gene.C2845_PM02G31900	0.8097	0.664201	0.000267182	-1.36805	down	--	--	Biological Process: biological_process (GO:0008150);; Biological Process: response to external stimulus (GO:0009605);; Biological Process: response to biotic stimulus (GO:0009607);; Biological Process: response to bacterium (GO:0009617);; Biological Process: response to endogenous stimulus (GO:0009719);; Biological Process: response to ethylene (GO:0009723);; Biological Process: response to hormo…	K12173|5.9e-40|gmx:100794341|K12173 BRCA1-A complex subunit BRE | (RefSeq) BRISC and BRCA1-A complex member 2	Homologous recombination (ko03440)	--	--	Thaumatin family	Thaumatin-like protein 1 OS=Arabidopsis thaliana OX=3702 GN=TLP1 PE=2 SV=1	O	Posttranslational modification, protein turnover, chaperones	thaumatin-like protein 1b [Panicum miliaceum]	biological process: response to stimulus (GO:0050896);; biological process: multi-organism process (GO:0051704)
gene.C2845_PM16G13460	0.870078	0.729401	2.08e-11	-1.52749	down	[Q]	Secondary metabolites biosynthesis, transport and catabolism	Molecular Function: copper ion binding (GO:0005507);; Molecular Function: primary amine oxidase activity (GO:0008131);; Biological Process: amine metabolic process (GO:0009308);; Molecular Function: quinone binding (GO:0048038);;	K00276|0.0e+00|sbi:8073581|K00276 primary-amine oxidase [EC:1.4.3.21] | (RefSeq) uncharacterized protein LOC8073581	Glycine, serine and threonine metabolism (ko00260);; Tyrosine metabolism (ko00350);; Phenylalanine metabolism (ko00360);; beta-Alanine metabolism (ko00410);; Isoquinoline alkaloid biosynthesis (ko00950);; Tropane, piperidine and pyridine alkaloid biosynthesis (ko00960)	[Q]	Secondary metabolites biosynthesis, transport and catabolism	Copper amine oxidase, enzyme domain	Primary amine oxidase OS=Pisum sativum OX=3888 PE=1 SV=1	Q	Secondary metabolites biosynthesis, transport and catabolism	hypothetical protein C2845_PM16G13460 [Panicum miliaceum]	molecular function: binding (GO:0005488);; molecular function: catalytic activity (GO:0003824);; biological process: metabolic process (GO:0008152);; biological process: single-organism process (GO:0044699)
gene.C2845_PM09G01520	0.774645	0.708314	0.000580013	-2.14734	down	--	--	--	--	--	--	--	--	--	--	--	hypothetical protein C2845_PM09G01520 [Panicum miliaceum]	--
gene.C2845_PM12G16580	0.914776	0.83851	2.34e-14	-1.91428	down	--	--	--	--	--	--	--	--	--	--	--	skin secretory protein xP2-like [Panicum miliaceum]	--
gene.C2845_PM03G29750	0.750689	0.71791	1.99e-10	-1.54876	down	--	--	Cellular Component: endoplasmic reticulum membrane (GO:0005789);; Biological Process: protein transport (GO:0015031);; Cellular Component: integral component of membrane (GO:0016021);; Molecular Function: hydrolase activity, acting on ester bonds (GO:0016788);;	K05294|1.8e-252|sita:101758850|K05294 GPI inositol-deacylase [EC:3.-.-.-] | (RefSeq) uncharacterized protein LOC101758850 isoform X1	Glycosylphosphatidylinositol (GPI)-anchor biosynthesis (ko00563)	[U]	Intracellular trafficking, secretion, and vesicular transport	PGAP1-like protein	--	U	Intracellular trafficking, secretion, and vesicular transport	uncharacterized protein C2845_PM03G29750 [Panicum miliaceum]	cellular component: cell (GO:0005623);; cellular component: membrane (GO:0016020);; cellular component: organelle (GO:0043226);; cellular component: organelle part (GO:0044422);; cellular component: membrane part (GO:0044425);; cellular component: cell part (GO:0044464);; biological process: localization (GO:0051179);; molecular function: catalytic activity (GO:0003824)
gene.C2845_PM05G29390	0.943562	0.903363	8.57e-16	-1.47873	down	[G]	Carbohydrate transport and metabolism	Biological Process: carbohydrate transport (GO:0008643);; Cellular Component: integral component of membrane (GO:0016021);; Molecular Function: transmembrane transporter activity (GO:0022857);;	K03444|9.2e-268|sita:101760505|K03444 MFS transporter, SP family, ERD6-like sugar transporter | (RefSeq) sugar transporter ERD6-like 4	--	[R]	General function prediction only	Sugar (and other) transporter	Sugar transporter ERD6-like 4 OS=Arabidopsis thaliana OX=3702 GN=At1g19450 PE=2 SV=1	U	Intracellular trafficking, secretion, and vesicular transport	sugar transporter ERD6-like 4 isoform X1 [Panicum miliaceum]	biological process: single-organism process (GO:0044699);; biological process: localization (GO:0051179);; cellular component: membrane (GO:0016020);; cellular component: membrane part (GO:0044425);; molecular function: transporter activity (GO:0005215)
gene.C2845_PM08G07530	0.866979	0.834389	2.1e-08	-1.84938	down	[T]	Signal transduction mechanisms	Molecular Function: protein kinase activity (GO:0004672);; Molecular Function: ATP binding (GO:0005524);;	K01968|3.9e-53|tcc:18613295|K01968 3-methylcrotonyl-CoA carboxylase alpha subunit [EC:6.4.1.4] | (RefSeq) methylcrotonoyl-CoA carboxylase subunit alpha, mitochondrial	Valine, leucine and isoleucine degradation (ko00280)	[T]	Signal transduction mechanisms	Protein tyrosine and serine/threonine kinase	Serine/threonine/tyrosine-protein kinase HT1 OS=Arabidopsis thaliana OX=3702 GN=HT1 PE=1 SV=1	T	Signal transduction mechanisms	serine/threonine-protein kinase HT1-like [Panicum miliaceum]	molecular function: catalytic activity (GO:0003824);; biological process: metabolic process (GO:0008152);; biological process: cellular process (GO:0009987);; molecular function: binding (GO:0005488)
gene.C2845_PM16G02990	0.857596	0.796741	2.06e-06	-1.89102	down	--	--	Molecular Function: monooxygenase activity (GO:0004497);; Molecular Function: iron ion binding (GO:0005506);; Molecular Function: oxidoreductase activity, acting on paired donors, with incorporation or reduction of molecular oxygen (GO:0016705);; Molecular Function: heme binding (GO:0020037);;	K13223|4.4e-82|ats:109757929|K13223 indole-2-monooxygenase [EC:1.14.14.153] | (RefSeq) LOC109757929; indole-2-monooxygenase-like	Benzoxazinoid biosynthesis (ko00402)	[Q]	Secondary metabolites biosynthesis, transport and catabolism	Cytochrome P450	indole-2-monooxygenase OS=Zea mays OX=4577 GN=CYP71C4 PE=1 SV=1	Q	Secondary metabolites biosynthesis, transport and catabolism	indole-2-monooxygenase-like [Panicum miliaceum]	molecular function: catalytic activity (GO:0003824);; biological process: metabolic process (GO:0008152);; biological process: single-organism process (GO:0044699);; molecular function: binding (GO:0005488)
gene.C2845_PM14G20000	0.846021	0.673022	5.66e-05	-1.29362	down	--	--	Cellular Component: integral component of membrane (GO:0016021);;	--	--	[Q]	Secondary metabolites biosynthesis, transport and catabolism	ABC-2 type transporter	ABC transporter G family member 45 OS=Oryza sativa subsp. japonica OX=39947 GN=ABCG45 PE=2 SV=2	Q	Secondary metabolites biosynthesis, transport and catabolism	hypothetical protein C2845_PM14G20000 [Panicum miliaceum]	cellular component: membrane (GO:0016020);; cellular component: membrane part (GO:0044425)
gene.C2845_PM11G01290	0.796791	0.819779	6.14e-05	-1.25107	down	[C]	Energy production and conversion	Molecular Function: ATP binding (GO:0005524);; Cellular Component: proton-transporting V-type ATPase, V1 domain (GO:0033180);; Biological Process: ATP metabolic process (GO:0046034);; Biological Process: hydrogen ion transmembrane transport (GO:1902600);;	K02147|1.1e-278|sita:101767078|K02147 V-type H+-transporting ATPase subunit B | (RefSeq) V-type proton ATPase subunit B 2	Oxidative phosphorylation (ko00190);; Phagosome (ko04145)	[C]	Energy production and conversion	ATP synthase alpha/beta family, nucleotide-binding domain	V-type proton ATPase subunit B 1 OS=Hordeum vulgare OX=4513 PE=2 SV=1	C	Energy production and conversion	V-type proton ATPase subunit B 2-like [Panicum miliaceum]	molecular function: binding (GO:0005488);; cellular component: membrane (GO:0016020);; cellular component: macromolecular complex (GO:0032991);; cellular component: membrane part (GO:0044425);; biological process: metabolic process (GO:0008152);; biological process: cellular process (GO:0009987);; biological process: single-organism process (GO:0044699);; biological process: localization (GO:0051…
gene.C2845_PM01G04340	0.88713	0.807436	0.000276609	-1.14944	down	[N]	Cell motility	Cellular Component: integral component of membrane (GO:0016021);;	K13680|1.3e-123|sbi:8059816|K13680 beta-mannan synthase [EC:2.4.1.32] | (RefSeq) probable mannan synthase 4	--	--	--	Glycosyl transferase family 2	Probable glucomannan 4-beta-mannosyltransferase 4 OS=Oryza sativa subsp. japonica OX=39947 GN=CSLA4 PE=2 SV=1	M	Cell wall/membrane/envelope biogenesis	hypothetical protein C2845_PM01G04340 [Panicum miliaceum]	cellular component: membrane (GO:0016020);; cellular component: membrane part (GO:0044425)
Panicum_miliaceum_newGene_1197	0.727613	0.84759	5.61e-12	-2.28853	down	--	--	--	--	--	--	--	--	--	--	--	--	--
gene.C2845_PM11G06370	0.909873	0.730258	0.00336448	-1.05684	down	--	--	--	--	--	--	--	Transcriptional activator	--	S	Function unknown	uncharacterized protein C2845_PM11G06370 [Panicum miliaceum]	--
gene.C2845_PM16G09380	0.915569	0.731238	0.000636021	-1.56807	down	--	--	Molecular Function: UDP-glycosyltransferase activity (GO:0008194);;	K22706|2.8e-168|pmum:103319663|K22706 (R)-mandelonitrile beta-glucosyltransferase [EC:2.4.1.354] | (RefSeq) 7-deoxyloganetin glucosyltransferase-like	Cyanoamino acid metabolism (ko00460)	[GC]	Carbohydrate transport and metabolism;; Energy production and conversion	UDP-glucoronosyl and UDP-glucosyl transferase	7-deoxyloganetin glucosyltransferase OS=Gardenia jasminoides OX=114476 GN=UGT85A24 PE=1 SV=1	--	--	7-deoxyloganetin glucosyltransferase-like [Panicum miliaceum]	molecular function: catalytic activity (GO:0003824)
gene.C2845_PM03G00890	0.766414	0.742416	1.7e-18	-1.34128	down	[T]	Signal transduction mechanisms	Molecular Function: protein kinase activity (GO:0004672);; Molecular Function: ATP binding (GO:0005524);;	K08286|3.5e-139|sbi:110432876|K08286 protein-serine/threonine kinase [EC:2.7.11.-] | (RefSeq) serine/threonine-protein kinase D6PK-like	--	[R]	General function prediction only	Protein kinase domain	Serine/threonine-protein kinase D6PKL2 OS=Arabidopsis thaliana OX=3702 GN=D6PKL2 PE=1 SV=1	T	Signal transduction mechanisms	hypothetical protein C2845_PM03G00890 [Panicum miliaceum]	molecular function: catalytic activity (GO:0003824);; biological process: metabolic process (GO:0008152);; biological process: cellular process (GO:0009987);; molecular function: binding (GO:0005488)
gene.C2845_PM08G10720	0.779794	0.547142	3.23e-05	-1.46982	down	--	--	Molecular Function: transferase activity, transferring acyl groups other than amino-acyl groups (GO:0016747);;	K19861|3.5e-22|pxb:103961715|K19861 benzyl alcohol O-benzoyltransferase [EC:2.3.1.196 2.3.1.232] | (RefSeq) benzyl alcohol O-benzoyltransferase-like	--	--	--	Transferase family	Acyl transferase 4 OS=Oryza sativa subsp. japonica OX=39947 GN=AT4 PE=1 SV=1	S	Function unknown	10-deacetylbaccatin III 10-O-acetyltransferase-like [Panicum miliaceum]	molecular function: catalytic activity (GO:0003824)
gene.C2845_PM06G13670	0.869186	0.918541	3.8e-20	-2.89153	down	--	--	Cellular Component: cellular_component (GO:0005575);; Cellular Component: intracellular (GO:0005622);; Cellular Component: cell (GO:0005623);; Cellular Component: cytoplasm (GO:0005737);; Cellular Component: chloroplast (GO:0009507);; Cellular Component: plastid (GO:0009536);; Cellular Component: organelle (GO:0043226);; Cellular Component: membrane-bounded organelle (GO:0043227);; Cellular Compo…	--	--	--	--	Stress responsive A/B Barrel Domain	Stress-response A/B barrel domain-containing protein At5g22580 OS=Arabidopsis thaliana OX=3702 GN=At5g22580 PE=1 SV=1	S	Function unknown	uncharacterized protein C2845_PM06G13670 [Panicum miliaceum]	cellular component: cell (GO:0005623);; cellular component: cell part (GO:0044464);; cellular component: organelle (GO:0043226)
gene.C2845_PM10G06090	0.940221	0.784831	2.54e-13	-1.46544	down	--	--	Biological Process: response to acid chemical (GO:0001101);; Cellular Component: cellular_component (GO:0005575);; Cellular Component: cell-cell junction (GO:0005911);; Biological Process: response to stress (GO:0006950);; Biological Process: biological_process (GO:0008150);; Biological Process: response to temperature stimulus (GO:0009266);; Biological Process: response to heat (GO:0009408);; Ce…	K03860|3.1e-25|nnu:104608881|K03860 phosphatidylinositol N-acetylglucosaminyltransferase subunit Q | (RefSeq) N-acetylglucosaminyl-phosphatidylinositol biosynthetic protein gpi1-like	Glycosylphosphatidylinositol (GPI)-anchor biosynthesis (ko00563)	--	--	Gibberellin regulated protein	Gibberellin-regulated protein 13 OS=Arabidopsis thaliana OX=3702 GN=GASA13 PE=3 SV=1	S	Function unknown	gibberellin-regulated protein 5-like [Panicum hallii]	biological process: response to stimulus (GO:0050896);; cellular component: cell junction (GO:0030054);; cellular component: symplast (GO:0055044)
gene.C2845_PM08G23730	0.773528	0.805843	2.22e-11	-1.78685	down	[G]	Carbohydrate transport and metabolism	Molecular Function: catalytic activity (GO:0003824);; Biological Process: carbohydrate metabolic process (GO:0005975);;	K01176|0.0e+00|sita:101758551|K01176 alpha-amylase [EC:3.2.1.1] | (RefSeq) alpha-amylase 3, chloroplastic	Starch and sucrose metabolism (ko00500)	[G]	Carbohydrate transport and metabolism	Alpha amylase, catalytic domain	Alpha-amylase 3, chloroplastic OS=Arabidopsis thaliana OX=3702 GN=AMY3 PE=1 SV=1	G	Carbohydrate transport and metabolism	alpha-amylase 3, chloroplastic [Panicum miliaceum]	molecular function: catalytic activity (GO:0003824);; biological process: metabolic process (GO:0008152)
gene.C2845_PM12G22220	0.931412	0.867081	2.76e-14	-2.70086	down	--	--	Molecular Function: electron carrier activity (GO:0009055);;	--	--	--	--	Plastocyanin-like domain	Blue copper protein OS=Pisum sativum OX=3888 PE=2 SV=1	S	Function unknown	blue copper protein [Panicum miliaceum]	molecular function: electron carrier activity (GO:0009055)
gene.C2845_PM03G13620	0.809989	0.641413	0.00426102	-1.29982	down	[J]	Translation, ribosomal structure and biogenesis	Molecular Function: RNA binding (GO:0003723);; Molecular Function: ribonuclease T2 activity (GO:0033897);;	K01166|2.9e-121|sita:101770372|K01166 ribonuclease T2 [EC:4.6.1.19] | (RefSeq) ribonuclease 1	--	[A]	RNA processing and modification	Ribonuclease T2 family	Ribonuclease 1 OS=Arabidopsis thaliana OX=3702 GN=RNS1 PE=1 SV=1	A	RNA processing and modification	ribonuclease 1-like [Panicum miliaceum]	molecular function: binding (GO:0005488);; molecular function: catalytic activity (GO:0003824);; biological process: metabolic process (GO:0008152);; biological process: cellular process (GO:0009987)
gene.C2845_PM09G18790	0.72652	0.628579	3.7e-07	-1.03958	down	[R]	General function prediction only	Molecular Function: ARF guanyl-nucleotide exchange factor activity (GO:0005086);; Biological Process: regulation of ARF protein signal transduction (GO:0032012);;	K18442|0.0e+00|sita:101763256|K18442 brefeldin A-inhibited guanine nucleotide-exchange protein | (RefSeq) brefeldin A-inhibited guanine nucleotide-exchange protein 1	Endocytosis (ko04144)	[U]	Intracellular trafficking, secretion, and vesicular transport	Sec7 domain	Brefeldin A-inhibited guanine nucleotide-exchange protein 1 OS=Arabidopsis thaliana OX=3702 GN=BIG1 PE=2 SV=1	L	Replication, recombination and repair	hypothetical protein C2845_PM09G18790 [Panicum miliaceum]	molecular function: molecular function regulator (GO:0098772);; biological process: biological regulation (GO:0065007)
gene.C2845_PM01G16140	0.745076	0.767496	3.93e-13	-2.64866	down	--	--	Molecular Function: peroxidase activity (GO:0004601);; Cellular Component: extracellular region (GO:0005576);; Biological Process: response to oxidative stress (GO:0006979);; Molecular Function: heme binding (GO:0020037);; Biological Process: hydrogen peroxide catabolic process (GO:0042744);; Molecular Function: metal ion binding (GO:0046872);;	K00430|5.1e-174|sita:101753799|K00430 peroxidase [EC:1.11.1.7] | (RefSeq) peroxidase 2	Phenylpropanoid biosynthesis (ko00940)	--	--	Peroxidase	Peroxidase 2 OS=Zea mays OX=4577 GN=PER2 PE=2 SV=1	Q	Secondary metabolites biosynthesis, transport and catabolism	peroxidase 2 [Panicum miliaceum]	molecular function: catalytic activity (GO:0003824);; molecular function: antioxidant activity (GO:0016209);; biological process: metabolic process (GO:0008152);; biological process: cellular process (GO:0009987);; biological process: single-organism process (GO:0044699);; biological process: response to stimulus (GO:0050896);; biological process: detoxification (GO:0098754);; cellular component:…
gene.C2845_PM02G36260	0.904378	0.835981	4.93e-08	-1.08356	down	[N]	Cell motility	Cellular Component: integral component of membrane (GO:0016021);;	K13680|5.8e-167|zma:100191890|K13680 beta-mannan synthase [EC:2.4.1.32] | (RefSeq) uncharacterized protein LOC100191890 isoform 1	--	--	--	Glycosyl transferase family group 2	Probable glucomannan 4-beta-mannosyltransferase 4 OS=Oryza sativa subsp. japonica OX=39947 GN=CSLA4 PE=2 SV=1	M	Cell wall/membrane/envelope biogenesis	uncharacterized protein C2845_PM02G36260 [Panicum miliaceum]	cellular component: membrane (GO:0016020);; cellular component: membrane part (GO:0044425)
Panicum_miliaceum_newGene_30342	0.888481	0.744497	4.17e-11	-1.63436	down	--	--	--	--	--	--	--	--	--	--	--	--	--
Panicum_miliaceum_newGene_9067	0.863373	0.784873	2.1e-26	-2.70806	down	--	--	--	--	--	--	--	--	--	--	--	--	--
gene.C2845_PM07G10800	0.745916	0.719586	5.52e-11	-1.14024	down	[P]	Inorganic ion transport and metabolism	Cellular Component: vacuolar membrane (GO:0005774);; Molecular Function: calcium:proton antiporter activity (GO:0015369);; Cellular Component: integral component of membrane (GO:0016021);;	K07300|7.7e-235|sita:101768015|K07300 Ca2+:H+ antiporter | (RefSeq) vacuolar cation/proton exchanger 1a	--	[P]	Inorganic ion transport and metabolism	Sodium/calcium exchanger protein	Vacuolar cation/proton exchanger 1a OS=Oryza sativa subsp. japonica OX=39947 GN=CAX1a PE=1 SV=1	P	Inorganic ion transport and metabolism	vacuolar cation/proton exchanger 1a-like [Panicum miliaceum]	cellular component: cell (GO:0005623);; cellular component: membrane (GO:0016020);; cellular component: organelle (GO:0043226);; cellular component: organelle part (GO:0044422);; cellular component: cell part (GO:0044464);; molecular function: transporter activity (GO:0005215);; biological process: single-organism process (GO:0044699);; biological process: localization (GO:0051179);; cellular com…
gene.C2845_PM08G05950	0.776139	0.728958	2.13e-12	-1.8316	down	[T]	Signal transduction mechanisms	Molecular Function: calcium ion binding (GO:0005509);;	K13448|1.3e-65|sbi:8061350|K13448 calcium-binding protein CML | (RefSeq) probable calcium-binding protein CML16	Plant-pathogen interaction (ko04626)	[T]	Signal transduction mechanisms	EF hand	Probable calcium-binding protein CML16 OS=Oryza sativa subsp. japonica OX=39947 GN=CML16 PE=2 SV=1	T	Signal transduction mechanisms	putative calcium-binding protein CML16 [Panicum miliaceum]	molecular function: binding (GO:0005488)
Panicum_miliaceum_newGene_24050	0.830557	0.590077	7.49e-05	-1.1522	down	--	--	--	--	--	--	--	--	--	--	--	--	--
gene.C2845_PM10G07830	0.922627	0.811777	8.81e-08	-1.19319	down	--	--	Biological Process: reproduction (GO:0000003);; Biological Process: microtubule cytoskeleton organization (GO:0000226);; Biological Process: polysaccharide biosynthetic process (GO:0000271);; Biological Process: mitotic cell cycle (GO:0000278);; Biological Process: mitotic cytokinesis (GO:0000281);; Biological Process: cytokinesis (GO:0000910);; Biological Process: response to acid chemical (GO:0…	K13109|5.7e-08|mdm:103400894|K13109 IK cytokine | (RefSeq) suppressor of mec-8 and unc-52 protein homolog 2-like	--	[S]	Function unknown	Armadillo/beta-catenin-like repeat	Protein CELLULOSE SYNTHASE INTERACTIVE 1 OS=Arabidopsis thaliana OX=3702 GN=CSI1 PE=1 SV=1	S	Function unknown	hypothetical protein C2845_PM10G07830 [Panicum miliaceum]	biological process: reproduction (GO:0000003);; biological process: cellular process (GO:0009987);; biological process: cellular component organization or biogenesis (GO:0071840);; biological process: metabolic process (GO:0008152);; biological process: single-organism process (GO:0044699);; biological process: response to stimulus (GO:0050896);; biological process: biological regulation (GO:0065…
Panicum_miliaceum_newGene_33626	0.807275	0.888091	1.03e-51	-7.93605	down	--	--	--	--	--	--	--	--	--	--	--	--	--
gene.C2845_PM16G10000	0.805405	0.658518	1.63e-09	-1.13274	down	--	--	Molecular Function: molecular_function (GO:0003674);; Molecular Function: nucleic acid binding (GO:0003676);; Molecular Function: DNA binding (GO:0003677);; Molecular Function: binding (GO:0005488);; Cellular Component: cellular_component (GO:0005575);; Cellular Component: intracellular (GO:0005622);; Cellular Component: cell (GO:0005623);; Cellular Component: nucleus (GO:0005634);; Cellular Comp…	K06630|4.0e-131|sita:101782762|K06630 14-3-3 protein epsilon | (RefSeq) 14-3-3-like protein GF14-6	--	[O]	Posttranslational modification, protein turnover, chaperones	14-3-3 protein	14-3-3-like protein GF14-6 OS=Zea mays OX=4577 GN=GRF1 PE=3 SV=1	O	Posttranslational modification, protein turnover, chaperones	14-3-3-like protein GF14-6 [Panicum hallii]	molecular function: binding (GO:0005488);; cellular component: cell (GO:0005623);; cellular component: cell part (GO:0044464);; cellular component: organelle (GO:0043226);; biological process: biological regulation (GO:0065007)
gene.C2845_PM01G29160	0.879708	0.775949	7.26e-08	-1.28871	down	--	--	--	--	--	--	--	--	--	--	--	hypothetical protein C2845_PM01G29160 [Panicum miliaceum]	--
gene.C2845_PM08G07020	0.913961	0.980769	3.53e-12	-3.66952	down	--	--	Cellular Component: integral component of membrane (GO:0016021);; Molecular Function: transmembrane transporter activity (GO:0022857);;	K17500|9.8e-113|nto:104085001|K17500 integrin-linked kinase-associated serine/threonine phosphatase 2C [EC:3.1.3.16] | (RefSeq) WAT1-related protein At3g18200 isoform X1	--	--	--	EamA-like transporter family	WAT1-related protein At3g18200 OS=Arabidopsis thaliana OX=3702 GN=At3g18200 PE=2 SV=1	S	Function unknown	hypothetical protein C2845_PM08G07020 [Panicum miliaceum]	cellular component: membrane (GO:0016020);; cellular component: membrane part (GO:0044425);; molecular function: transporter activity (GO:0005215);; biological process: localization (GO:0051179)
Panicum_miliaceum_newGene_17674	0.804639	0.938999	1.43e-66	-8.70255	down	--	--	Molecular Function: nucleic acid binding (GO:0003676);; Molecular Function: RNA-DNA hybrid ribonuclease activity (GO:0004523);; Biological Process: DNA integration (GO:0015074);;	K07393|2.3e-57|soe:110775499|K07393 glutathionyl-hydroquinone reductase [EC:1.8.5.7] | (RefSeq) uncharacterized protein LOC110775499	--	[R]	General function prediction only	Reverse transcriptase (RNA-dependent DNA polymerase)	--	L	Replication, recombination and repair	unnamed protein product [Digitaria exilis]	molecular function: binding (GO:0005488);; molecular function: catalytic activity (GO:0003824);; biological process: metabolic process (GO:0008152);; biological process: cellular process (GO:0009987)
gene.C2845_PM08G24750	0.949386	0.818257	2.24e-06	-1.53763	down	--	--	Biological Process: metal ion transport (GO:0030001);; Molecular Function: metal ion binding (GO:0046872);;	K14292|3.6e-15|spen:107013477|K14292 trimethylguanosine synthase [EC:2.1.1.-] | (RefSeq) trimethylguanosine synthase	RNA transport (ko03013)	[P]	Inorganic ion transport and metabolism	Heavy-metal-associated domain	Protein SODIUM POTASSIUM ROOT DEFECTIVE 2 OS=Arabidopsis thaliana OX=3702 GN=NAKR2 PE=2 SV=1	P	Inorganic ion transport and metabolism	hypothetical protein C2845_PM08G24750 [Panicum miliaceum]	biological process: localization (GO:0051179);; molecular function: binding (GO:0005488)
gene.C2845_PM12G13200	0.94804	0.893836	7.86e-09	-1.85899	down	--	--	Molecular Function: hydrolase activity, acting on ester bonds (GO:0016788);;	K01206|7.7e-38|aly:9323213|K01206 alpha-L-fucosidase [EC:3.2.1.51] | (RefSeq) alpha-L-fucosidase 3	Other glycan degradation (ko00511)	--	--	GDSL-like Lipase/Acylhydrolase	GDSL esterase/lipase At5g45910 OS=Arabidopsis thaliana OX=3702 GN=At5g45910 PE=2 SV=1	S	Function unknown	GDSL esterase/lipase [Panicum miliaceum]	molecular function: catalytic activity (GO:0003824)
Panicum_miliaceum_newGene_26709	0.767057	0.60686	5.93e-07	1.01248	up	--	--	--	--	--	--	--	--	--	--	--	--	--
Panicum_miliaceum_newGene_28496	0.906538	0.905862	3.63e-16	-2.7616	down	--	--	--	--	--	--	--	--	--	--	--	--	--
gene.C2845_PM07G23250	0.830721	0.828491	0.000158833	-1.52412	down	--	--	Molecular Function: DNA binding (GO:0003677);; Molecular Function: transcription factor activity, sequence-specific DNA binding (GO:0003700);; Cellular Component: nucleus (GO:0005634);;	K13433|1.2e-49|zma:100281172|K13433 pathogenesis-related genes transcriptional activator PTI5 | (RefSeq) ethylene-responsive transcription factor 2	Plant-pathogen interaction (ko04626)	--	--	AP2 domain	Pathogenesis-related genes transcriptional activator PTI5 OS=Solanum lycopersicum OX=4081 GN=PTI5 PE=2 SV=1	K	Transcription	ethylene-responsive transcription factor 13-like [Panicum miliaceum]	molecular function: binding (GO:0005488);; molecular function: nucleic acid binding transcription factor activity (GO:0001071);; biological process: biological regulation (GO:0065007);; cellular component: cell (GO:0005623);; cellular component: organelle (GO:0043226);; cellular component: cell part (GO:0044464)
gene.C2845_PM04G30240	0.873631	0.722515	0.00225427	-1.04236	down	--	--	--	--	--	--	--	--	--	--	--	hypothetical protein C2845_PM04G30240 [Panicum miliaceum]	--
gene.C2845_PM13G06430	0.923604	0.769767	0.000258902	-1.23456	down	[E]	Amino acid transport and metabolism	Cellular Component: integral component of membrane (GO:0016021);; Molecular Function: transmembrane transporter activity (GO:0022857);;	K14638|2.4e-113|cmo:103484420|K14638 solute carrier family 15 (peptide/histidine transporter), member 3/4 | (RefSeq) protein NRT1/ PTR FAMILY 4.6-like	--	[E]	Amino acid transport and metabolism	POT family	Protein NRT1/ PTR FAMILY 4.4 OS=Arabidopsis thaliana OX=3702 GN=NPF4.4 PE=2 SV=1	E	Amino acid transport and metabolism	protein NRT1/ PTR FAMILY 4.3-like [Panicum miliaceum]	cellular component: membrane (GO:0016020);; cellular component: membrane part (GO:0044425);; molecular function: transporter activity (GO:0005215);; biological process: localization (GO:0051179)
gene.C2845_PM11G22810	0.832961	0.5793	4.48e-07	-1.16208	down	--	--	Cellular Component: membrane (GO:0016020);; Molecular Function: hydrolase activity, acting on glycosyl bonds (GO:0016798);;	K07964|3.2e-303|sita:101762752|K07964 heparanase [EC:3.2.1.166] | (RefSeq) heparanase-like protein 3	Glycosaminoglycan degradation (ko00531)	--	--	Glycosyl hydrolase family 79, N-terminal domain	Heparanase-like protein 3 OS=Arabidopsis thaliana OX=3702 GN=At5g34940 PE=2 SV=2	S	Function unknown	heparanase-like protein 3 [Panicum miliaceum]	cellular component: membrane (GO:0016020);; molecular function: catalytic activity (GO:0003824)
gene.C2845_PM05G01170	0.746871	0.745851	1.41e-06	-1.5768	down	[E]	Amino acid transport and metabolism	Molecular Function: 5-methyltetrahydropteroyltriglutamate-homocysteine S-methyltransferase activity (GO:0003871);; Molecular Function: zinc ion binding (GO:0008270);; Biological Process: methionine biosynthetic process (GO:0009086);; Biological Process: methylation (GO:0032259);;	K00549|0.0e+00|sita:101772515|K00549 5-methyltetrahydropteroyltriglutamate--homocysteine methyltransferase [EC:2.1.1.14] | (RefSeq) 5-methyltetrahydropteroyltriglutamate-- homocysteine methyltransferase 1	Cysteine and methionine metabolism (ko00270);; Selenocompound metabolism (ko00450);; Biosynthesis of amino acids (ko01230)	[E]	Amino acid transport and metabolism	Cobalamin-independent synthase, Catalytic domain	5-methyltetrahydropteroyltriglutamate--homocysteine methyltransferase 1 OS=Oryza sativa subsp. japonica OX=39947 GN=Os12g0623900 PE=2 SV=1	E	Amino acid transport and metabolism	5-methyltetrahydropteroyltriglutamate--homocysteine methyltransferase 1-like [Panicum miliaceum]	molecular function: catalytic activity (GO:0003824);; biological process: metabolic process (GO:0008152);; molecular function: binding (GO:0005488);; biological process: cellular process (GO:0009987);; biological process: single-organism process (GO:0044699)
gene.C2845_PM01G10340	0.838391	0.721067	4.81e-09	-1.27635	down	--	--	Molecular Function: metal ion binding (GO:0046872);;	K09377|1.1e-107|zma:100281283|K09377 cysteine and glycine-rich protein | (RefSeq) LIM6; pollen-specific protein SF3	--	[TZ]	Signal transduction mechanisms;; Cytoskeleton	LIM domain	LIM domain-containing protein WLIM2a OS=Arabidopsis thaliana OX=3702 GN=WLIN2A PE=1 SV=1	--	--	LIM domain-containing protein WLIM2b-like [Panicum miliaceum]	molecular function: binding (GO:0005488)
gene.C2845_PM06G17380	0.885264	0.938343	4.23e-21	-4.08009	down	--	--	Molecular Function: peroxidase activity (GO:0004601);; Biological Process: response to oxidative stress (GO:0006979);; Molecular Function: heme binding (GO:0020037);; Biological Process: hydrogen peroxide catabolic process (GO:0042744);; Molecular Function: metal ion binding (GO:0046872);;	K00430|1.4e-169|sita:101757536|K00430 peroxidase [EC:1.11.1.7] | (RefSeq) peroxidase 1 isoform X2	Phenylpropanoid biosynthesis (ko00940)	--	--	Peroxidase	Peroxidase 1 OS=Oryza sativa subsp. japonica OX=39947 GN=PRX74 PE=2 SV=2	C	Energy production and conversion	peroxidase 1 [Panicum miliaceum]	molecular function: catalytic activity (GO:0003824);; molecular function: antioxidant activity (GO:0016209);; biological process: metabolic process (GO:0008152);; biological process: cellular process (GO:0009987);; biological process: single-organism process (GO:0044699);; biological process: response to stimulus (GO:0050896);; biological process: detoxification (GO:0098754);; molecular function:…
gene.C2845_PM06G30790	0.817842	0.728405	1.66e-11	-1.31587	down	[G]	Carbohydrate transport and metabolism	Molecular Function: polygalacturonase activity (GO:0004650);; Biological Process: carbohydrate metabolic process (GO:0005975);;	K01184|5.3e-18|cmo:103487102|K01184 polygalacturonase [EC:3.2.1.15] | (RefSeq) polygalacturonase At1g48100	Pentose and glucuronate interconversions (ko00040)	--	--	Glycosyl hydrolases family 28	Probable polygalacturonase OS=Vitis vinifera OX=29760 GN=GSVIVT00026920001 PE=1 SV=1	G	Carbohydrate transport and metabolism	polygalacturonase [Panicum miliaceum]	molecular function: catalytic activity (GO:0003824);; biological process: metabolic process (GO:0008152)
gene.C2845_PM11G14830	0.922181	0.852077	5.6e-10	-1.41626	down	[GM]	Carbohydrate transport and metabolism;; Cell wall/membrane/envelope biogenesis	Biological Process: carbohydrate metabolic process (GO:0005975);; Molecular Function: isomerase activity (GO:0016853);; Molecular Function: carbohydrate derivative binding (GO:0097367);; Biological Process: carbohydrate derivative metabolic process (GO:1901135);;	K06041|2.1e-186|sita:101786481|K06041 arabinose-5-phosphate isomerase [EC:5.3.1.13] | (RefSeq) probable arabinose 5-phosphate isomerase	--	--	--	CBS domain	Probable arabinose 5-phosphate isomerase OS=Arabidopsis thaliana OX=3702 GN=SETH3 PE=2 SV=1	M	Cell wall/membrane/envelope biogenesis	uncharacterized protein C2845_PM11G14830 [Panicum miliaceum]	biological process: metabolic process (GO:0008152);; molecular function: catalytic activity (GO:0003824);; molecular function: binding (GO:0005488)
Panicum_miliaceum_newGene_33234	0.82532	0.729324	2.98e-14	-1.20441	down	--	--	--	--	--	--	--	--	--	--	--	hypothetical protein GQ55_8G012400 [Panicum hallii var. hallii]	--
gene.C2845_PM05G08550	0.711082	0.674757	8.4e-11	-1.28374	down	[M]	Cell wall/membrane/envelope biogenesis	Molecular Function: dTDP-glucose 4,6-dehydratase activity (GO:0008460);; Biological Process: nucleotide-sugar metabolic process (GO:0009225);;	K12450|0.0e+00|sita:101768755|K12450 UDP-glucose 4,6-dehydratase [EC:4.2.1.76] | (RefSeq) trifunctional UDP-glucose 4,6-dehydratase/UDP-4-keto-6-deoxy-D-glucose 3,5-epimerase/UDP-4-keto-L-rhamnose-reductase RHM1	Amino sugar and nucleotide sugar metabolism (ko00520)	[G]	Carbohydrate transport and metabolism	GDP-mannose 4,6 dehydratase	Trifunctional UDP-glucose 4,6-dehydratase/UDP-4-keto-6-deoxy-D-glucose 3,5-epimerase/UDP-4-keto-L-rhamnose-reductase RHM1 OS=Arabidopsis thaliana OX=3702 GN=RHM1 PE=1 SV=1	G	Carbohydrate transport and metabolism	hypothetical protein C2845_PM05G08550 [Panicum miliaceum]	molecular function: catalytic activity (GO:0003824);; biological process: metabolic process (GO:0008152);; biological process: cellular process (GO:0009987)
gene.C2845_PM02G29830	0.89469	0.894253	7.05e-12	-2.46368	down	--	--	Cellular Component: apoplast (GO:0048046);;	K23544|6.4e-39|nsy:104225240|K23544 serine incorporator 1/3 | (RefSeq) probable serine incorporator	--	--	--	Dirigent-like protein	Dirigent protein 24 OS=Arabidopsis thaliana OX=3702 GN=DIR24 PE=2 SV=1	S	Function unknown	hypothetical protein GQ55_9G520000 [Panicum hallii var. hallii]	cellular component: extracellular region (GO:0005576)
Panicum_miliaceum_newGene_21617	0.81294	0.870211	6.14e-08	-1.96997	down	--	--	--	--	--	--	--	--	--	--	--	--	--
gene.C2845_PM06G31280	0.839449	0.845667	4.27e-09	-2.40533	down	--	--	--	--	--	--	--	Unstructured region between BRX_N and BRX domain	--	--	--	hypothetical protein C2845_PM06G31280 [Panicum miliaceum]	--
gene.C2845_PM08G04500	0.882878	0.878813	1.67e-40	-2.66171	down	--	--	--	K12761|4.1e-23|ini:109164801|K12761 carbon catabolite-derepressing protein kinase [EC:2.7.11.1] | (RefSeq) CBL-interacting serine/threonine-protein kinase 7-like	--	--	--	Domain of unknown function (DUF4228)	--	S	Function unknown	uncharacterized protein C2845_PM08G04500 [Panicum miliaceum]	--
gene.C2845_PM14G20630	0.819589	0.753673	0.000853377	-1.2446	down	--	--	--	K19747|1.3e-24|vvi:100243942|K19747 BAHD acyltransferase [EC:2.3.1.-] | (RefSeq) BAHD acyltransferase DCR	--	--	--	C2 domain	--	S	Function unknown	hypothetical protein C2845_PM14G20630 [Panicum miliaceum]	--
gene.C2845_PM05G12910	0.878922	0.708148	0.000133997	-1.09935	down	[KT]	Transcription;; Signal transduction mechanisms	Molecular Function: phosphorelay sensor kinase activity (GO:0000155);; Cellular Component: integral component of membrane (GO:0016021);;	K14509|0.0e+00|sita:101785999|K14509 ethylene receptor [EC:2.7.13.-] | (RefSeq) probable ethylene response sensor 2 isoform X1	MAPK signaling pathway - plant (ko04016);; Plant hormone signal transduction (ko04075)	[T]	Signal transduction mechanisms	Histidine kinase-, DNA gyrase B-, and HSP90-like ATPase	Probable ethylene response sensor 2 OS=Oryza sativa subsp. japonica OX=39947 GN=ERS2 PE=2 SV=1	T	Signal transduction mechanisms	putative ethylene response sensor 2 isoform X1 [Panicum miliaceum]	molecular function: catalytic activity (GO:0003824);; molecular function: signal transducer activity (GO:0004871);; molecular function: molecular transducer activity (GO:0060089);; biological process: metabolic process (GO:0008152);; biological process: cellular process (GO:0009987);; biological process: signaling (GO:0023052);; biological process: single-organism process (GO:0044699);; biologica…
gene.C2845_PM02G17070	0.890087	0.886167	0.00494008	-1.7213	down	--	--	Molecular Function: hydrolase activity, hydrolyzing O-glycosyl compounds (GO:0004553);; Biological Process: carbohydrate metabolic process (GO:0005975);;	K19891|6.8e-67|atr:18423853|K19891 glucan endo-1,3-beta-glucosidase 1/2/3 [EC:3.2.1.39] | (RefSeq) glucan endo-1,3-beta-glucosidase 3	Starch and sucrose metabolism (ko00500)	--	--	Glycosyl hydrolases family 17	Glucan endo-1,3-beta-glucosidase 11 OS=Arabidopsis thaliana OX=3702 GN=At1g32860 PE=2 SV=1	G	Carbohydrate transport and metabolism	glucan endo-1,3-beta-glucosidase 11-like [Panicum miliaceum]	molecular function: catalytic activity (GO:0003824);; biological process: metabolic process (GO:0008152)
gene.C2845_PM04G17640	0.773775	0.644894	1.34e-07	-1.63334	down	[Q]	Secondary metabolites biosynthesis, transport and catabolism	Molecular Function: oxidoreductase activity (GO:0016491);; Molecular Function: metal ion binding (GO:0046872);;	K05933|9.1e-168|sita:101780742|K05933 aminocyclopropanecarboxylate oxidase [EC:1.14.17.4] | (RefSeq) 1-aminocyclopropane-1-carboxylate oxidase 1	Cysteine and methionine metabolism (ko00270)	[QR]	Secondary metabolites biosynthesis, transport and catabolism;; General function prediction only	2OG-Fe(II) oxygenase superfamily	1-aminocyclopropane-1-carboxylate oxidase 1 OS=Oryza sativa subsp. japonica OX=39947 GN=ACO1 PE=2 SV=1	Q	Secondary metabolites biosynthesis, transport and catabolism	1-aminocyclopropane-1-carboxylate oxidase [Panicum miliaceum]	molecular function: catalytic activity (GO:0003824);; molecular function: binding (GO:0005488)
gene.C2845_PM01G18130	0.875779	0.78164	0.000583601	-1.78009	down	--	--	Biological Process: regulation of monopolar cell growth (GO:0051513);;	--	--	--	--	Domain of unknown function (DUF4378)	Protein LONGIFOLIA 2 OS=Arabidopsis thaliana OX=3702 GN=LNG2 PE=1 SV=1	S	Function unknown	protein LONGIFOLIA 1-like [Panicum miliaceum]	biological process: biological regulation (GO:0065007)
gene.C2845_PM17G09690	0.893281	0.928757	7.22e-13	-3.491	down	[K]	Transcription	Molecular Function: O-methyltransferase activity (GO:0008171);; Biological Process: methylation (GO:0032259);; Molecular Function: protein dimerization activity (GO:0046983);;	K22440|2.4e-87|zma:103640406|K22440 naringenin 7-O-methyltransferase [EC:2.1.1.232] | (RefSeq) naringenin 7-O-methyltransferase	Flavonoid biosynthesis (ko00941)	[R]	General function prediction only	O-methyltransferase domain	3-aminomethylindole N-methyltransferase OS=Hordeum vulgare subsp. vulgare OX=112509 PE=1 SV=1	S	Function unknown	putative inactive methyltransferase [Panicum miliaceum]	molecular function: catalytic activity (GO:0003824);; biological process: metabolic process (GO:0008152);; molecular function: binding (GO:0005488)
gene.C2845_PM10G05800	0.849671	0.779966	0.000204508	-1.26827	down	--	--	--	--	--	--	--	--	--	--	--	hypothetical protein C2845_PM10G05800 [Panicum miliaceum]	--
Panicum_miliaceum_newGene_25231	0.860871	0.837027	1.58e-10	-1.8244	down	--	--	--	--	--	--	--	--	--	--	--	--	--
gene.C2845_PM14G10760	0.820646	0.698775	6.05e-08	-1.07028	down	[IQR]	Lipid transport and metabolism;; Secondary metabolites biosynthesis, transport and catabolism;; General function prediction only	--	K13070|1.9e-58|dosa:Os04t0179200-01|K13070 momilactone-A synthase [EC:1.1.1.295] | (RefSeq) Os04g0179200, MAS, MOMILACTONE_A_SYNTHASE; Similar to Stem secoisolariciresinol dehydrogenase (Fragment).	Diterpenoid biosynthesis (ko00904)	[R]	General function prediction only	Enoyl-(Acyl carrier protein) reductase	Momilactone A synthase OS=Oryza sativa subsp. japonica OX=39947 GN=Os04g0179200 PE=2 SV=1	Q	Secondary metabolites biosynthesis, transport and catabolism	momilactone A synthase-like [Panicum miliaceum]	--
gene.C2845_PM09G24800	0.738536	0.755846	1.35e-09	-1.62478	down	--	--	--	--	--	--	--	Gibberellin regulated protein	--	S	Function unknown	gibberellin-regulated protein 2-like [Panicum miliaceum]	--
gene.C2845_PMCG10040	0.786851	0.864998	6.46e-06	-2.87277	down	[C]	Energy production and conversion	Cellular Component: plasma membrane (GO:0005886);; Molecular Function: NADH dehydrogenase (ubiquinone) activity (GO:0008137);; Cellular Component: chloroplast thylakoid membrane (GO:0009535);; Molecular Function: quinone binding (GO:0048038);;	K05581|1.5e-94|sita:19526788|K05581 NAD(P)H-quinone oxidoreductase subunit J [EC:7.1.1.2] | (RefSeq) ndhJ, W841_p059; NADH-plastoquinone oxidoreductase subunit J	Oxidative phosphorylation (ko00190)	[C]	Energy production and conversion	Respiratory-chain NADH dehydrogenase, 30 Kd subunit	NAD(P)H-quinone oxidoreductase subunit J, chloroplastic OS=Hordeum vulgare OX=4513 GN=ndhJ PE=3 SV=1	C	Energy production and conversion	NADH-plastoquinone oxidoreductase subunit J [Panicum virgatum]	cellular component: cell (GO:0005623);; cellular component: membrane (GO:0016020);; cellular component: cell part (GO:0044464);; molecular function: catalytic activity (GO:0003824);; biological process: metabolic process (GO:0008152);; biological process: single-organism process (GO:0044699);; cellular component: organelle (GO:0043226);; cellular component: organelle part (GO:0044422);; molecular…
gene.C2845_PM12G13160	0.929071	0.876063	8.11e-13	-1.69861	down	[K]	Transcription	Molecular Function: GTPase activity (GO:0003924);; Molecular Function: GTP binding (GO:0005525);; Biological Process: small GTPase mediated signal transduction (GO:0007264);;	K04392|1.1e-110|sita:101781634|K04392 Ras-related C3 botulinum toxin substrate 1 | (RefSeq) rac-like GTP-binding protein 7	Phagosome (ko04145)	[R]	General function prediction only	Ras family	Rac-like GTP-binding protein 7 OS=Oryza sativa subsp. japonica OX=39947 GN=RAC7 PE=2 SV=1	S	Function unknown	hypothetical protein GQ55_1G156300 [Panicum hallii var. hallii]	molecular function: catalytic activity (GO:0003824);; molecular function: binding (GO:0005488);; biological process: cellular process (GO:0009987);; biological process: signaling (GO:0023052);; biological process: single-organism process (GO:0044699);; biological process: response to stimulus (GO:0050896);; biological process: biological regulation (GO:0065007)
gene.C2845_PM07G17550	0.728406	0.615806	3.26e-05	-1.39922	down	[G]	Carbohydrate transport and metabolism	Molecular Function: hydrolase activity, hydrolyzing O-glycosyl compounds (GO:0004553);; Biological Process: carbohydrate metabolic process (GO:0005975);;	K19355|2.4e-213|sita:101771899|K19355 mannan endo-1,4-beta-mannosidase [EC:3.2.1.78] | (RefSeq) mannan endo-1,4-beta-mannosidase 1	Fructose and mannose metabolism (ko00051)	--	--	Cellulase (glycosyl hydrolase family 5)	Mannan endo-1,4-beta-mannosidase 1 OS=Oryza sativa subsp. japonica OX=39947 GN=MAN1 PE=2 SV=2	G	Carbohydrate transport and metabolism	mannan endo-1,4-beta-mannosidase 1 [Panicum miliaceum]	molecular function: catalytic activity (GO:0003824);; biological process: metabolic process (GO:0008152)
gene.C2845_PM05G00980	0.839784	0.76271	2.05e-06	-1.68431	down	--	--	Cellular Component: integral component of membrane (GO:0016021);;	--	--	--	--	--	--	--	--	uncharacterized protein C2845_PM05G00980 [Panicum miliaceum]	cellular component: membrane (GO:0016020);; cellular component: membrane part (GO:0044425)
Panicum_miliaceum_newGene_11440	0.812424	0.724026	0.000231858	-1.11361	down	--	--	Molecular Function: nucleic acid binding (GO:0003676);; Biological Process: DNA integration (GO:0015074);;	K12349|1.5e-77|ccaj:109806181|K12349 neutral ceramidase [EC:3.5.1.23] | (RefSeq) neutral ceramidase-like	Sphingolipid metabolism (ko00600)	[R]	General function prediction only	--	--	L	Replication, recombination and repair	OSJNBa0087O24.13 [Oryza sativa Japonica Group]	molecular function: binding (GO:0005488);; biological process: metabolic process (GO:0008152);; biological process: cellular process (GO:0009987)
gene.C2845_PM03G33100	0.869477	0.749713	2.19e-06	-1.14053	down	--	--	Cellular Component: integral component of membrane (GO:0016021);;	K04710|3.5e-15|gsl:Gasu_30160|K04710 ceramide synthetase [EC:2.3.1.24] | (RefSeq) longevity assurance protein LAG1	Sphingolipid metabolism (ko00600)	[U]	Intracellular trafficking, secretion, and vesicular transport	TLC domain	ASC1-like protein 1 OS=Oryza sativa subsp. japonica OX=39947 GN=Os02g0581300 PE=2 SV=1	U	Intracellular trafficking, secretion, and vesicular transport	ASC1-like protein 1 [Panicum miliaceum]	cellular component: membrane (GO:0016020);; cellular component: membrane part (GO:0044425)
gene.C2845_PM05G00210	0.92699	0.873209	9.1e-08	-1.54861	down	[P]	Inorganic ion transport and metabolism	Molecular Function: ATP binding (GO:0005524);; Cellular Component: plasma membrane (GO:0005886);; Molecular Function: hydrogen-exporting ATPase activity, phosphorylative mechanism (GO:0008553);; Cellular Component: integral component of membrane (GO:0016021);; Biological Process: hydrogen ion export across plasma membrane (GO:0120029);;	K01535|0.0e+00|sita:101755662|K01535 H+-transporting ATPase [EC:7.1.2.1] | (RefSeq) plasma membrane ATPase 1	Oxidative phosphorylation (ko00190)	[P]	Inorganic ion transport and metabolism	E1-E2 ATPase	ATPase 11, plasma membrane-type OS=Arabidopsis thaliana OX=3702 GN=AHA11 PE=1 SV=1	P	Inorganic ion transport and metabolism	plasma membrane ATPase 1 [Panicum miliaceum]	molecular function: binding (GO:0005488);; cellular component: cell (GO:0005623);; cellular component: membrane (GO:0016020);; cellular component: cell part (GO:0044464);; molecular function: catalytic activity (GO:0003824);; molecular function: transporter activity (GO:0005215);; biological process: single-organism process (GO:0044699);; biological process: localization (GO:0051179);; cellular c…
gene.C2845_PM12G20590	0.732576	0.709026	0.00328797	-1.31103	down	[T]	Signal transduction mechanisms	Biological Process: phosphorelay signal transduction system (GO:0000160);; Cellular Component: nucleus (GO:0005634);;	K12127|3.0e-269|sita:101766271|K12127 pseudo-response regulator 1 | (RefSeq) two-component response regulator-like PRR1	Circadian rhythm - plant (ko04712)	[K]	Transcription	CCT motif	Two-component response regulator-like PRR1 OS=Oryza sativa subsp. japonica OX=39947 GN=PRR1 PE=1 SV=2	K	Transcription	two-component response regulator-like PRR1 [Panicum miliaceum]	biological process: cellular process (GO:0009987);; biological process: signaling (GO:0023052);; biological process: single-organism process (GO:0044699);; biological process: response to stimulus (GO:0050896);; biological process: biological regulation (GO:0065007);; cellular component: cell (GO:0005623);; cellular component: organelle (GO:0043226);; cellular component: cell part (GO:0044464)
gene.C2845_PM05G34300	0.871343	0.772311	6.23e-06	-1.16504	down	[M]	Cell wall/membrane/envelope biogenesis	Molecular Function: protein kinase activity (GO:0004672);; Molecular Function: ATP binding (GO:0005524);; Cellular Component: integral component of membrane (GO:0016021);;	K13415|7.7e-54|lja:Lj1g3v1222380.1|K13415 protein brassinosteroid insensitive 1 [EC:2.7.10.1 2.7.11.1] | (RefSeq) Lj1g3v1222380.1; -	Plant hormone signal transduction (ko04075)	--	--	Protein kinase domain	Probable inactive receptor kinase At5g58300 OS=Arabidopsis thaliana OX=3702 GN=At5g58300 PE=1 SV=1	T	Signal transduction mechanisms	putative inactive receptor kinase [Panicum miliaceum]	molecular function: catalytic activity (GO:0003824);; biological process: metabolic process (GO:0008152);; biological process: cellular process (GO:0009987);; molecular function: binding (GO:0005488);; cellular component: membrane (GO:0016020);; cellular component: membrane part (GO:0044425)
gene.C2845_PM06G20550	0.924219	0.871602	2.96e-16	-1.30756	down	--	--	Cellular Component: integral component of membrane (GO:0016021);; Molecular Function: protein-cysteine S-palmitoyltransferase activity (GO:0019706);;	K18932|9.4e-112|brp:103854281|K18932 palmitoyltransferase [EC:2.3.1.225] | (RefSeq) probable protein S-acyltransferase 7	--	[R]	General function prediction only	DHHC palmitoyltransferase	Protein S-acyltransferase 8 OS=Arabidopsis thaliana OX=3702 GN=PAT08 PE=1 SV=2	S	Function unknown	protein S-acyltransferase 8-like [Panicum miliaceum]	cellular component: membrane (GO:0016020);; cellular component: membrane part (GO:0044425);; molecular function: catalytic activity (GO:0003824)
gene.C2845_PM17G00680	0.859047	0.837266	1.83e-06	-2.1485	down	[R]	General function prediction only	Biological Process: defense response (GO:0006952);; Molecular Function: ADP binding (GO:0043531);;	K15078|1.0e-83|vvi:100255136|K15078 structure-specific endonuclease subunit SLX1 [EC:3.6.1.-] | (RefSeq) putative disease resistance protein RGA1	--	[T]	Signal transduction mechanisms	NB-ARC domain	Putative disease resistance protein RGA3 OS=Solanum bulbocastanum OX=147425 GN=RGA3 PE=2 SV=2	T	Signal transduction mechanisms	hypothetical protein C2845_PM17G00680 [Panicum miliaceum]	biological process: response to stimulus (GO:0050896);; molecular function: binding (GO:0005488)
gene.C2845_PM04G33290	0.914055	0.838086	2.15e-20	-3.15137	down	[IQR]	Lipid transport and metabolism;; Secondary metabolites biosynthesis, transport and catabolism;; General function prediction only	--	K13070|9.7e-47|dosa:Os04t0179200-01|K13070 momilactone-A synthase [EC:1.1.1.295] | (RefSeq) Os04g0179200, MAS, MOMILACTONE_A_SYNTHASE; Similar to Stem secoisolariciresinol dehydrogenase (Fragment).	Diterpenoid biosynthesis (ko00904)	[R]	General function prediction only	Enoyl-(Acyl carrier protein) reductase	Momilactone A synthase OS=Oryza sativa subsp. japonica OX=39947 GN=Os04g0179200 PE=2 SV=1	Q	Secondary metabolites biosynthesis, transport and catabolism	momilactone A synthase [Panicum miliaceum]	--
gene.C2845_PM03G32600	0.849539	0.774744	5.14e-05	-1.75559	down	[Q]	Secondary metabolites biosynthesis, transport and catabolism	Biological Process: fatty acid biosynthetic process (GO:0006633);; Cellular Component: integral component of membrane (GO:0016021);; Molecular Function: transferase activity, transferring acyl groups other than amino-acyl groups (GO:0016747);;	K15397|2.3e-244|sita:101778317|K15397 3-ketoacyl-CoA synthase [EC:2.3.1.199] | (RefSeq) 3-ketoacyl-CoA synthase 17	Fatty acid elongation (ko00062);; Plant-pathogen interaction (ko04626)	--	--	FAE1/Type III polyketide synthase-like protein	3-ketoacyl-CoA synthase 17 OS=Arabidopsis thaliana OX=3702 GN=KCS17 PE=1 SV=1	I	Lipid transport and metabolism	putative 3-ketoacyl-CoA synthase 2 [Panicum miliaceum]	biological process: metabolic process (GO:0008152);; biological process: cellular process (GO:0009987);; biological process: single-organism process (GO:0044699);; cellular component: membrane (GO:0016020);; cellular component: membrane part (GO:0044425);; molecular function: catalytic activity (GO:0003824)
Panicum_miliaceum_newGene_1315	0.877644	0.670491	5.98e-10	-1.15827	down	--	--	Cellular Component: integral component of membrane (GO:0016021);; Molecular Function: transmembrane transporter activity (GO:0022857);;	K14638|4.4e-156|bdi:100832806|K14638 solute carrier family 15 (peptide/histidine transporter), member 3/4 | (RefSeq) protein NRT1/ PTR FAMILY 8.3 isoform X3	--	[E]	Amino acid transport and metabolism	POT family	Protein NRT1/ PTR FAMILY 8.3 OS=Arabidopsis thaliana OX=3702 GN=NPF8.3 PE=1 SV=1	E	Amino acid transport and metabolism	protein NRT1/ PTR FAMILY 8.3-like isoform X1 [Panicum hallii]	cellular component: membrane (GO:0016020);; cellular component: membrane part (GO:0044425);; molecular function: transporter activity (GO:0005215);; biological process: localization (GO:0051179)
gene.C2845_PM01G09540	0.878164	0.687478	2.74e-07	-1.53625	down	[U]	Intracellular trafficking, secretion, and vesicular transport	Molecular Function: protein kinase activity (GO:0004672);; Molecular Function: ATP binding (GO:0005524);;	K08286|1.3e-112|peq:110030129|K08286 protein-serine/threonine kinase [EC:2.7.11.-] | (RefSeq) serine/threonine-protein kinase WAG1-like	--	[R]	General function prediction only	Protein kinase domain	Serine/threonine-protein kinase WAG1 OS=Arabidopsis thaliana OX=3702 GN=WAG1 PE=2 SV=1	T	Signal transduction mechanisms	serine/threonine-protein kinase WAG1-like [Panicum miliaceum]	molecular function: catalytic activity (GO:0003824);; biological process: metabolic process (GO:0008152);; biological process: cellular process (GO:0009987);; molecular function: binding (GO:0005488)
gene.C2845_PM04G11260	0.851021	0.890681	8.37e-09	-1.341	down	--	--	--	K13456|2.7e-09|pda:103716136|K13456 RPM1-interacting protein 4 | (RefSeq) RPM1-interacting protein 4 isoform X1	Plant-pathogen interaction (ko04626)	--	--	Cleavage site for pathogenic type III effector avirulence factor Avr	Protein NOI4 OS=Arabidopsis thaliana OX=3702 GN=NOI4 PE=1 SV=1	S	Function unknown	RPM1-interacting protein 4 [Panicum miliaceum]	--
gene.C2845_PM01G00370	0.856049	0.688598	7.22e-10	-1.12072	down	--	--	Molecular Function: transcription factor activity, sequence-specific DNA binding (GO:0003700);;	K20557|2.1e-39|nto:104090960|K20557 transcription factor VIP1 | (RefSeq) transcription factor VIP1-like	MAPK signaling pathway - plant (ko04016)	--	--	bZIP transcription factor	bZIP transcription factor 29 OS=Arabidopsis thaliana OX=3702 GN=BZIP29 PE=2 SV=1	K	Transcription	transcription factor RF2b-like [Panicum miliaceum]	molecular function: nucleic acid binding transcription factor activity (GO:0001071);; biological process: biological regulation (GO:0065007)
gene.C2845_PM03G13380	0.866253	0.88461	1.27e-10	-2.67267	down	--	--	Biological Process: lipid transport (GO:0006869);; Molecular Function: lipid binding (GO:0008289);; Cellular Component: integral component of membrane (GO:0016021);;	--	--	--	--	Probable lipid transfer	--	O	Posttranslational modification, protein turnover, chaperones	lipid binding protein precursor [Panicum miliaceum]	biological process: single-organism process (GO:0044699);; biological process: localization (GO:0051179);; molecular function: binding (GO:0005488);; cellular component: membrane (GO:0016020);; cellular component: membrane part (GO:0044425)
Panicum_miliaceum_newGene_1196	0.887315	0.808415	3.18e-07	-1.13371	down	[J]	Translation, ribosomal structure and biogenesis	Molecular Function: RNA binding (GO:0003723);;	K12741|3.4e-18|bdi:100825606|K12741 heterogeneous nuclear ribonucleoprotein A1/A3 | (RefSeq) UBP1-associated protein 2C	Spliceosome (ko03040)	[R]	General function prediction only	RNA recognition motif. (a.k.a. RRM, RBD, or RNP domain)	Probable RNA-binding protein ARP1 OS=Arabidopsis thaliana OX=3702 GN=ARP1 PE=2 SV=1	A	RNA processing and modification	hypothetical protein GQ55_9G515300 [Panicum hallii var. hallii]	molecular function: binding (GO:0005488)
gene.C2845_PM03G35170	0.89719	0.961992	2.05e-21	-4.18186	down	--	--	--	--	--	--	--	--	--	--	--	uncharacterized protein C2845_PM03G35170 [Panicum miliaceum]	--
gene.C2845_PM14G06110	0.888535	0.907494	5.03e-09	-2.89947	down	[G]	Carbohydrate transport and metabolism	Molecular Function: hydrolase activity, hydrolyzing O-glycosyl compounds (GO:0004553);; Cellular Component: cell wall (GO:0005618);; Biological Process: xyloglucan metabolic process (GO:0010411);; Molecular Function: xyloglucan:xyloglucosyl transferase activity (GO:0016762);; Biological Process: cell wall biogenesis (GO:0042546);; Cellular Component: apoplast (GO:0048046);; Biological Process: ce…	K08235|3.3e-150|sita:101752480|K08235 xyloglucan:xyloglucosyl transferase [EC:2.4.1.207] | (RefSeq) xyloglucan endotransglycosylase/hydrolase protein 8	--	--	--	Glycosyl hydrolases family 16	Xyloglucan endotransglycosylase/hydrolase protein 8 OS=Oryza sativa subsp. japonica OX=39947 GN=XTH8 PE=1 SV=1	G	Carbohydrate transport and metabolism	xyloglucan endotransglycosylase/hydrolase protein 8-like [Panicum miliaceum]	molecular function: catalytic activity (GO:0003824);; cellular component: cell (GO:0005623);; cellular component: cell part (GO:0044464);; biological process: metabolic process (GO:0008152);; biological process: cellular process (GO:0009987);; biological process: cellular component organization or biogenesis (GO:0071840);; cellular component: extracellular region (GO:0005576)
gene.C2845_PM11G11120	0.910055	0.753856	3.77e-06	-1.62708	down	--	--	Molecular Function: electron carrier activity (GO:0009055);; Cellular Component: integral component of membrane (GO:0016021);;	--	--	--	--	Plastocyanin-like domain	Blue copper protein OS=Pisum sativum OX=3888 PE=2 SV=1	S	Function unknown	blue copper protein [Panicum miliaceum]	molecular function: electron carrier activity (GO:0009055);; cellular component: membrane (GO:0016020);; cellular component: membrane part (GO:0044425)
gene.C2845_PM06G08280	0.807135	0.63023	0.00643895	-1.12897	down	--	--	--	--	--	--	--	--	--	--	--	hypothetical protein C2845_PM06G08280 [Panicum miliaceum]	--
gene.C2845_PM06G05660	0.932774	0.799993	7.05e-10	-1.30137	down	[N]	Cell motility	Cellular Component: plasma membrane (GO:0005886);; Cellular Component: integral component of membrane (GO:0016021);; Molecular Function: cellulose synthase (UDP-forming) activity (GO:0016760);; Biological Process: cellulose biosynthetic process (GO:0030244);; Molecular Function: metal ion binding (GO:0046872);; Biological Process: cell wall organization (GO:0071555);;	K10999|0.0e+00|sita:101757529|K10999 cellulose synthase A [EC:2.4.1.12] | (RefSeq) probable cellulose synthase A catalytic subunit 1 [UDP-forming]	--	--	--	Cellulose synthase	Probable cellulose synthase A catalytic subunit 1 [UDP-forming] OS=Oryza sativa subsp. indica OX=39946 GN=CESA1 PE=3 SV=1	O	Posttranslational modification, protein turnover, chaperones	cellulose synthase1 [Panicum miliaceum]	cellular component: cell (GO:0005623);; cellular component: membrane (GO:0016020);; cellular component: cell part (GO:0044464);; cellular component: membrane part (GO:0044425);; molecular function: catalytic activity (GO:0003824);; biological process: metabolic process (GO:0008152);; biological process: cellular process (GO:0009987);; biological process: single-organism process (GO:0044699);; mol…
gene.C2845_PM09G08480	0.77905	0.67797	7.45e-15	-2.3481	down	[G]	Carbohydrate transport and metabolism	Molecular Function: channel activity (GO:0015267);; Cellular Component: integral component of membrane (GO:0016021);;	K09874|6.1e-62|obr:102700246|K09874 aquaporin NIP | (RefSeq) aquaporin NIP2-2	--	[G]	Carbohydrate transport and metabolism	Major intrinsic protein	Aquaporin NIP2-2 OS=Zea mays OX=4577 GN=NIP2-2 PE=2 SV=1	P	Inorganic ion transport and metabolism	hypothetical protein C2845_PM09G08480 [Panicum miliaceum]	molecular function: transporter activity (GO:0005215);; biological process: localization (GO:0051179);; cellular component: membrane (GO:0016020);; cellular component: membrane part (GO:0044425)
gene.C2845_PM06G14490	0.972276	0.878283	3.58e-12	-1.19125	down	[Z]	Cytoskeleton	Molecular Function: ATP binding (GO:0005524);; Cellular Component: cytoplasm (GO:0005737);; Cellular Component: cytoskeleton (GO:0005856);;	K10355|5.0e-218|sita:101779009|K10355 actin, other eukaryote | (RefSeq) uncharacterized protein LOC101779009	--	[Z]	Cytoskeleton	Actin	Actin-7 OS=Arabidopsis thaliana OX=3702 GN=ACT7 PE=1 SV=1	Z	Cytoskeleton	unnamed protein product [Digitaria exilis]	molecular function: binding (GO:0005488);; cellular component: cell (GO:0005623);; cellular component: cell part (GO:0044464);; cellular component: organelle (GO:0043226)
gene.C2845_PM02G16190	0.829962	0.956802	1.78e-55	-4.39834	down	--	--	--	--	--	--	--	--	--	S	Function unknown	uncharacterized protein C2845_PM02G16190 [Panicum miliaceum]	--
gene.C2845_PM12G21040	0.892644	0.765022	0.00615599	-1.15512	down	[G]	Carbohydrate transport and metabolism	Molecular Function: channel activity (GO:0015267);; Cellular Component: integral component of membrane (GO:0016021);;	K09872|1.2e-158|sita:101753029|K09872 aquaporin PIP | (RefSeq) aquaporin PIP2-4	--	[G]	Carbohydrate transport and metabolism	Major intrinsic protein	Aquaporin PIP2-4 OS=Zea mays OX=4577 GN=PIP2-4 PE=1 SV=1	G	Carbohydrate transport and metabolism	aquaporin PIP2-4 [Panicum miliaceum]	molecular function: transporter activity (GO:0005215);; biological process: localization (GO:0051179);; cellular component: membrane (GO:0016020);; cellular component: membrane part (GO:0044425)
gene.C2845_PM18G06620	0.923177	0.92172	4.24e-15	-2.98894	down	[QR]	Secondary metabolites biosynthesis, transport and catabolism;; General function prediction only	Molecular Function: O-methyltransferase activity (GO:0008171);; Biological Process: methylation (GO:0032259);; Molecular Function: protein dimerization activity (GO:0046983);;	K22440|6.3e-88|zma:103640406|K22440 naringenin 7-O-methyltransferase [EC:2.1.1.232] | (RefSeq) naringenin 7-O-methyltransferase	Flavonoid biosynthesis (ko00941)	[R]	General function prediction only	O-methyltransferase domain	3-aminomethylindole N-methyltransferase OS=Hordeum vulgare subsp. vulgare OX=112509 PE=1 SV=1	S	Function unknown	putative inactive methyltransferase [Panicum miliaceum]	molecular function: catalytic activity (GO:0003824);; biological process: metabolic process (GO:0008152);; molecular function: binding (GO:0005488)
gene.C2845_PM09G10700	0.830165	0.672476	2.5e-15	-2.2189	down	[QV]	Secondary metabolites biosynthesis, transport and catabolism;; Defense mechanisms	Molecular Function: monooxygenase activity (GO:0004497);; Molecular Function: iron ion binding (GO:0005506);; Molecular Function: oxidoreductase activity, acting on paired donors, with incorporation or reduction of molecular oxygen (GO:0016705);; Molecular Function: heme binding (GO:0020037);;	K23810|9.7e-121|vvi:100232891|K23810 (E)-8-carboxylinalool synthase [EC:1.14.14.-] | (RefSeq) GFH2; ripening-related P-450 enzyme-like	Monoterpenoid biosynthesis (ko00902)	[Q]	Secondary metabolites biosynthesis, transport and catabolism	Cytochrome P450	Geraniol 8-hydroxylase OS=Catharanthus roseus OX=4058 GN=CYP76B6 PE=1 SV=1	Q	Secondary metabolites biosynthesis, transport and catabolism	geraniol 8-hydroxylase-like isoform X1 [Panicum miliaceum]	molecular function: catalytic activity (GO:0003824);; biological process: metabolic process (GO:0008152);; biological process: single-organism process (GO:0044699);; molecular function: binding (GO:0005488)
gene.C2845_PM07G00770	0.863949	0.882173	7.77e-16	-2.47425	down	--	--	--	K12761|1.3e-21|ini:109164801|K12761 carbon catabolite-derepressing protein kinase [EC:2.7.11.1] | (RefSeq) CBL-interacting serine/threonine-protein kinase 7-like	--	--	--	Domain of unknown function (DUF4228)	--	S	Function unknown	uncharacterized protein C2845_PM07G00770 [Panicum miliaceum]	--
Panicum_miliaceum_newGene_8710	0.878564	0.741922	6.72e-05	-1.04308	down	--	--	Cellular Component: extracellular region (GO:0005576);; Cellular Component: cell wall (GO:0005618);; Molecular Function: hydrolase activity (GO:0016787);; Biological Process: cell wall organization (GO:0071555);;	K01280|2.5e-26|spen:107013676|K01280 tripeptidyl-peptidase II [EC:3.4.14.10] | (RefSeq) tripeptidyl-peptidase 2-like isoform X1	--	[M]	Cell wall/membrane/envelope biogenesis	Pectinacetylesterase	Pectin acetylesterase 3 OS=Arabidopsis thaliana OX=3702 GN=PAE3 PE=2 SV=1	M	Cell wall/membrane/envelope biogenesis	pectin acetylesterase 9-like isoform X2 [Panicum hallii]	cellular component: extracellular region (GO:0005576);; cellular component: cell (GO:0005623);; cellular component: cell part (GO:0044464);; molecular function: catalytic activity (GO:0003824);; biological process: cellular process (GO:0009987);; biological process: cellular component organization or biogenesis (GO:0071840)
gene.C2845_PM10G08720	0.722572	0.590354	0.00126866	-1.08279	down	[T]	Signal transduction mechanisms	Molecular Function: protein serine/threonine kinase activity (GO:0004674);; Molecular Function: ATP binding (GO:0005524);; Cellular Component: integral component of membrane (GO:0016021);; Biological Process: recognition of pollen (GO:0048544);;	K24104|1.9e-57|thj:104799061|K24104 GPN-loop GTPase | (RefSeq) LOW QUALITY PROTEIN: uncharacterized protein LOC104799061	--	--	--	Protein kinase domain	Receptor-like serine/threonine-protein kinase SD1-8 OS=Arabidopsis thaliana OX=3702 GN=SD18 PE=1 SV=1	T	Signal transduction mechanisms	hypothetical protein C2845_PM10G08720 [Panicum miliaceum]	molecular function: catalytic activity (GO:0003824);; biological process: metabolic process (GO:0008152);; biological process: cellular process (GO:0009987);; molecular function: binding (GO:0005488);; cellular component: membrane (GO:0016020);; cellular component: membrane part (GO:0044425);; biological process: reproduction (GO:0000003);; biological process: reproductive process (GO:0022414);; …
gene.C2845_PM09G01930	0.732521	0.752562	2.18e-07	-1.36269	down	--	--	Molecular Function: AT DNA binding (GO:0003680);;	--	--	--	--	Plants and Prokaryotes Conserved (PCC) domain	AT-hook motif nuclear-localized protein 22 OS=Arabidopsis thaliana OX=3702 GN=AHL22 PE=1 SV=1	K	Transcription	AT-hook motif nuclear-localized protein 18-like [Panicum miliaceum]	molecular function: binding (GO:0005488)
gene.C2845_PM16G24330	0.912285	0.797181	9.08e-08	-1.39368	down	--	--	--	K01803|1.2e-18|sbi:8057784|K01803 triosephosphate isomerase (TIM) [EC:5.3.1.1] | (RefSeq) triosephosphate isomerase, cytosolic	Glycolysis / Gluconeogenesis (ko00010);; Fructose and mannose metabolism (ko00051);; Inositol phosphate metabolism (ko00562);; Carbon fixation in photosynthetic organisms (ko00710);; Carbon metabolism (ko01200);; Biosynthesis of amino acids (ko01230)	[R]	General function prediction only	C2 domain	16 kDa phloem protein 2 OS=Arabidopsis thaliana OX=3702 GN=PP16-2 PE=1 SV=1	S	Function unknown	C2 domain-containing protein [Panicum miliaceum]	--
gene.C2845_PM11G17940	0.851249	0.779792	3.53e-07	-1.38236	down	--	--	--	K09420|1.0e-09|cpep:111799298|K09420 transcriptional activator Myb | (RefSeq) transcription factor MYB3R-1-like	--	[K]	Transcription	--	Transcription factor MYB3R-1 OS=Arabidopsis thaliana OX=3702 GN=MYB3R1 PE=2 SV=1	--	--	hypothetical protein C2845_PM11G17940 [Panicum miliaceum]	--
gene.C2845_PM01G23420	0.952443	0.898444	7.69e-20	-1.76329	down	--	--	Molecular Function: myosin binding (GO:0017022);;	K11844|4.8e-10|cmo:103483482|K11844 ubiquitin carboxyl-terminal hydrolase 16/45 [EC:3.4.19.12] | (RefSeq) ubiquitin carboxyl-terminal hydrolase 2	--	--	--	Zein-binding	Probable myosin-binding protein 5 OS=Arabidopsis thaliana OX=3702 GN=MYOB5 PE=2 SV=1	S	Function unknown	putative myosin-binding protein 6 [Panicum miliaceum]	molecular function: binding (GO:0005488)
gene.C2845_PM16G09310	0.847332	0.875457	6.9e-21	-3.17294	down	--	--	--	--	--	--	--	--	--	--	--	arabinogalactan protein 1-like [Panicum miliaceum]	--
gene.C2845_PM16G05810	0.867421	0.661887	3.58e-11	-1.04403	down	--	--	Molecular Function: ADP binding (GO:0043531);;	K15078|7.3e-70|tcc:18614561|K15078 structure-specific endonuclease subunit SLX1 [EC:3.6.1.-] | (RefSeq) putative disease resistance protein RGA3	--	[T]	Signal transduction mechanisms	NB-ARC domain	Putative disease resistance RPP13-like protein 1 OS=Arabidopsis thaliana OX=3702 GN=RPPL1 PE=3 SV=1	K	Transcription	hypothetical protein C2845_PM16G05810 [Panicum miliaceum]	molecular function: binding (GO:0005488)
gene.C2845_PM06G10840	0.860215	0.732291	1.08e-07	-1.47469	down	[G]	Carbohydrate transport and metabolism	Molecular Function: hydrolase activity, hydrolyzing O-glycosyl compounds (GO:0004553);; Biological Process: carbohydrate metabolic process (GO:0005975);; Biological Process: actin filament organization (GO:0007015);; Molecular Function: actin filament binding (GO:0051015);;	K01210|2.3e-30|qsu:112032642|K01210 glucan 1,3-beta-glucosidase [EC:3.2.1.58] | (RefSeq) glucan 1,3-beta-glucosidase-like	Starch and sucrose metabolism (ko00500)	--	--	Cellulase (glycosyl hydrolase family 5)	--	G	Carbohydrate transport and metabolism	putative glucan 1,3-beta-glucosidase A isoform X1 [Panicum miliaceum]	molecular function: catalytic activity (GO:0003824);; biological process: metabolic process (GO:0008152);; biological process: cellular process (GO:0009987);; biological process: single-organism process (GO:0044699);; biological process: cellular component organization or biogenesis (GO:0071840);; molecular function: binding (GO:0005488)
gene.C2845_PM02G36690	0.922264	0.93009	1.05e-17	-3.90489	down	--	--	Biological Process: fatty acid biosynthetic process (GO:0006633);; Cellular Component: integral component of membrane (GO:0016021);; Molecular Function: transferase activity, transferring acyl groups other than amino-acyl groups (GO:0016747);;	K15397|3.7e-103|sita:101756089|K15397 3-ketoacyl-CoA synthase [EC:2.3.1.199] | (RefSeq) 3-ketoacyl-CoA synthase 20	Fatty acid elongation (ko00062);; Plant-pathogen interaction (ko04626)	--	--	FAE1/Type III polyketide synthase-like protein	Probable 3-ketoacyl-CoA synthase 20 OS=Oryza sativa subsp. japonica OX=39947 GN=KCS20 PE=1 SV=1	I	Lipid transport and metabolism	hypothetical protein C2845_PM02G36690 [Panicum miliaceum]	biological process: metabolic process (GO:0008152);; biological process: cellular process (GO:0009987);; biological process: single-organism process (GO:0044699);; cellular component: membrane (GO:0016020);; cellular component: membrane part (GO:0044425);; molecular function: catalytic activity (GO:0003824)
gene.C2845_PM04G29280	0.951981	0.890054	8.34e-07	-1.75533	down	--	--	Molecular Function: peroxidase activity (GO:0004601);; Cellular Component: extracellular region (GO:0005576);; Biological Process: response to oxidative stress (GO:0006979);; Molecular Function: heme binding (GO:0020037);; Biological Process: hydrogen peroxide catabolic process (GO:0042744);; Molecular Function: metal ion binding (GO:0046872);;	K00430|5.3e-135|sita:101758864|K00430 peroxidase [EC:1.11.1.7] | (RefSeq) peroxidase 2	Phenylpropanoid biosynthesis (ko00940)	--	--	Peroxidase	Peroxidase 2 OS=Zea mays OX=4577 GN=PER2 PE=2 SV=1	Q	Secondary metabolites biosynthesis, transport and catabolism	peroxidase 2-like [Panicum miliaceum]	molecular function: catalytic activity (GO:0003824);; molecular function: antioxidant activity (GO:0016209);; biological process: metabolic process (GO:0008152);; biological process: cellular process (GO:0009987);; biological process: single-organism process (GO:0044699);; biological process: response to stimulus (GO:0050896);; biological process: detoxification (GO:0098754);; cellular component:…
gene.C2845_PM01G13150	0.911113	0.827127	1.48e-06	-1.06767	down	--	--	Molecular Function: molecular_function (GO:0003674);; Molecular Function: transcription factor activity, sequence-specific DNA binding (GO:0003700);; Biological Process: regulation of transcription, DNA-templated (GO:0006355);; Biological Process: biological_process (GO:0008150);; Biological Process: regulation of biosynthetic process (GO:0009889);; Biological Process: regulation of gene expressi…	--	--	--	--	--	Transcription factor bHLH147 OS=Arabidopsis thaliana OX=3702 GN=BHLH147 PE=1 SV=1	S	Function unknown	uncharacterized protein C2845_PM01G13150 [Panicum miliaceum]	molecular function: nucleic acid binding transcription factor activity (GO:0001071);; biological process: biological regulation (GO:0065007)
gene.C2845_PM11G06570	0.86985	0.817119	2.9e-12	-1.55159	down	--	--	Cellular Component: cell wall (GO:0005618);; Molecular Function: manganese ion binding (GO:0030145);; Molecular Function: nutrient reservoir activity (GO:0045735);; Cellular Component: apoplast (GO:0048046);;	--	--	--	--	Cupin	Germin-like protein 2-4 OS=Oryza sativa subsp. japonica OX=39947 GN=Os02g0532500 PE=2 SV=1	S	Function unknown	germin-like protein 2-4 [Panicum miliaceum]	cellular component: cell (GO:0005623);; cellular component: cell part (GO:0044464);; molecular function: binding (GO:0005488);; molecular function: nutrient reservoir activity (GO:0045735);; cellular component: extracellular region (GO:0005576)
gene.C2845_PM03G20450	0.853678	0.872414	2.05e-14	-1.72857	down	--	--	Biological Process: lipid metabolic process (GO:0006629);; Cellular Component: integral component of membrane (GO:0016021);; Molecular Function: oxidoreductase activity, acting on the CH-CH group of donors (GO:0016627);;	K10258|5.2e-12|ccp:CHC_T00008438001|K10258 very-long-chain enoyl-CoA reductase [EC:1.3.1.93] | (RefSeq) trans-2-enoyl-CoA reductase (NADPH)	Fatty acid elongation (ko00062);; Biosynthesis of unsaturated fatty acids (ko01040);; Fatty acid metabolism (ko01212)	[I]	Lipid transport and metabolism	3-oxo-5-alpha-steroid 4-dehydrogenase	Polyprenol reductase 1 OS=Oryza sativa subsp. indica OX=39946 GN=OsI_17065 PE=3 SV=1	I	Lipid transport and metabolism	3-oxo-5-alpha-steroid 4-dehydrogenase 1-like [Panicum miliaceum]	biological process: metabolic process (GO:0008152);; biological process: single-organism process (GO:0044699);; cellular component: membrane (GO:0016020);; cellular component: membrane part (GO:0044425);; molecular function: catalytic activity (GO:0003824)
gene.C2845_PM07G00670	0.810087	0.688315	1.85e-11	-1.59227	down	--	--	Biological Process: lipid metabolic process (GO:0006629);;	K12382|1.3e-100|sita:101785133|K12382 saposin | (RefSeq) proactivator polypeptide-like 1 isoform X1	Sphingolipid metabolism (ko00600)	[IG]	Lipid transport and metabolism;; Carbohydrate transport and metabolism	Saposin-like type B, region 1	--	--	--	proactivator polypeptide-like 1 isoform X1 [Panicum miliaceum]	biological process: metabolic process (GO:0008152);; biological process: single-organism process (GO:0044699)
gene.C2845_PM04G29880	0.793638	0.799667	6.77e-05	-1.2567	down	--	--	Molecular Function: electron carrier activity (GO:0009055);;	--	--	--	--	Plastocyanin-like domain	Mavicyanin OS=Cucurbita pepo OX=3663 PE=1 SV=1	S	Function unknown	hypothetical protein C2845_PM04G29880 [Panicum miliaceum]	molecular function: electron carrier activity (GO:0009055)
gene.C2845_PM01G46570	0.795358	0.594861	0.000621173	-1.10425	down	[M]	Cell wall/membrane/envelope biogenesis	Molecular Function: protein serine/threonine kinase activity (GO:0004674);; Molecular Function: ATP binding (GO:0005524);;	K14498|5.5e-184|sita:101763654|K14498 serine/threonine-protein kinase SRK2 [EC:2.7.11.1] | (RefSeq) serine/threonine-protein kinase SAPK3	MAPK signaling pathway - plant (ko04016);; Plant hormone signal transduction (ko04075)	[T]	Signal transduction mechanisms	Protein kinase domain	Serine/threonine-protein kinase SAPK3 OS=Oryza sativa subsp. indica OX=39946 GN=SAPK3 PE=1 SV=2	T	Signal transduction mechanisms	SnRK2.3 [Panicum miliaceum]	molecular function: catalytic activity (GO:0003824);; biological process: metabolic process (GO:0008152);; biological process: cellular process (GO:0009987);; molecular function: binding (GO:0005488)
gene.C2845_PM10G17210	0.896899	0.68658	5.7e-16	-1.05419	down	--	--	Cellular Component: integral component of membrane (GO:0016021);;	K14207|3.9e-90|obr:102718655|K14207 solute carrier family 38 (sodium-coupled neutral amino acid transporter), member 2 | (RefSeq) sodium-coupled neutral amino acid transporter 1	--	[E]	Amino acid transport and metabolism	Transmembrane amino acid transporter protein	Amino acid transporter AVT6E OS=Arabidopsis thaliana OX=3702 GN=AVT6E PE=2 SV=1	E	Amino acid transport and metabolism	amino acid permease [Panicum miliaceum]	cellular component: membrane (GO:0016020);; cellular component: membrane part (GO:0044425)
gene.C2845_PM05G25560	0.903814	0.774734	4.67e-20	-1.51913	down	[N]	Cell motility	Cellular Component: plasma membrane (GO:0005886);; Cellular Component: integral component of membrane (GO:0016021);; Molecular Function: cellulose synthase (UDP-forming) activity (GO:0016760);; Biological Process: cellulose biosynthetic process (GO:0030244);; Molecular Function: metal ion binding (GO:0046872);; Biological Process: cell wall organization (GO:0071555);;	K10999|0.0e+00|sita:101757529|K10999 cellulose synthase A [EC:2.4.1.12] | (RefSeq) probable cellulose synthase A catalytic subunit 1 [UDP-forming]	--	--	--	Cellulose synthase	Probable cellulose synthase A catalytic subunit 1 [UDP-forming] OS=Oryza sativa subsp. indica OX=39946 GN=CESA1 PE=3 SV=1	O	Posttranslational modification, protein turnover, chaperones	cellulose synthase1 [Panicum miliaceum]	cellular component: cell (GO:0005623);; cellular component: membrane (GO:0016020);; cellular component: cell part (GO:0044464);; cellular component: membrane part (GO:0044425);; molecular function: catalytic activity (GO:0003824);; biological process: metabolic process (GO:0008152);; biological process: cellular process (GO:0009987);; biological process: single-organism process (GO:0044699);; mol…
gene.C2845_PM01G20840	0.897031	0.792557	0.000134443	-1.46747	down	--	--	Cellular Component: extracellular region (GO:0005576);; Cellular Component: cell wall (GO:0005618);; Molecular Function: hydrolase activity (GO:0016787);; Biological Process: cell wall organization (GO:0071555);;	K01280|2.2e-70|spen:107013676|K01280 tripeptidyl-peptidase II [EC:3.4.14.10] | (RefSeq) tripeptidyl-peptidase 2-like isoform X1	--	[M]	Cell wall/membrane/envelope biogenesis	Pectinacetylesterase	Pectin acetylesterase 9 OS=Arabidopsis thaliana OX=3702 GN=PAE9 PE=2 SV=1	M	Cell wall/membrane/envelope biogenesis	pectin acetylesterase 9 isoform X3 [Panicum miliaceum]	cellular component: extracellular region (GO:0005576);; cellular component: cell (GO:0005623);; cellular component: cell part (GO:0044464);; molecular function: catalytic activity (GO:0003824);; biological process: cellular process (GO:0009987);; biological process: cellular component organization or biogenesis (GO:0071840)
gene.C2845_PM11G08000	0.905138	0.751765	2.18e-08	-1.1011	down	--	--	Molecular Function: DNA binding (GO:0003677);; Cellular Component: nucleus (GO:0005634);; Biological Process: regulation of transcription, DNA-templated (GO:0006355);; Biological Process: auxin-activated signaling pathway (GO:0009734);;	K14486|0.0e+00|sita:101765177|K14486 auxin response factor | (RefSeq) auxin response factor 7	Plant hormone signal transduction (ko04075)	--	--	Auxin response factor	Auxin response factor 7 OS=Oryza sativa subsp. japonica OX=39947 GN=ARF7 PE=2 SV=1	K	Transcription	auxin response factor 7 [Panicum miliaceum]	molecular function: binding (GO:0005488);; cellular component: cell (GO:0005623);; cellular component: organelle (GO:0043226);; cellular component: cell part (GO:0044464);; biological process: biological regulation (GO:0065007);; biological process: cellular process (GO:0009987);; biological process: signaling (GO:0023052);; biological process: single-organism process (GO:0044699);; biological pr…
gene.C2845_PM12G17310	0.790235	0.626302	0.000110082	-1.37776	down	[T]	Signal transduction mechanisms	Biological Process: phosphorelay signal transduction system (GO:0000160);;	K14492|5.3e-112|sita:101767490|K14492 two-component response regulator ARR-A family | (RefSeq) two-component response regulator ORR2	Plant hormone signal transduction (ko04075)	[K]	Transcription	Response regulator receiver domain	Two-component response regulator ORR2 OS=Oryza sativa subsp. indica OX=39946 GN=RR2 PE=2 SV=1	K	Transcription	two-component response regulator ORR2-like [Panicum miliaceum]	biological process: cellular process (GO:0009987);; biological process: signaling (GO:0023052);; biological process: single-organism process (GO:0044699);; biological process: response to stimulus (GO:0050896);; biological process: biological regulation (GO:0065007)
gene.C2845_PM01G05690	0.81349	0.804073	1.09e-14	-2.28503	down	--	--	Cellular Component: integral component of membrane (GO:0016021);;	--	--	--	--	--	--	--	--	hypothetical protein C2845_PM01G05690 [Panicum miliaceum]	cellular component: membrane (GO:0016020);; cellular component: membrane part (GO:0044425)
gene.C2845_PM09G17100	0.871274	0.819862	5.17e-05	-1.3603	down	[O]	Posttranslational modification, protein turnover, chaperones	Molecular Function: glutathione transferase activity (GO:0004364);; Cellular Component: cytoplasm (GO:0005737);;	K00799|2.7e-102|zma:541834|K00799 glutathione S-transferase [EC:2.5.1.18] | (RefSeq) gst19; glutathione transferase19	Glutathione metabolism (ko00480)	[O]	Posttranslational modification, protein turnover, chaperones	Glutathione S-transferase, N-terminal domain	Probable glutathione S-transferase GSTU1 OS=Oryza sativa subsp. indica OX=39946 GN=GSTU1 PE=1 SV=1	O	Posttranslational modification, protein turnover, chaperones	hypothetical protein C2845_PM09G17100 [Panicum miliaceum]	molecular function: catalytic activity (GO:0003824);; cellular component: cell (GO:0005623);; cellular component: cell part (GO:0044464)
gene.C2845_PM15G25080	0.734347	0.622857	1.98e-07	-1.12887	down	--	--	Molecular Function: DNA binding (GO:0003677);; Cellular Component: nucleus (GO:0005634);; Biological Process: regulation of transcription, DNA-templated (GO:0006355);; Biological Process: response to hormone (GO:0009725);;	K14486|1.0e-137|nnu:104607475|K14486 auxin response factor | (RefSeq) auxin response factor 5-like	Plant hormone signal transduction (ko04075)	--	--	Auxin response factor	Auxin response factor 12 OS=Oryza sativa subsp. indica OX=39946 GN=ARF12 PE=3 SV=1	K	Transcription	auxin response factor 12 [Panicum miliaceum]	molecular function: binding (GO:0005488);; cellular component: cell (GO:0005623);; cellular component: organelle (GO:0043226);; cellular component: cell part (GO:0044464);; biological process: biological regulation (GO:0065007);; biological process: response to stimulus (GO:0050896)
gene.C2845_PM09G17650	0.754783	0.587175	5e-06	-1.29452	down	--	--	Cellular Component: integral component of membrane (GO:0016021);;	--	--	--	--	--	--	S	Function unknown	hypothetical protein C2845_PM09G17650 [Panicum miliaceum]	cellular component: membrane (GO:0016020);; cellular component: membrane part (GO:0044425)
gene.C2845_PM02G25340	0.947786	0.867613	2.22e-11	-2.58946	down	[G]	Carbohydrate transport and metabolism	Biological Process: carbohydrate transport (GO:0008643);; Cellular Component: integral component of membrane (GO:0016021);; Molecular Function: transmembrane transporter activity (GO:0022857);;	K03444|8.9e-189|sita:101762444|K03444 MFS transporter, SP family, ERD6-like sugar transporter | (RefSeq) sugar transporter ERD6-like 16	--	[R]	General function prediction only	Sugar (and other) transporter	Sugar transporter ERD6-like 16 OS=Arabidopsis thaliana OX=3702 GN=At5g18840 PE=2 SV=2	U	Intracellular trafficking, secretion, and vesicular transport	sugar transporter ERD6-like 16 [Panicum miliaceum]	biological process: single-organism process (GO:0044699);; biological process: localization (GO:0051179);; cellular component: membrane (GO:0016020);; cellular component: membrane part (GO:0044425);; molecular function: transporter activity (GO:0005215)
gene.C2845_PM01G11270	0.930713	0.897649	3.33e-16	-2.36946	down	--	--	Cellular Component: apoplast (GO:0048046);;	K23544|2.8e-39|nsy:104225240|K23544 serine incorporator 1/3 | (RefSeq) probable serine incorporator	--	--	--	Dirigent-like protein	Dirigent protein 9 OS=Arabidopsis thaliana OX=3702 GN=DIR9 PE=2 SV=1	S	Function unknown	dirigent protein 24-like [Panicum miliaceum]	cellular component: extracellular region (GO:0005576)
gene.C2845_PM12G01710	0.90587	0.819016	4.58e-15	-2.24735	down	--	--	--	--	--	--	--	--	--	--	--	hypothetical protein C2845_PM12G01710 [Panicum miliaceum]	--
gene.C2845_PM09G08590	0.900119	0.816753	0.000875845	-1.33184	down	--	--	Molecular Function: protein dimerization activity (GO:0046983);;	--	--	--	--	Helix-loop-helix DNA-binding domain	Transcription factor ILI4 OS=Oryza sativa subsp. indica OX=39946 GN=ILI4 PE=3 SV=1	K	Transcription	transcription factor ILI4 [Panicum hallii]	molecular function: binding (GO:0005488)
gene.C2845_PM08G16640	0.844059	0.639569	3.56e-11	-1.2452	down	--	--	--	--	--	--	--	--	--	--	--	hypothetical protein C2845_PM08G16640 [Panicum miliaceum]	--
gene.C2845_PM11G09300	0.738573	0.733452	0.000109721	-1.01804	down	--	--	Cellular Component: endoplasmic reticulum membrane (GO:0005789);; Biological Process: GPI anchor biosynthetic process (GO:0006506);; Cellular Component: integral component of membrane (GO:0016021);; Molecular Function: mannose-ethanolamine phosphotransferase activity (GO:0051377);;	K05285|0.0e+00|sita:101779379|K05285 GPI ethanolamine phosphate transferase 1 [EC:2.7.-.-] | (RefSeq) GPI ethanolamine phosphate transferase 1	Glycosylphosphatidylinositol (GPI)-anchor biosynthesis (ko00563)	[T]	Signal transduction mechanisms	Phosphatidylinositolglycan class N (PIG-N)	--	T	Signal transduction mechanisms	hypothetical protein C2845_PM11G09300 [Panicum miliaceum]	cellular component: cell (GO:0005623);; cellular component: membrane (GO:0016020);; cellular component: organelle (GO:0043226);; cellular component: organelle part (GO:0044422);; cellular component: membrane part (GO:0044425);; cellular component: cell part (GO:0044464);; biological process: metabolic process (GO:0008152);; biological process: cellular process (GO:0009987);; biological process: s…
gene.C2845_PM10G17050	0.911464	0.811256	8.93e-06	-1.29618	down	[QV]	Secondary metabolites biosynthesis, transport and catabolism;; Defense mechanisms	Molecular Function: monooxygenase activity (GO:0004497);; Molecular Function: iron ion binding (GO:0005506);; Cellular Component: integral component of membrane (GO:0016021);; Molecular Function: oxidoreductase activity, acting on paired donors, with incorporation or reduction of molecular oxygen (GO:0016705);; Molecular Function: heme binding (GO:0020037);;	K23806|9.7e-104|vvi:100263449|K23806 alpha-guaiene 2-oxidase | (RefSeq) CYP71BE5; premnaspirodiene oxygenase-like	--	[Q]	Secondary metabolites biosynthesis, transport and catabolism	Cytochrome P450	Cytochrome P450 71D7 OS=Solanum chacoense OX=4108 GN=CYP71D7 PE=3 SV=1	Q	Secondary metabolites biosynthesis, transport and catabolism	premnaspirodiene oxygenase-like [Panicum miliaceum]	molecular function: catalytic activity (GO:0003824);; biological process: metabolic process (GO:0008152);; biological process: single-organism process (GO:0044699);; molecular function: binding (GO:0005488);; cellular component: membrane (GO:0016020);; cellular component: membrane part (GO:0044425)
gene.C2845_PM07G02150	0.926904	0.962357	5.32e-13	-3.1972	down	--	--	Cellular Component: integral component of membrane (GO:0016021);; Molecular Function: transmembrane transporter activity (GO:0022857);;	K17500|2.7e-110|nta:107765414|K17500 integrin-linked kinase-associated serine/threonine phosphatase 2C [EC:3.1.3.16] | (RefSeq) WAT1-related protein At3g18200-like	--	--	--	EamA-like transporter family	Auxin-induced protein 5NG4 OS=Pinus taeda OX=3352 PE=2 SV=1	S	Function unknown	protein WALLS ARE THIN 1-like [Panicum miliaceum]	cellular component: membrane (GO:0016020);; cellular component: membrane part (GO:0044425);; molecular function: transporter activity (GO:0005215);; biological process: localization (GO:0051179)
gene.C2845_PM07G32240	0.922744	0.83024	3.1e-05	-1.55666	down	--	--	--	K10406|1.2e-52|mtr:MTR_5g096570|K10406 kinesin family member C2/C3 | (RefSeq) kinesin heavy chain, putative	--	--	--	Plant protein of unknown function (DUF868)	--	S	Function unknown	uncharacterized protein C2845_PM07G32240 [Panicum miliaceum]	--
gene.C2845_PM01G33270	0.944657	0.780931	4.94e-06	-1.56261	down	--	--	Molecular Function: GTPase activity (GO:0003924);; Molecular Function: structural constituent of cytoskeleton (GO:0005200);; Molecular Function: GTP binding (GO:0005525);; Cellular Component: cytoplasm (GO:0005737);; Cellular Component: microtubule (GO:0005874);; Biological Process: microtubule-based process (GO:0007017);;	K07375|1.7e-257|sbi:8057201|K07375 tubulin beta | (RefSeq) tubulin beta-3 chain	Phagosome (ko04145)	[Z]	Cytoskeleton	Tubulin/FtsZ family, GTPase domain	Tubulin beta-3 chain OS=Zea mays OX=4577 GN=TUBB3 PE=2 SV=1	Z	Cytoskeleton	hypothetical protein C2845_PM01G33270 [Panicum miliaceum]	molecular function: catalytic activity (GO:0003824);; molecular function: structural molecule activity (GO:0005198);; molecular function: binding (GO:0005488);; cellular component: cell (GO:0005623);; cellular component: cell part (GO:0044464);; cellular component: organelle (GO:0043226);; cellular component: organelle part (GO:0044422);; cellular component: supramolecular complex (GO:0099080);; …
gene.C2845_PM06G17620	0.867384	0.770993	3.14e-05	-1.49981	down	[P]	Inorganic ion transport and metabolism	Molecular Function: calcium-transporting ATPase activity (GO:0005388);; Molecular Function: calmodulin binding (GO:0005516);; Molecular Function: ATP binding (GO:0005524);; Cellular Component: integral component of membrane (GO:0016021);;	K01537|0.0e+00|sita:101780261|K01537 P-type Ca2+ transporter type 2C [EC:7.2.2.10] | (RefSeq) probable calcium-transporting ATPase 6, plasma membrane-type	--	[P]	Inorganic ion transport and metabolism	E1-E2 ATPase	Probable calcium-transporting ATPase 6, plasma membrane-type OS=Oryza sativa subsp. japonica OX=39947 GN=ACA6 PE=3 SV=1	P	Inorganic ion transport and metabolism	putative calcium-transporting ATPase 6, plasma membrane-type [Panicum miliaceum]	molecular function: catalytic activity (GO:0003824);; molecular function: transporter activity (GO:0005215);; biological process: localization (GO:0051179);; molecular function: binding (GO:0005488);; cellular component: membrane (GO:0016020);; cellular component: membrane part (GO:0044425)
gene.C2845_PM01G18670	0.939613	0.914933	4.13e-10	-2.31205	down	--	--	--	--	--	--	--	--	--	--	--	hypothetical protein C2845_PM01G18670 [Panicum miliaceum]	--
gene.C2845_PM04G09390	0.825293	0.870144	1.98e-17	-3.68148	down	--	--	Cellular Component: extracellular region (GO:0005576);; Biological Process: sexual reproduction (GO:0019953);;	K20628|6.5e-62|pvu:PHAVU_007G235300g|K20628 expansin | (RefSeq) hypothetical protein	--	--	--	Expansin C-terminal domain	Expansin-B11 OS=Oryza sativa subsp. japonica OX=39947 GN=EXPB11 PE=2 SV=1	S	Function unknown	hypothetical protein C2845_PM04G09390 [Panicum miliaceum]	cellular component: extracellular region (GO:0005576);; biological process: reproduction (GO:0000003);; biological process: reproductive process (GO:0022414);; biological process: multi-organism process (GO:0051704)
Panicum_miliaceum_newGene_6379	0.905536	0.899061	3.09e-06	-1.97507	down	[G]	Carbohydrate transport and metabolism	Molecular Function: hydrolase activity, hydrolyzing O-glycosyl compounds (GO:0004553);; Biological Process: carbohydrate metabolic process (GO:0005975);;	K01188|4.0e-57|sita:101765746|K01188 beta-glucosidase [EC:3.2.1.21] | (RefSeq) beta-glucosidase 30	Cyanoamino acid metabolism (ko00460);; Starch and sucrose metabolism (ko00500);; Phenylpropanoid biosynthesis (ko00940)	[G]	Carbohydrate transport and metabolism	Glycosyl hydrolase family 1	Beta-glucosidase 30 OS=Oryza sativa subsp. japonica OX=39947 GN=BGLU30 PE=2 SV=1	G	Carbohydrate transport and metabolism	beta-glucosidase 30-like [Panicum hallii]	molecular function: catalytic activity (GO:0003824);; biological process: metabolic process (GO:0008152)
gene.C2845_PM07G07110	0.785006	0.550731	4.68e-05	-1.42612	down	--	--	Molecular Function: DNA binding (GO:0003677);; Cellular Component: nucleus (GO:0005634);;	K09422|7.6e-239|sita:101759338|K09422 transcription factor MYB, plant | (RefSeq) transcription factor MYB61	--	[K]	Transcription	Myb-like DNA-binding domain	Transcription factor MYB61 OS=Arabidopsis thaliana OX=3702 GN=MYB61 PE=2 SV=1	K	Transcription	transcription factor MYB86 [Panicum miliaceum]	molecular function: binding (GO:0005488);; cellular component: cell (GO:0005623);; cellular component: organelle (GO:0043226);; cellular component: cell part (GO:0044464)
gene.C2845_PM17G04380	0.939785	0.904622	7.54e-26	-2.42768	down	[K]	Transcription	Molecular Function: O-methyltransferase activity (GO:0008171);; Biological Process: methylation (GO:0032259);; Molecular Function: protein dimerization activity (GO:0046983);;	K16040|2.3e-119|sita:101785737|K16040 trans-resveratrol di-O-methyltransferase [EC:2.1.1.240] | (RefSeq) flavonoid O-methyltransferase-like protein Os11g0303600	Stilbenoid, diarylheptanoid and gingerol biosynthesis (ko00945)	[R]	General function prediction only	O-methyltransferase domain	Probable O-methyltransferase 2 OS=Sorghum bicolor OX=4558 GN=OMT2 PE=2 SV=1	S	Function unknown	putative O-methyltransferase 2 [Panicum miliaceum]	molecular function: catalytic activity (GO:0003824);; biological process: metabolic process (GO:0008152);; molecular function: binding (GO:0005488)
gene.C2845_PM12G30250	0.861088	0.929211	1.62e-18	-4.09074	down	[CR]	Energy production and conversion;; General function prediction only	Molecular Function: oxidoreductase activity (GO:0016491);;	K00344|5.4e-15|smo:SELMODRAFT_107855|K00344 NADPH:quinone reductase [EC:1.6.5.5] | (RefSeq) hypothetical protein	--	[CR]	Energy production and conversion;; General function prediction only	Alcohol dehydrogenase GroES-like domain	--	C	Energy production and conversion	hypothetical protein C2845_PM12G30250 [Panicum miliaceum]	molecular function: catalytic activity (GO:0003824)
gene.C2845_PM11G14100	0.84438	0.676565	3.21e-07	-1.23806	down	--	--	Molecular Function: kinase activity (GO:0016301);;	K13420|4.4e-14|cit:102618529|K13420 LRR receptor-like serine/threonine-protein kinase FLS2 [EC:2.7.11.1] | (RefSeq) LRR receptor-like serine/threonine-protein kinase FLS2	MAPK signaling pathway - plant (ko04016);; Plant-pathogen interaction (ko04626)	--	--	Leucine rich repeat	Probable inactive receptor kinase At1g27190 OS=Arabidopsis thaliana OX=3702 GN=At1g27190 PE=1 SV=1	T	Signal transduction mechanisms	putative receptor-like protein kinase [Panicum miliaceum]	molecular function: catalytic activity (GO:0003824)
gene.C2845_PM12G29570	0.807328	0.881017	2.35e-06	-1.81841	down	[E]	Amino acid transport and metabolism	Molecular Function: serine-type carboxypeptidase activity (GO:0004185);;	K16297|6.6e-221|sita:101780187|K16297 serine carboxypeptidase-like clade II [EC:3.4.16.-] | (RefSeq) serine carboxypeptidase 24	--	[OE]	Posttranslational modification, protein turnover, chaperones;; Amino acid transport and metabolism	Serine carboxypeptidase	Serine carboxypeptidase 24 OS=Arabidopsis thaliana OX=3702 GN=SCPL24 PE=1 SV=1	O	Posttranslational modification, protein turnover, chaperones	serine carboxypeptidase 24 [Panicum miliaceum]	molecular function: catalytic activity (GO:0003824);; biological process: metabolic process (GO:0008152)
gene.C2845_PM14G07300	0.71922	0.647398	1.99e-07	-1.61721	down	--	--	Molecular Function: molecular_function (GO:0003674);; Molecular Function: GTPase activator activity (GO:0005096);; Molecular Function: binding (GO:0005488);; Molecular Function: protein binding (GO:0005515);; Cellular Component: cellular_component (GO:0005575);; Cellular Component: intracellular (GO:0005622);; Cellular Component: cell (GO:0005623);; Cellular Component: nucleus (GO:0005634);; Cell…	K20165|1.0e-105|sita:101783010|K20165 TBC1 domain family member 2A | (RefSeq) growth hormone-regulated TBC protein 1	--	[U]	Intracellular trafficking, secretion, and vesicular transport	Rab-GTPase-TBC domain	--	U	Intracellular trafficking, secretion, and vesicular transport	growth hormone-regulated TBC protein 1 [Panicum miliaceum]	molecular function: molecular function regulator (GO:0098772);; biological process: biological regulation (GO:0065007);; molecular function: binding (GO:0005488);; cellular component: cell (GO:0005623);; cellular component: cell part (GO:0044464);; cellular component: organelle (GO:0043226);; biological process: localization (GO:0051179);; cellular component: cell junction (GO:0030054)
gene.C2845_PM02G14050	0.738574	0.787534	1.91e-07	-1.24047	down	[V]	Defense mechanisms	Molecular Function: ATP binding (GO:0005524);; Cellular Component: integral component of membrane (GO:0016021);; Molecular Function: ATPase activity (GO:0016887);;	K21396|6.8e-56|gsl:Gasu_36200|K21396 ATP-binding cassette, subfamily G (WHITE), eye pigment precursor transporter | (RefSeq) ABC transporter, ATP-binding protein	--	[Q]	Secondary metabolites biosynthesis, transport and catabolism	ABC-2 type transporter	ABC transporter G family member 25 OS=Oryza sativa subsp. japonica OX=39947 GN=ABCG25 PE=2 SV=1	Q	Secondary metabolites biosynthesis, transport and catabolism	ABC transporter G family member 28 [Panicum miliaceum]	molecular function: binding (GO:0005488);; cellular component: membrane (GO:0016020);; cellular component: membrane part (GO:0044425);; molecular function: catalytic activity (GO:0003824)
gene.C2845_PM18G00200	0.874052	0.719799	0.0049147	-1.0803	down	--	--	Molecular Function: calcium ion binding (GO:0005509);;	K13448|1.1e-99|sita:101761983|K13448 calcium-binding protein CML | (RefSeq) probable calcium-binding protein CML50	Plant-pathogen interaction (ko04626)	[T]	Signal transduction mechanisms	EF hand	Calcium-binding protein CBP OS=Oryza sativa subsp. japonica OX=39947 GN=CBP PE=2 SV=1	T	Signal transduction mechanisms	hypothetical protein C2845_PM18G00200 [Panicum miliaceum]	molecular function: binding (GO:0005488)
gene.C2845_PM04G34910	0.85397	0.760622	2.57e-08	-1.36068	down	--	--	Molecular Function: phosphatidylinositol phospholipase C activity (GO:0004435);; Biological Process: lipid catabolic process (GO:0016042);; Biological Process: intracellular signal transduction (GO:0035556);;	K05857|0.0e+00|sita:101756981|K05857 phosphatidylinositol phospholipase C, delta [EC:3.1.4.11] | (RefSeq) phosphoinositide phospholipase C 2 isoform X2	Inositol phosphate metabolism (ko00562);; Phosphatidylinositol signaling system (ko04070)	[T]	Signal transduction mechanisms	Phosphatidylinositol-specific phospholipase C, X domain	Phosphoinositide phospholipase C 6 OS=Arabidopsis thaliana OX=3702 GN=PLC6 PE=2 SV=2	I	Lipid transport and metabolism	hypothetical protein C2845_PM04G34910 [Panicum miliaceum]	molecular function: catalytic activity (GO:0003824);; biological process: metabolic process (GO:0008152);; biological process: single-organism process (GO:0044699);; biological process: cellular process (GO:0009987);; biological process: signaling (GO:0023052);; biological process: response to stimulus (GO:0050896);; biological process: biological regulation (GO:0065007)
gene.C2845_PM17G08420	0.867897	0.734325	0.00166928	-1.27856	down	--	--	--	--	--	--	--	--	--	--	--	hypothetical protein C2845_PM17G08420 [Panicum miliaceum]	--
gene.C2845_PM07G33040	0.775281	0.736902	0.00160356	-1.27907	down	--	--	Molecular Function: DNA binding (GO:0003677);; Cellular Component: nucleus (GO:0005634);; Cellular Component: host cell nucleus (GO:0042025);; Molecular Function: metal ion binding (GO:0046872);;	K13415|6.3e-19|mdm:103413440|K13415 protein brassinosteroid insensitive 1 [EC:2.7.10.1 2.7.11.1] | (RefSeq) uncharacterized protein LOC103413440 isoform X1	Plant hormone signal transduction (ko04075)	--	--	SBP domain	Squamosa promoter-binding-like protein 2 OS=Oryza sativa subsp. japonica OX=39947 GN=SPL2 PE=2 SV=2	S	Function unknown	squamosa promoter-binding-like protein 2 [Panicum miliaceum]	molecular function: binding (GO:0005488);; cellular component: cell (GO:0005623);; cellular component: organelle (GO:0043226);; cellular component: cell part (GO:0044464);; cellular component: other organism (GO:0044215);; cellular component: other organism part (GO:0044217)
gene.C2845_PM17G03020	0.725976	0.436511	8.06e-06	-1.24047	down	--	--	--	--	--	--	--	ABA/WDS induced protein	Abscisic stress-ripening protein 5 OS=Oryza sativa subsp. indica OX=39946 GN=ASR5 PE=2 SV=1	--	--	abscisic stress ripening protein [Panicum miliaceum]	--
gene.C2845_PM07G07510	0.81487	0.766654	3.78e-11	-2.28179	down	--	--	Molecular Function: peroxidase activity (GO:0004601);; Cellular Component: extracellular region (GO:0005576);; Biological Process: response to oxidative stress (GO:0006979);; Molecular Function: heme binding (GO:0020037);; Biological Process: hydrogen peroxide catabolic process (GO:0042744);; Molecular Function: metal ion binding (GO:0046872);;	K00430|1.5e-184|sita:101775549|K00430 peroxidase [EC:1.11.1.7] | (RefSeq) peroxidase 2	Phenylpropanoid biosynthesis (ko00940)	--	--	Peroxidase	Peroxidase 2 OS=Zea mays OX=4577 GN=PER2 PE=2 SV=1	Q	Secondary metabolites biosynthesis, transport and catabolism	uncharacterized protein C2845_PM07G07510 [Panicum miliaceum]	molecular function: catalytic activity (GO:0003824);; molecular function: antioxidant activity (GO:0016209);; biological process: metabolic process (GO:0008152);; biological process: cellular process (GO:0009987);; biological process: single-organism process (GO:0044699);; biological process: response to stimulus (GO:0050896);; biological process: detoxification (GO:0098754);; cellular component:…
gene.C2845_PM02G43180	0.851041	0.756905	0.00108328	-1.23935	down	--	--	--	--	--	[R]	General function prediction only	C2H2-type zinc finger	Zinc finger protein ZAT5 OS=Arabidopsis thaliana OX=3702 GN=ZAT5 PE=2 SV=1	S	Function unknown	hypothetical protein C2845_PM02G43180 [Panicum miliaceum]	--
gene.C2845_PM05G05530	0.910824	0.90294	2.15e-20	-2.31869	down	--	--	Cellular Component: cellular_component (GO:0005575);; Cellular Component: intracellular (GO:0005622);; Cellular Component: cell (GO:0005623);; Cellular Component: cytoplasm (GO:0005737);; Cellular Component: chloroplast (GO:0009507);; Cellular Component: plastid (GO:0009536);; Cellular Component: organelle (GO:0043226);; Cellular Component: membrane-bounded organelle (GO:0043227);; Cellular Compo…	--	--	--	--	Stress responsive A/B Barrel Domain	Stress-response A/B barrel domain-containing protein At5g22580 OS=Arabidopsis thaliana OX=3702 GN=At5g22580 PE=1 SV=1	S	Function unknown	uncharacterized protein C2845_PM05G05530 [Panicum miliaceum]	cellular component: cell (GO:0005623);; cellular component: cell part (GO:0044464);; cellular component: organelle (GO:0043226)
gene.C2845_PM16G21440	0.812015	0.862153	1.19e-12	-3.07316	down	--	--	--	--	--	--	--	--	--	--	--	hypothetical protein PAHAL_7G308500 [Panicum hallii]	--
Panicum_miliaceum_newGene_11895	0.74307	0.580485	0.00280903	-1.18769	down	--	--	--	--	--	--	--	--	--	--	--	--	--
gene.C2845_PM12G25590	0.786354	0.572421	5.96e-05	-1.0595	down	--	--	Molecular Function: protein kinase activity (GO:0004672);; Molecular Function: ATP binding (GO:0005524);;	K08286|1.2e-134|sita:101771786|K08286 protein-serine/threonine kinase [EC:2.7.11.-] | (RefSeq) protein kinase G11A	--	[R]	General function prediction only	Protein kinase domain	Protein kinase G11A OS=Oryza sativa subsp. indica OX=39946 GN=OsI_021818 PE=2 SV=1	T	Signal transduction mechanisms	protein kinase G11A-like [Panicum miliaceum]	molecular function: catalytic activity (GO:0003824);; biological process: metabolic process (GO:0008152);; biological process: cellular process (GO:0009987);; molecular function: binding (GO:0005488)
gene.C2845_PM04G08840	0.83772	0.898219	9.83e-44	-5.62433	down	--	--	Molecular Function: peroxidase activity (GO:0004601);; Cellular Component: extracellular region (GO:0005576);; Biological Process: response to oxidative stress (GO:0006979);; Molecular Function: heme binding (GO:0020037);; Biological Process: hydrogen peroxide catabolic process (GO:0042744);; Molecular Function: metal ion binding (GO:0046872);;	K00430|4.4e-141|sita:101759264|K00430 peroxidase [EC:1.11.1.7] | (RefSeq) peroxidase 2	Phenylpropanoid biosynthesis (ko00940)	--	--	Peroxidase	Peroxidase 2 OS=Zea mays OX=4577 GN=PER2 PE=2 SV=1	Q	Secondary metabolites biosynthesis, transport and catabolism	peroxidase 2-like [Panicum miliaceum]	molecular function: catalytic activity (GO:0003824);; molecular function: antioxidant activity (GO:0016209);; biological process: metabolic process (GO:0008152);; biological process: cellular process (GO:0009987);; biological process: single-organism process (GO:0044699);; biological process: response to stimulus (GO:0050896);; biological process: detoxification (GO:0098754);; cellular component:…
gene.C2845_PM11G24730	0.771453	0.673638	0.000114462	-1.75885	down	[I]	Lipid transport and metabolism	Biological Process: lipid metabolic process (GO:0006629);;	--	--	[I]	Lipid transport and metabolism	Lipase (class 3)	Triacylglycerol lipase OBL1 OS=Nicotiana tabacum OX=4097 GN=OBL1 PE=1 SV=1	I	Lipid transport and metabolism	uncharacterized protein C2845_PM11G24730 [Panicum miliaceum]	biological process: metabolic process (GO:0008152);; biological process: single-organism process (GO:0044699)
gene.C2845_PM07G23070	0.796198	0.62889	1.97e-05	-1.35696	down	[IR]	Lipid transport and metabolism;; General function prediction only	Molecular Function: hydrolase activity, acting on ester bonds (GO:0016788);;	K00679|1.2e-44|cic:CICLE_v10027727mg|K00679 phospholipid:diacylglycerol acyltransferase [EC:2.3.1.158] | (RefSeq) hypothetical protein	Glycerolipid metabolism (ko00561)	--	--	GDSL-like Lipase/Acylhydrolase	GDSL esterase/lipase At5g45670 OS=Arabidopsis thaliana OX=3702 GN=At5g45670 PE=2 SV=1	L	Replication, recombination and repair	hypothetical protein C2845_PM07G23070 [Panicum miliaceum]	molecular function: catalytic activity (GO:0003824)
gene.C2845_PM05G32170	0.900477	0.797192	9.95e-06	-1.4989	down	[H]	Coenzyme transport and metabolism	Molecular Function: O-methyltransferase activity (GO:0008171);; Biological Process: methylation (GO:0032259);;	K22588|1.4e-32|ats:109738391|K22588 acetylserotonin O-methyltransferase, plant [EC:2.1.1.4] | (RefSeq) LOC109738391; acetylserotonin O-methyltransferase 1-like	Tryptophan metabolism (ko00380)	[R]	General function prediction only	O-methyltransferase domain	O-methyltransferase ZRP4 OS=Zea mays OX=4577 GN=ZRP4 PE=2 SV=1	J	Translation, ribosomal structure and biogenesis	O-methyltransferase ZRP4-like [Panicum miliaceum]	molecular function: catalytic activity (GO:0003824);; biological process: metabolic process (GO:0008152)
gene.C2845_PM11G01720	0.752959	0.739225	0.00169625	-1.48846	down	--	--	--	--	--	--	--	Petal formation-expressed	Probable F-box protein At4g22030 OS=Arabidopsis thaliana OX=3702 GN=At4g22030 PE=4 SV=1	S	Function unknown	putative F-box protein [Panicum miliaceum]	--
gene.C2845_PM02G22710	0.926523	0.771784	5.58e-12	-1.59793	down	--	--	--	--	--	--	--	Domain of unknown function (DUF1719)	--	S	Function unknown	hypothetical protein C2845_PM02G22710 [Panicum miliaceum]	--
gene.C2845_PM12G18790	0.73221	0.881514	4.3e-145	-8.26603	down	--	--	--	--	--	--	--	Glycine rich protein family	--	--	--	glycine-rich cell wall structural protein-like [Panicum miliaceum]	--
gene.C2845_PM13G26160	0.813588	0.778005	0.000730551	-1.36745	down	--	--	--	K19747|1.1e-25|vvi:100243942|K19747 BAHD acyltransferase [EC:2.3.1.-] | (RefSeq) BAHD acyltransferase DCR	--	--	--	C2 domain	--	S	Function unknown	hypothetical protein C2845_PM13G26160 [Panicum miliaceum]	--
gene.C2845_PM10G10110	0.842199	0.791667	5.75e-06	-1.7207	down	--	--	--	K12486|2.3e-07|peq:110030298|K12486 stromal membrane-associated protein | (RefSeq) ADP-ribosylation factor GTPase-activating protein AGD12-like isoform X1	Endocytosis (ko04144)	[S]	Function unknown	VAD1 Analog of StAR-related lipid transfer domain	C2 and GRAM domain-containing protein At1g03370 OS=Arabidopsis thaliana OX=3702 GN=At1g03370 PE=2 SV=4	S	Function unknown	C2 and GRAM domain-containing protein [Panicum miliaceum]	--
Panicum_miliaceum_newGene_25736	0.822331	0.736622	2.33e-05	-1.53825	down	--	--	--	--	--	--	--	--	--	--	--	--	--
gene.C2845_PM03G13790	0.907836	0.908255	1.97e-23	-2.59161	down	[S]	Function unknown	--	K15015|3.3e-13|aip:107609646|K15015 solute carrier family 32 (vesicular inhibitory amino acid transporter) | (RefSeq) uncharacterized protein LOC107609646 isoform X1	--	--	--	--	IQ domain-containing protein IQM2 OS=Arabidopsis thaliana OX=3702 GN=IQM2 PE=2 SV=1	S	Function unknown	IQ domain-containing protein IQM2-like [Panicum miliaceum]	--
gene.C2845_PM07G22490	0.735257	0.763338	9.17e-09	-1.04645	down	--		Molecular Function: protein kinase activity (GO:0004672);; Molecular Function: ATP binding (GO:0005524);; Cellular Component: integral component of membrane (GO:0016021);;	K13429|3.8e-75|obr:102714037|K13429 chitin elicitor receptor kinase 1 | (RefSeq) chitin elicitor receptor kinase 1-like	Plant-pathogen interaction (ko04626)	--	--	Protein tyrosine and serine/threonine kinase	LysM domain receptor-like kinase 3 OS=Arabidopsis thaliana OX=3702 GN=LYK3 PE=2 SV=1	T	Signal transduction mechanisms	hypothetical protein C2845_PM07G22490 [Panicum miliaceum]	molecular function: catalytic activity (GO:0003824);; biological process: metabolic process (GO:0008152);; biological process: cellular process (GO:0009987);; molecular function: binding (GO:0005488);; cellular component: membrane (GO:0016020);; cellular component: membrane part (GO:0044425)
Panicum_miliaceum_newGene_6305	0.706027	0.744747	2.39e-08	-2.78763	down	--	--	--	--	--	--	--	--	--	--	--	hypothetical protein GQ55_2G286400 [Panicum hallii var. hallii]	--
gene.C2845_PM14G09320	0.924095	0.770274	1.08e-05	-1.58618	down	[G]	Carbohydrate transport and metabolism	Molecular Function: channel activity (GO:0015267);; Cellular Component: integral component of membrane (GO:0016021);;	K09873|1.1e-128|sita:101753148|K09873 aquaporin TIP | (RefSeq) aquaporin TIP2-1	--	[G]	Carbohydrate transport and metabolism	Major intrinsic protein	Aquaporin TIP2-1 OS=Zea mays OX=4577 GN=TIP2-1 PE=2 SV=1	G	Carbohydrate transport and metabolism	aquaporin TIP2-2 [Panicum miliaceum]	molecular function: transporter activity (GO:0005215);; biological process: localization (GO:0051179);; cellular component: membrane (GO:0016020);; cellular component: membrane part (GO:0044425)
gene.C2845_PM01G39990	0.766436	0.658405	2.2e-12	-1.04718	down	--	--	Molecular Function: UDP-glucose:glycoprotein glucosyltransferase activity (GO:0003980);; Biological Process: protein glycosylation (GO:0006486);;	K11718|0.0e+00|sita:101769191|K11718 UDP-glucose:glycoprotein glucosyltransferase [EC:2.4.1.-] | (RefSeq) UDP-glucose:glycoprotein glucosyltransferase	Protein processing in endoplasmic reticulum (ko04141)	[G]	Carbohydrate transport and metabolism	Glucosyltransferase 24	UDP-glucose:glycoprotein glucosyltransferase OS=Arabidopsis thaliana OX=3702 GN=UGGT PE=1 SV=1	G	Carbohydrate transport and metabolism	UDP-glucose:glycoprotein glucosyltransferase [Panicum miliaceum]	molecular function: catalytic activity (GO:0003824);; biological process: metabolic process (GO:0008152);; biological process: cellular process (GO:0009987);; biological process: single-organism process (GO:0044699)
gene.C2845_PM06G24030	0.928361	0.940132	3.12e-17	-2.64825	down	[G]	Carbohydrate transport and metabolism	Molecular Function: hydrolase activity, hydrolyzing O-glycosyl compounds (GO:0004553);; Biological Process: carbohydrate metabolic process (GO:0005975);;	K01188|1.0e-226|osa:9270758|K01188 beta-glucosidase [EC:3.2.1.21] | (RefSeq) beta-glucosidase 20 isoform X1	Cyanoamino acid metabolism (ko00460);; Starch and sucrose metabolism (ko00500);; Phenylpropanoid biosynthesis (ko00940)	[G]	Carbohydrate transport and metabolism	Glycosyl hydrolase family 1	Beta-glucosidase 20 OS=Oryza sativa subsp. japonica OX=39947 GN=BGLU20 PE=2 SV=1	G	Carbohydrate transport and metabolism	hypothetical protein C2845_PM06G24030 [Panicum miliaceum]	molecular function: catalytic activity (GO:0003824);; biological process: metabolic process (GO:0008152)
gene.C2845_PM05G25430	0.891899	0.963932	1.88e-49	-7.79456	down	--	--	--	--	--	--	--	--	--	S	Function unknown	hypothetical protein C2845_PM05G25430 [Panicum miliaceum]	--
gene.C2845_PM17G15050	0.830198	0.894975	4.8e-07	-2.85859	down	--	--	--	--	--	--	--	C2H2-type zinc finger	--	B	Chromatin structure and dynamics	zinc finger protein ZAT11-like [Panicum miliaceum]	--
gene.C2845_PM11G17260	0.760262	0.515519	0.00312261	-1.00966	down	--	--	Molecular Function: hydrolase activity, hydrolyzing O-glycosyl compounds (GO:0004553);; Cellular Component: cell wall (GO:0005618);; Biological Process: xyloglucan metabolic process (GO:0010411);; Molecular Function: xyloglucan:xyloglucosyl transferase activity (GO:0016762);; Biological Process: cell wall biogenesis (GO:0042546);; Cellular Component: apoplast (GO:0048046);; Biological Process: ce…	K08235|3.0e-162|sita:101770321|K08235 xyloglucan:xyloglucosyl transferase [EC:2.4.1.207] | (RefSeq) probable xyloglucan endotransglucosylase/hydrolase protein 12	--	--	--	Glycosyl hydrolases family 16	Probable xyloglucan endotransglucosylase/hydrolase protein 12 OS=Arabidopsis thaliana OX=3702 GN=XTH12 PE=2 SV=1	G	Carbohydrate transport and metabolism	putative xyloglucan endotransglucosylase/hydrolase protein 12 [Panicum miliaceum]	molecular function: catalytic activity (GO:0003824);; cellular component: cell (GO:0005623);; cellular component: cell part (GO:0044464);; biological process: metabolic process (GO:0008152);; biological process: cellular process (GO:0009987);; biological process: cellular component organization or biogenesis (GO:0071840);; cellular component: extracellular region (GO:0005576)
gene.C2845_PM11G09940	0.923344	0.754769	9.3e-06	-1.16021	down	--	--	Molecular Function: beta-1,4-mannosylglycoprotein 4-beta-N-acetylglucosaminyltransferase activity (GO:0003830);; Biological Process: protein N-linked glycosylation (GO:0006487);; Cellular Component: integral component of membrane (GO:0016021);;	K00737|4.5e-226|sita:101771384|K00737 beta-1,4-mannosyl-glycoprotein beta-1,4-N-acetylglucosaminyltransferase [EC:2.4.1.144] | (RefSeq) beta-1,4-mannosyl-glycoprotein 4-beta-N-acetylglucosaminyltransferase	N-Glycan biosynthesis (ko00510)	--	--	Glycosyltransferase family 17	--	S	Function unknown	beta-1,4-mannosyl-glycoprotein 4-beta-N-acetylglucosaminyltransferase-like [Panicum miliaceum]	molecular function: catalytic activity (GO:0003824);; biological process: metabolic process (GO:0008152);; biological process: cellular process (GO:0009987);; biological process: single-organism process (GO:0044699);; cellular component: membrane (GO:0016020);; cellular component: membrane part (GO:0044425)
gene.C2845_PM07G22410	0.931493	0.923813	3.97e-20	-2.66503	down	--	--	Molecular Function: actin binding (GO:0003779);; Cellular Component: cytoskeleton (GO:0005856);;	K05759|3.2e-71|sita:101783542|K05759 profilin | (RefSeq) profilin-A	--	[Z]	Cytoskeleton	Profilin	Profilin-A OS=Oryza sativa subsp. japonica OX=39947 GN=Os10g0323600 PE=2 SV=1	Z	Cytoskeleton	hypothetical protein GQ55_5G166300 [Panicum hallii var. hallii]	molecular function: binding (GO:0005488);; cellular component: cell (GO:0005623);; cellular component: organelle (GO:0043226);; cellular component: cell part (GO:0044464)
gene.C2845_PM04G28930	0.932656	0.828767	5.65e-10	-1.668	down	[S]	Function unknown	--	K15015|1.1e-12|aip:107609646|K15015 solute carrier family 32 (vesicular inhibitory amino acid transporter) | (RefSeq) uncharacterized protein LOC107609646 isoform X1	--	--	--	--	IQ domain-containing protein IQM2 OS=Arabidopsis thaliana OX=3702 GN=IQM2 PE=2 SV=1	S	Function unknown	IQ domain-containing protein IQM2-like [Panicum miliaceum]	--
gene.C2845_PM06G15510	0.849183	0.777187	1.57e-07	-1.44344	down	--	--	--	--	--	--	--	--	--	--	--	uncharacterized protein C2845_PM06G15510 [Panicum miliaceum]	--
gene.C2845_PMPSC002130	0.887725	0.865593	1.05e-25	-3.05118	down	[G]	Carbohydrate transport and metabolism	Molecular Function: channel activity (GO:0015267);; Cellular Component: integral component of membrane (GO:0016021);;	K09873|3.2e-128|sita:101753148|K09873 aquaporin TIP | (RefSeq) aquaporin TIP2-1	--	[G]	Carbohydrate transport and metabolism	Major intrinsic protein	Aquaporin TIP2-1 OS=Zea mays OX=4577 GN=TIP2-1 PE=2 SV=1	G	Carbohydrate transport and metabolism	hypothetical protein C2845_PMPSC002130 [Panicum miliaceum]	molecular function: transporter activity (GO:0005215);; biological process: localization (GO:0051179);; cellular component: membrane (GO:0016020);; cellular component: membrane part (GO:0044425)
gene.C2845_PM06G33230	0.937099	0.796828	2.16e-05	-1.09064	down	--	--	Cellular Component: nucleus (GO:0005634);; Biological Process: regulation of transcription, DNA-templated (GO:0006355);; Biological Process: auxin-activated signaling pathway (GO:0009734);;	K14484|4.9e-85|sita:101766894|K14484 auxin-responsive protein IAA | (RefSeq) auxin-responsive protein IAA31	Plant hormone signal transduction (ko04075)	--	--	AUX/IAA family	Auxin-responsive protein IAA31 OS=Oryza sativa subsp. japonica OX=39947 GN=IAA31 PE=2 SV=1	K	Transcription	auxin-responsive protein IAA31-like [Panicum miliaceum]	cellular component: cell (GO:0005623);; cellular component: organelle (GO:0043226);; cellular component: cell part (GO:0044464);; biological process: biological regulation (GO:0065007);; biological process: cellular process (GO:0009987);; biological process: signaling (GO:0023052);; biological process: single-organism process (GO:0044699);; biological process: response to stimulus (GO:0050896)
gene.C2845_PM02G22090	0.845726	0.785958	3.26e-08	-2.44948	down	[G]	Carbohydrate transport and metabolism	Cellular Component: integral component of membrane (GO:0016021);; Molecular Function: transmembrane transporter activity (GO:0022857);;	K08150|2.8e-57|bvg:104888510|K08150 MFS transporter, SP family, solute carrier family 2 (myo-inositol transporter), member 13 | (RefSeq) inositol transporter 1	--	[R]	General function prediction only	Sugar (and other) transporter	Putative polyol transporter 1 OS=Arabidopsis thaliana OX=3702 GN=PLT1 PE=3 SV=1	U	Intracellular trafficking, secretion, and vesicular transport	putative polyol transporter 1 [Panicum miliaceum]	cellular component: membrane (GO:0016020);; cellular component: membrane part (GO:0044425);; molecular function: transporter activity (GO:0005215);; biological process: localization (GO:0051179)
gene.C2845_PM08G10450	0.816036	0.733357	3.94e-12	-1.56232	down	--	--	Cellular Component: cell wall (GO:0005618);; Molecular Function: manganese ion binding (GO:0030145);; Molecular Function: nutrient reservoir activity (GO:0045735);; Cellular Component: apoplast (GO:0048046);;	--	--	--	--	Cupin	Germin-like protein 1-1 OS=Oryza sativa subsp. japonica OX=39947 GN=GER4 PE=2 SV=1	S	Function unknown	germin-like protein 1-1 [Panicum hallii]	cellular component: cell (GO:0005623);; cellular component: cell part (GO:0044464);; molecular function: binding (GO:0005488);; molecular function: nutrient reservoir activity (GO:0045735);; cellular component: extracellular region (GO:0005576)
Panicum_miliaceum_newGene_18406	0.858141	0.691161	3.13e-07	-1.21973	down	--	--	--	--	--	--	--	--	--	--	--	--	--
gene.C2845_PM02G03730	0.922248	0.905924	1.3e-16	-3.51197	down	--	--	Molecular Function: GTPase activity (GO:0003924);; Cellular Component: microtubule (GO:0005874);; Biological Process: microtubule-based process (GO:0007017);;	K07375|5.3e-47|sita:101786312|K07375 tubulin beta | (RefSeq) tubulin beta-3 chain	Phagosome (ko04145)	[Z]	Cytoskeleton	Tubulin/FtsZ family, GTPase domain	Tubulin beta-3 chain OS=Zea mays OX=4577 GN=TUBB3 PE=2 SV=1	Z	Cytoskeleton	tubulin beta-3 chain [Panicum miliaceum]	molecular function: catalytic activity (GO:0003824);; cellular component: cell (GO:0005623);; cellular component: organelle (GO:0043226);; cellular component: organelle part (GO:0044422);; cellular component: cell part (GO:0044464);; cellular component: supramolecular complex (GO:0099080);; biological process: cellular process (GO:0009987)
gene.C2845_PM06G00820	0.866249	0.884554	2.87e-11	-2.54047	down	--	--	Molecular Function: hydrolase activity (GO:0016787);;	--	--	--	--	--	--	--	--	IAA-amino acid hydrolase ILR1-like protein 2 [Panicum miliaceum]	molecular function: catalytic activity (GO:0003824)
gene.C2845_PM07G31600	0.891107	0.931138	1.9e-08	-2.84655	down	--	--	--	--	--	--	--	Pollen protein Ole e 1 like	--	S	Function unknown	extensin-2-like [Panicum miliaceum]	--
gene.C2845_PM07G12060	0.838014	0.716715	2.68e-05	-1.30873	down	--	--	Cellular Component: integral component of membrane (GO:0016021);;	K22128|0.0e+00|sita:101781232|K22128 piezo-type mechanosensitive ion channel component 1/2 | (RefSeq) piezo-type mechanosensitive ion channel homolog isoform X1	--	[S]	Function unknown	--	Piezo-type mechanosensitive ion channel homolog OS=Arabidopsis thaliana OX=3702 GN=At2g48060/At2g48040/At2g48050 PE=2 SV=1	S	Function unknown	hypothetical protein C2845_PM07G12060 [Panicum miliaceum]	cellular component: membrane (GO:0016020);; cellular component: membrane part (GO:0044425)
Panicum_miliaceum_newGene_9290	0.844714	0.766334	1.83e-08	-1.13275	down	--	--	--	--	--	--	--	--	--	--	--	--	--
gene.C2845_PM12G31540	0.742454	0.78246	1.06e-09	-1.32217	down	--	--	Molecular Function: protein binding (GO:0005515);; Cellular Component: cellular_component (GO:0005575);; Cellular Component: cell (GO:0005623);; Cellular Component: plasma membrane (GO:0005886);; Biological Process: cell communication (GO:0007154);; Biological Process: signal transduction (GO:0007165);; Biological Process: biological_process (GO:0008150);; Biological Process: cellular process (GO…	--	--	[S]	Function unknown	Leucine rich repeat	Plant intracellular Ras-group-related LRR protein 6 OS=Oryza sativa subsp. japonica OX=39947 GN=IRL6 PE=2 SV=1	S	Function unknown	plant intracellular Ras-group-related LRR protein 6 [Panicum miliaceum]	molecular function: binding (GO:0005488);; cellular component: cell (GO:0005623);; cellular component: membrane (GO:0016020);; cellular component: cell part (GO:0044464);; biological process: cellular process (GO:0009987);; biological process: biological regulation (GO:0065007);; biological process: signaling (GO:0023052);; biological process: response to stimulus (GO:0050896)
gene.C2845_PM18G01270	0.86636	0.885688	1.79e-21	-2.48068	down	[Z]	Cytoskeleton	Molecular Function: ATP binding (GO:0005524);; Cellular Component: cytoplasm (GO:0005737);; Cellular Component: cytoskeleton (GO:0005856);;	K10355|4.2e-217|sita:101779822|K10355 actin, other eukaryote | (RefSeq) actin-7	--	[Z]	Cytoskeleton	Actin	Actin-7 OS=Arabidopsis thaliana OX=3702 GN=ACT7 PE=1 SV=1	Z	Cytoskeleton	actin-7-like [Panicum miliaceum]	molecular function: binding (GO:0005488);; cellular component: cell (GO:0005623);; cellular component: cell part (GO:0044464);; cellular component: organelle (GO:0043226)
gene.C2845_PM07G40340	0.780576	0.623585	7.37e-05	-1.17358	down	--	--	Biological Process: response to acid chemical (GO:0001101);; Molecular Function: molecular_function (GO:0003674);; Molecular Function: transcription factor activity, sequence-specific DNA binding (GO:0003700);; Cellular Component: cellular_component (GO:0005575);; Cellular Component: intracellular (GO:0005622);; Cellular Component: cell (GO:0005623);; Cellular Component: nucleus (GO:0005634);; Bi…	--	--	--	--	--	Protein NLP3 OS=Oryza sativa subsp. japonica OX=39947 GN=NLP3 PE=3 SV=1	K	Transcription	protein NLP3 [Panicum miliaceum]	biological process: response to stimulus (GO:0050896);; molecular function: nucleic acid binding transcription factor activity (GO:0001071);; biological process: biological regulation (GO:0065007);; cellular component: cell (GO:0005623);; cellular component: cell part (GO:0044464);; cellular component: organelle (GO:0043226);; biological process: metabolic process (GO:0008152);; biological proces…
gene.C2845_PM18G08350	0.942037	0.969986	1.41e-24	-3.194	down	[G]	Carbohydrate transport and metabolism	Molecular Function: hydrolase activity, hydrolyzing O-glycosyl compounds (GO:0004553);; Cellular Component: cell wall (GO:0005618);; Biological Process: xyloglucan metabolic process (GO:0010411);; Molecular Function: xyloglucan:xyloglucosyl transferase activity (GO:0016762);; Biological Process: cell wall biogenesis (GO:0042546);; Cellular Component: apoplast (GO:0048046);; Biological Process: ce…	K08235|3.2e-167|sita:101766602|K08235 xyloglucan:xyloglucosyl transferase [EC:2.4.1.207] | (RefSeq) probable xyloglucan endotransglucosylase/hydrolase	--	--	--	Glycosyl hydrolases family 16	Probable xyloglucan endotransglucosylase/hydrolase OS=Triticum aestivum OX=4565 GN=XTH PE=2 SV=1	G	Carbohydrate transport and metabolism	putative xyloglucan endotransglucosylase/hydrolase [Panicum miliaceum]	molecular function: catalytic activity (GO:0003824);; cellular component: cell (GO:0005623);; cellular component: cell part (GO:0044464);; biological process: metabolic process (GO:0008152);; biological process: cellular process (GO:0009987);; biological process: cellular component organization or biogenesis (GO:0071840);; cellular component: extracellular region (GO:0005576)
gene.C2845_PM08G11560	0.757522	0.742004	4.29e-05	-1.55612	down	[G]	Carbohydrate transport and metabolism	Molecular Function: cellulase activity (GO:0008810);; Biological Process: cellulose catabolic process (GO:0030245);;	K01179|5.8e-278|sita:101781095|K01179 endoglucanase [EC:3.2.1.4] | (RefSeq) endoglucanase 3	Starch and sucrose metabolism (ko00500)	--	--	Glycosyl hydrolase family 9	Endoglucanase 3 OS=Oryza sativa subsp. japonica OX=39947 GN=GLU8 PE=2 SV=1	G	Carbohydrate transport and metabolism	endoglucanase 3 [Panicum miliaceum]	molecular function: catalytic activity (GO:0003824);; biological process: metabolic process (GO:0008152);; biological process: cellular process (GO:0009987)
gene.C2845_PM05G30150	0.833327	0.787115	1.89e-10	-1.51576	down	--	--	Molecular Function: aspartic-type endopeptidase activity (GO:0004190);;	K22683|1.5e-62|nnu:104603051|K22683 aspartyl protease family protein [EC:3.4.23.-] | (RefSeq) aspartic proteinase nepenthesin-1-like	--	[O]	Posttranslational modification, protein turnover, chaperones	Xylanase inhibitor N-terminal	Aspartic proteinase NANA, chloroplast OS=Arabidopsis thaliana OX=3702 GN=NANA PE=1 SV=1	O	Posttranslational modification, protein turnover, chaperones	protein ASPARTIC PROTEASE IN GUARD CELL 1-like [Panicum miliaceum]	molecular function: catalytic activity (GO:0003824);; biological process: metabolic process (GO:0008152)
gene.C2845_PM02G36180	0.956959	0.777589	7.14e-07	-1.27969	down	--	--	Cellular Component: nucleus (GO:0005634);; Biological Process: regulation of transcription, DNA-templated (GO:0006355);; Molecular Function: sequence-specific DNA binding (GO:0043565);;	K09338|1.1e-141|sita:101768133|K09338 homeobox-leucine zipper protein | (RefSeq) homeobox-leucine zipper protein HOX21 isoform X2	--	[K]	Transcription	Homeodomain	Homeobox-leucine zipper protein HOX21 OS=Oryza sativa subsp. indica OX=39946 GN=HOX21 PE=2 SV=2	K	Transcription	hypothetical protein C2845_PM02G36180 [Panicum miliaceum]	cellular component: cell (GO:0005623);; cellular component: organelle (GO:0043226);; cellular component: cell part (GO:0044464);; biological process: biological regulation (GO:0065007);; molecular function: binding (GO:0005488)
gene.C2845_PM08G15870	0.924704	0.846028	1.73e-15	-2.21343	down	--	--	--	--	--	--	--	--	--	--	--	uncharacterized protein C2845_PM08G15870 [Panicum miliaceum]	--
Panicum_miliaceum_newGene_36373	0.873241	0.684226	1.49e-07	-1.29276	down	--	--	Molecular Function: protein kinase activity (GO:0004672);; Molecular Function: ATP binding (GO:0005524);;	--	--	--	--	--	--	--	--	hypothetical protein GQ55_8G002400 [Panicum hallii var. hallii]	molecular function: catalytic activity (GO:0003824);; biological process: metabolic process (GO:0008152);; biological process: cellular process (GO:0009987);; molecular function: binding (GO:0005488)
gene.C2845_PM05G15420	0.928754	0.80775	3.89e-09	-1.23887	down	[G]	Carbohydrate transport and metabolism	Molecular Function: polygalacturonase activity (GO:0004650);; Biological Process: carbohydrate metabolic process (GO:0005975);;	K01184|3.6e-21|cmo:103487102|K01184 polygalacturonase [EC:3.2.1.15] | (RefSeq) polygalacturonase At1g48100	Pentose and glucuronate interconversions (ko00040)	--	--	Glycosyl hydrolases family 28	Probable polygalacturonase OS=Vitis vinifera OX=29760 GN=GSVIVT00026920001 PE=1 SV=1	G	Carbohydrate transport and metabolism	polygalacturonase [Panicum miliaceum]	molecular function: catalytic activity (GO:0003824);; biological process: metabolic process (GO:0008152)
gene.C2845_PM02G38620	0.963531	0.82458	4.34e-15	-1.41188	down	--	--	--	--	--	--	--	Domain of unknown function (DUF4378)	--	S	Function unknown	uncharacterized protein C2845_PM02G38620 [Panicum miliaceum]	--
gene.C2845_PM09G08490	0.731301	0.5703	5.59e-07	-1.39343	down	[G]	Carbohydrate transport and metabolism	Molecular Function: channel activity (GO:0015267);; Cellular Component: integral component of membrane (GO:0016021);;	K09874|3.8e-85|sita:101761222|K09874 aquaporin NIP | (RefSeq) aquaporin NIP2-2	--	[G]	Carbohydrate transport and metabolism	Major intrinsic protein	Aquaporin NIP2-2 OS=Zea mays OX=4577 GN=NIP2-2 PE=2 SV=1	P	Inorganic ion transport and metabolism	aquaporin NIP2-2 [Panicum miliaceum]	molecular function: transporter activity (GO:0005215);; biological process: localization (GO:0051179);; cellular component: membrane (GO:0016020);; cellular component: membrane part (GO:0044425)
gene.C2845_PM02G32140	0.886077	0.807489	1.57e-07	-1.86449	down	[T]	Signal transduction mechanisms	Molecular Function: acid phosphatase activity (GO:0003993);; Molecular Function: metal ion binding (GO:0046872);;	K14379|6.1e-175|sita:101754330|K14379 tartrate-resistant acid phosphatase type 5 [EC:3.1.3.2] | (RefSeq) purple acid phosphatase 17	Riboflavin metabolism (ko00740)	[O]	Posttranslational modification, protein turnover, chaperones	Calcineurin-like phosphoesterase	Purple acid phosphatase 3 OS=Arabidopsis thaliana OX=3702 GN=PAP3 PE=2 SV=1	O	Posttranslational modification, protein turnover, chaperones	purple acid phosphatase 17-like [Panicum miliaceum]	molecular function: catalytic activity (GO:0003824);; biological process: metabolic process (GO:0008152);; biological process: cellular process (GO:0009987);; molecular function: binding (GO:0005488)
gene.C2845_PM11G29480	0.858637	0.747599	1.23e-05	-1.09791	down	--	--	--	K12811|2.0e-08|bna:106427234|K12811 ATP-dependent RNA helicase DDX46/PRP5 [EC:3.6.4.13] | (RefSeq) uncharacterized protein LOC106427234	Spliceosome (ko03040)	--	--	--	--	--	--	WEB family protein [Panicum miliaceum]	--
gene.C2845_PM07G20580	0.963343	0.846633	3.74e-12	-1.04853	down	[L]	Replication, recombination and repair	Molecular Function: hydrolase activity (GO:0016787);;	K03787|2.1e-182|sita:101780960|K03787 5'-nucleotidase [EC:3.1.3.5] | (RefSeq) uncharacterized protein LOC101780960	Purine metabolism (ko00230);; Pyrimidine metabolism (ko00240);; Nicotinate and nicotinamide metabolism (ko00760)	--	--	Survival protein SurE	--	S	Function unknown	hypothetical protein C2845_PM07G20580 [Panicum miliaceum]	molecular function: catalytic activity (GO:0003824)
gene.C2845_PM05G08250	0.743367	0.815671	6.06e-07	-2.97163	down	[R]	General function prediction only	--	--	--	--	--	von Willebrand factor type A domain	--	S	Function unknown	uncharacterized protein C2845_PM05G08250 [Panicum miliaceum]	--
gene.C2845_PM03G02950	0.936177	0.903211	2.07e-26	-1.4725	down	--	--	Molecular Function: molecular_function (GO:0003674);; Molecular Function: signal sequence binding (GO:0005048);; Molecular Function: binding (GO:0005488);; Cellular Component: cellular_component (GO:0005575);; Cellular Component: intracellular (GO:0005622);; Cellular Component: cell (GO:0005623);; Cellular Component: nucleus (GO:0005634);; Cellular Component: cytoplasm (GO:0005737);; Cellular Com…	--	--	[R]	General function prediction only	Ankyrin repeats (3 copies)	Ankyrin repeat domain-containing protein 2A OS=Arabidopsis thaliana OX=3702 GN=AKR2A PE=1 SV=2	S	Function unknown	ankyrin repeat domain-containing protein 2A-like [Panicum miliaceum]	molecular function: binding (GO:0005488);; cellular component: cell (GO:0005623);; cellular component: cell part (GO:0044464);; cellular component: organelle (GO:0043226);; cellular component: membrane (GO:0016020);; biological process: biological regulation (GO:0065007);; biological process: localization (GO:0051179);; cellular component: organelle part (GO:0044422);; cellular component: membran…
gene.C2845_PM16G21930	0.767237	0.700846	2.05e-05	-1.09661	down	[C]	Energy production and conversion	Molecular Function: glycerol kinase activity (GO:0004370);; Biological Process: carbohydrate metabolic process (GO:0005975);; Biological Process: glycerol-3-phosphate metabolic process (GO:0006072);;	K00864|4.3e-278|zma:100193522|K00864 glycerol kinase [EC:2.7.1.30] | (RefSeq) pco095943; uncharacterized protein LOC100193522	Glycerolipid metabolism (ko00561);; Plant-pathogen interaction (ko04626)	[G]	Carbohydrate transport and metabolism	FGGY family of carbohydrate kinases, N-terminal domain	Glycerol kinase OS=Arabidopsis thaliana OX=3702 GN=GLPK PE=1 SV=1	G	Carbohydrate transport and metabolism	uncharacterized protein C2845_PM16G21930 [Panicum miliaceum]	molecular function: catalytic activity (GO:0003824);; biological process: metabolic process (GO:0008152);; biological process: cellular process (GO:0009987)
gene.C2845_PM12G14970	0.856301	0.794163	0.0052764	-1.56716	down	--	--	Biological Process: cell surface receptor signaling pathway (GO:0007166);; Cellular Component: integral component of membrane (GO:0016021);;	--	--	--	--	--	--	S	Function unknown	hypothetical protein C2845_PM12G14970 [Panicum miliaceum]	biological process: cellular process (GO:0009987);; biological process: signaling (GO:0023052);; biological process: single-organism process (GO:0044699);; biological process: response to stimulus (GO:0050896);; biological process: biological regulation (GO:0065007);; cellular component: membrane (GO:0016020);; cellular component: membrane part (GO:0044425)
gene.C2845_PM02G30860	0.70626	0.801931	1.69e-15	-1.77738	down	--	--	Cellular Component: integral component of membrane (GO:0016021);;	--	--	--	--	Selenoprotein SelK_SelG	--	S	Function unknown	glycine-rich selenoprotein-like [Panicum miliaceum]	cellular component: membrane (GO:0016020);; cellular component: membrane part (GO:0044425)
Panicum_miliaceum_newGene_20168	0.766877	0.816924	2.26e-09	-1.59104	down	[M]	Cell wall/membrane/envelope biogenesis	Molecular Function: magnesium ion binding (GO:0000287);; Molecular Function: electron carrier activity (GO:0009055);; Cellular Component: photosystem I (GO:0009522);; Cellular Component: chloroplast thylakoid membrane (GO:0009535);; Biological Process: photosynthesis (GO:0015979);; Cellular Component: integral component of membrane (GO:0016021);; Molecular Function: chlorophyll binding (GO:001616…	K02689|0.0e+00|sita:19526781|K02689 photosystem I P700 chlorophyll a apoprotein A1 | (RefSeq) psaA, W841_p062; photosystem I P700 apoprotein A1	Photosynthesis (ko00195)	--	--	Photosystem I psaA/psaB protein	Photosystem I P700 chlorophyll a apoprotein A1 OS=Oryza nivara OX=4536 GN=psaA PE=3 SV=1	C	Energy production and conversion	photosystem I P700 apoprotein A1 [Panicum virgatum]	molecular function: binding (GO:0005488);; molecular function: electron carrier activity (GO:0009055);; cellular component: cell (GO:0005623);; cellular component: membrane (GO:0016020);; cellular component: macromolecular complex (GO:0032991);; cellular component: membrane part (GO:0044425);; cellular component: cell part (GO:0044464);; cellular component: organelle (GO:0043226);; cellular compo…
gene.C2845_PM13G24210	0.74571	0.798651	4.73e-18	-1.58451	down	[T]	Signal transduction mechanisms	Molecular Function: protein tyrosine kinase activity (GO:0004713);; Molecular Function: ATP binding (GO:0005524);;	K13436|8.4e-199|sita:101754227|K13436 pto-interacting protein 1 [EC:2.7.11.1] | (RefSeq) PTI1-like tyrosine-protein kinase 3 isoform X2	Plant-pathogen interaction (ko04626)	[T]	Signal transduction mechanisms	Protein tyrosine and serine/threonine kinase	PTI1-like tyrosine-protein kinase 3 OS=Arabidopsis thaliana OX=3702 GN=PTI13 PE=1 SV=1	T	Signal transduction mechanisms	putative protein kinase superfamily protein [Panicum miliaceum]	molecular function: catalytic activity (GO:0003824);; biological process: metabolic process (GO:0008152);; biological process: cellular process (GO:0009987);; molecular function: binding (GO:0005488)
gene.C2845_PM09G14020	0.886208	0.746008	0.00231904	-1.08586	down	[G]	Carbohydrate transport and metabolism	Molecular Function: channel activity (GO:0015267);; Cellular Component: integral component of membrane (GO:0016021);;	K09873|6.2e-132|sbi:8085362|K09873 aquaporin TIP | (RefSeq) probable aquaporin TIP2-2	--	[G]	Carbohydrate transport and metabolism	Major intrinsic protein	Probable aquaporin TIP2-2 OS=Oryza sativa subsp. japonica OX=39947 GN=TIP2-2 PE=2 SV=1	G	Carbohydrate transport and metabolism	hypothetical protein C2845_PM09G14020 [Panicum miliaceum]	molecular function: transporter activity (GO:0005215);; biological process: localization (GO:0051179);; cellular component: membrane (GO:0016020);; cellular component: membrane part (GO:0044425)
gene.C2845_PM08G03850	0.774034	0.707414	0.0010092	-1.21238	down	[QV]	Secondary metabolites biosynthesis, transport and catabolism;; Defense mechanisms	Molecular Function: monooxygenase activity (GO:0004497);; Molecular Function: iron ion binding (GO:0005506);; Molecular Function: oxidoreductase activity, acting on paired donors, with incorporation or reduction of molecular oxygen (GO:0016705);; Molecular Function: heme binding (GO:0020037);;	K15639|2.8e-291|sita:101781904|K15639 PHYB activation tagged suppressor 1 [EC:1.14.-.-] | (RefSeq) cytochrome P450 734A6	Brassinosteroid biosynthesis (ko00905)	[QI]	Secondary metabolites biosynthesis, transport and catabolism;; Lipid transport and metabolism	Cytochrome P450	Cytochrome P450 734A6 OS=Oryza sativa subsp. japonica OX=39947 GN=CYP734A6 PE=2 SV=1	Q	Secondary metabolites biosynthesis, transport and catabolism	hypothetical protein C2845_PM08G03850 [Panicum miliaceum]	molecular function: catalytic activity (GO:0003824);; biological process: metabolic process (GO:0008152);; biological process: single-organism process (GO:0044699);; molecular function: binding (GO:0005488)
gene.C2845_PM08G28790	0.854737	0.709166	8.22e-10	-1.43135	down	--	--	--	K12818|3.7e-29|mtr:MTR_0267s0070|K12818 ATP-dependent RNA helicase DHX8/PRP22 [EC:3.6.4.13] | (RefSeq) NB-ARC domain disease resistance protein, putative	Spliceosome (ko03040)	--	--	Leucine Rich repeats (2 copies)	Putative disease resistance protein RGA1 OS=Solanum bulbocastanum OX=147425 GN=RGA1 PE=2 SV=2	T	Signal transduction mechanisms	putative disease resistance protein RGA1 [Panicum miliaceum]	--
Panicum_miliaceum_newGene_22913	0.942919	0.808523	7.58e-06	-1.22863	down	--	--	--	--	--	--	--	--	--	--	--	uncharacterized protein C2845_PM12G27370 [Panicum miliaceum]	--
gene.C2845_PM13G00580	0.874218	0.891804	1.71e-11	-2.61465	down	--	--	Cellular Component: integral component of membrane (GO:0016021);;	--	--	--	--	--	Protein TRACHEARY ELEMENT DIFFERENTIATION-RELATED 7 OS=Arabidopsis thaliana OX=3702 GN=TED7 PE=2 SV=1	S	Function unknown	hypothetical protein C2845_PM13G00580 [Panicum miliaceum]	cellular component: membrane (GO:0016020);; cellular component: membrane part (GO:0044425)
gene.C2845_PM03G10220	0.73547	0.777451	8.22e-14	-2.46947	down	--	--	Cellular Component: integral component of membrane (GO:0016021);;	--	--	--	--	Leucine rich repeat	Polygalacturonase inhibitor 1 OS=Oryza sativa subsp. japonica OX=39947 GN=FOR1 PE=2 SV=1	S	Function unknown	polygalacturonase inhibitor 1-like [Panicum miliaceum]	cellular component: membrane (GO:0016020);; cellular component: membrane part (GO:0044425)
gene.C2845_PM16G13490	0.933503	0.779953	1.11e-08	-1.15198	down	--	--	--	K19892|1.1e-10|jre:109009810|K19892 glucan endo-1,3-beta-glucosidase 4 [EC:3.2.1.39] | (RefSeq) glucan endo-1,3-beta-glucosidase 4-like	Starch and sucrose metabolism (ko00500)	--	--	X8 domain	--	S	Function unknown	hypothetical protein C2845_PM16G13490 [Panicum miliaceum]	--
gene.C2845_PM13G24770	0.866901	0.847246	5e-06	-1.84015	down	--	--	--	K03283|3.6e-43|cann:107854185|K03283 heat shock 70kDa protein 1/2/6/8 | (RefSeq) heat shock cognate 70 kDa protein 2-like	Spliceosome (ko03040);; Protein processing in endoplasmic reticulum (ko04141);; Endocytosis (ko04144)	--	--	Lecithin retinol acyltransferase	Protein LEAD-SENSITIVE 1 OS=Arabidopsis thaliana OX=3702 GN=PSE1 PE=2 SV=1	S	Function unknown	uncharacterized protein C2845_PM13G24770 [Panicum miliaceum]	--
gene.C2845_PM08G06240	0.815767	0.779515	1.26e-11	-2.79246	down	--	--	Molecular Function: serine-type endopeptidase inhibitor activity (GO:0004867);; Cellular Component: extracellular region (GO:0005576);;	--	--	--	--	--	Bowman-Birk type wound-induced proteinase inhibitor WIP1 OS=Zea mays OX=4577 GN=WIP1 PE=2 SV=1	G	Carbohydrate transport and metabolism	Bowman-Birk type wound-induced proteinase inhibitor WIP1-like [Panicum miliaceum]	molecular function: molecular function regulator (GO:0098772);; biological process: biological regulation (GO:0065007);; cellular component: extracellular region (GO:0005576)
gene.C2845_PM04G07310	0.955999	0.877332	3.48e-18	-1.93117	down	[N]	Cell motility	Cellular Component: plasma membrane (GO:0005886);; Cellular Component: integral component of membrane (GO:0016021);; Molecular Function: cellulose synthase (UDP-forming) activity (GO:0016760);; Biological Process: cellulose biosynthetic process (GO:0030244);; Molecular Function: metal ion binding (GO:0046872);; Biological Process: cell wall organization (GO:0071555);;	K10999|0.0e+00|zma:542624|K10999 cellulose synthase A [EC:2.4.1.12] | (RefSeq) CesA-4; cellulose synthase-4	--	--	--	Cellulose synthase	Probable cellulose synthase A catalytic subunit 8 [UDP-forming] OS=Oryza sativa subsp. japonica OX=39947 GN=CESA8 PE=1 SV=1	G	Carbohydrate transport and metabolism	hypothetical protein C2845_PM04G07310 [Panicum miliaceum]	cellular component: cell (GO:0005623);; cellular component: membrane (GO:0016020);; cellular component: cell part (GO:0044464);; cellular component: membrane part (GO:0044425);; molecular function: catalytic activity (GO:0003824);; biological process: metabolic process (GO:0008152);; biological process: cellular process (GO:0009987);; biological process: single-organism process (GO:0044699);; mol…
gene.C2845_PM01G15590	0.858459	0.840958	7.82e-10	-1.39254	down	--	--	--	--	--	--	--	--	--	S	Function unknown	putative F-box protein [Panicum miliaceum]	--
gene.C2845_PM07G20430	0.778969	0.618507	1.48e-11	-1.01862	down	--	--	Molecular Function: protein dimerization activity (GO:0046983);;	K16189|1.3e-06|ats:109775123|K16189 phytochrome-interacting factor 4 | (RefSeq) LOC109775123; transcription factor PIF4-like	Plant hormone signal transduction (ko04075)	--	--	Helix-loop-helix DNA-binding domain	Transcription factor LATE FLOWERING OS=Oryza sativa subsp. japonica OX=39947 GN=LF PE=1 SV=1	K	Transcription	transcription factor bHLH69-like [Panicum miliaceum]	molecular function: binding (GO:0005488)
gene.C2845_PM01G03900	0.793492	0.773138	1.35e-37	-2.89011	down	[Q]	Secondary metabolites biosynthesis, transport and catabolism	Biological Process: fatty acid biosynthetic process (GO:0006633);; Cellular Component: membrane (GO:0016020);; Molecular Function: transferase activity, transferring acyl groups other than amino-acyl groups (GO:0016747);;	K15397|3.9e-250|sita:101756089|K15397 3-ketoacyl-CoA synthase [EC:2.3.1.199] | (RefSeq) 3-ketoacyl-CoA synthase 20	Fatty acid elongation (ko00062);; Plant-pathogen interaction (ko04626)	--	--	FAE1/Type III polyketide synthase-like protein	Probable 3-ketoacyl-CoA synthase 20 OS=Oryza sativa subsp. japonica OX=39947 GN=KCS20 PE=1 SV=1	I	Lipid transport and metabolism	hypothetical protein C2845_PM01G03900 [Panicum miliaceum]	biological process: metabolic process (GO:0008152);; biological process: cellular process (GO:0009987);; biological process: single-organism process (GO:0044699);; cellular component: membrane (GO:0016020);; molecular function: catalytic activity (GO:0003824)
gene.C2845_PM01G04430	0.94025	0.778184	2.09e-15	-1.31615	down	--	--	Cellular Component: nucleus (GO:0005634);; Biological Process: regulation of transcription, DNA-templated (GO:0006355);; Molecular Function: sequence-specific DNA binding (GO:0043565);;	K09338|2.7e-135|sita:101768133|K09338 homeobox-leucine zipper protein | (RefSeq) homeobox-leucine zipper protein HOX21 isoform X2	--	[K]	Transcription	Homeodomain	Homeobox-leucine zipper protein HOX21 OS=Oryza sativa subsp. indica OX=39946 GN=HOX21 PE=2 SV=2	K	Transcription	hypothetical protein C2845_PM01G04430 [Panicum miliaceum]	cellular component: cell (GO:0005623);; cellular component: organelle (GO:0043226);; cellular component: cell part (GO:0044464);; biological process: biological regulation (GO:0065007);; molecular function: binding (GO:0005488)
gene.C2845_PM05G35680	0.795037	0.602276	0.000119644	-1.05679	down	--	--	Biological Process: reproduction (GO:0000003);; Molecular Function: pattern binding (GO:0001871);; Biological Process: developmental process involved in reproduction (GO:0003006);; Molecular Function: molecular_function (GO:0003674);; Molecular Function: binding (GO:0005488);; Cellular Component: cellular_component (GO:0005575);; Cellular Component: cell (GO:0005623);; Cellular Component: plasma …	--	--	--	--	Fasciclin domain	Fasciclin-like arabinogalactan protein 4 OS=Arabidopsis thaliana OX=3702 GN=FLA4 PE=1 SV=1	S	Function unknown	fasciclin-like arabinogalactan protein 4 [Panicum miliaceum]	biological process: reproduction (GO:0000003);; molecular function: binding (GO:0005488);; biological process: reproductive process (GO:0022414);; biological process: developmental process (GO:0032502);; cellular component: cell (GO:0005623);; cellular component: membrane (GO:0016020);; cellular component: cell part (GO:0044464);; biological process: response to stimulus (GO:0050896);; biological…
gene.C2845_PM09G06600	0.893242	0.692364	1.96e-08	-1.01115	down	--	--	Biological Process: response to acid chemical (GO:0001101);; Cellular Component: cellular_component (GO:0005575);; Cellular Component: cell-cell junction (GO:0005911);; Biological Process: response to stress (GO:0006950);; Biological Process: biological_process (GO:0008150);; Biological Process: response to temperature stimulus (GO:0009266);; Biological Process: response to heat (GO:0009408);; Ce…	K03860|1.4e-25|nnu:104608881|K03860 phosphatidylinositol N-acetylglucosaminyltransferase subunit Q | (RefSeq) N-acetylglucosaminyl-phosphatidylinositol biosynthetic protein gpi1-like	Glycosylphosphatidylinositol (GPI)-anchor biosynthesis (ko00563)	--	--	Gibberellin regulated protein	Gibberellin-regulated protein 13 OS=Arabidopsis thaliana OX=3702 GN=GASA13 PE=3 SV=1	S	Function unknown	GAST1 protein [Panicum miliaceum]	biological process: response to stimulus (GO:0050896);; cellular component: cell junction (GO:0030054);; cellular component: symplast (GO:0055044)
gene.C2845_PM17G06330	0.960711	0.928093	1.5e-17	-2.5979	down	[H]	Coenzyme transport and metabolism	Molecular Function: O-methyltransferase activity (GO:0008171);; Biological Process: methylation (GO:0032259);; Molecular Function: protein dimerization activity (GO:0046983);;	K16040|2.1e-120|obr:102711544|K16040 trans-resveratrol di-O-methyltransferase [EC:2.1.1.240] | (RefSeq) probable O-methyltransferase 2	Stilbenoid, diarylheptanoid and gingerol biosynthesis (ko00945)	[R]	General function prediction only	O-methyltransferase domain	Probable O-methyltransferase 2 OS=Sorghum bicolor OX=4558 GN=OMT2 PE=2 SV=1	S	Function unknown	putative O-methyltransferase 2 [Panicum miliaceum]	molecular function: catalytic activity (GO:0003824);; biological process: metabolic process (GO:0008152);; molecular function: binding (GO:0005488)
gene.C2845_PM02G07080	0.811719	0.821485	1.21e-10	-1.94732	down	--	--	Cellular Component: nucleus (GO:0005634);; Biological Process: regulation of transcription, DNA-templated (GO:0006355);; Biological Process: auxin-activated signaling pathway (GO:0009734);;	K14484|1.0e-87|sita:101769597|K14484 auxin-responsive protein IAA | (RefSeq) auxin-responsive protein IAA12	Plant hormone signal transduction (ko04075)	--	--	AUX/IAA family	Auxin-responsive protein IAA12 OS=Oryza sativa subsp. japonica OX=39947 GN=IAA12 PE=2 SV=1	K	Transcription	auxin-responsive protein IAA12-like [Panicum miliaceum]	cellular component: cell (GO:0005623);; cellular component: organelle (GO:0043226);; cellular component: cell part (GO:0044464);; biological process: biological regulation (GO:0065007);; biological process: cellular process (GO:0009987);; biological process: signaling (GO:0023052);; biological process: single-organism process (GO:0044699);; biological process: response to stimulus (GO:0050896)
gene.C2845_PM03G11170	0.855239	0.735679	0.00370978	-1.09716	down	--	--	--	--	--	--	--	--	--	--	--	hypothetical protein C2845_PM03G11170 [Panicum miliaceum]	--
gene.C2845_PM07G07870	0.721239	0.679849	5e-05	-1.6646	down	--	--	--	--	--	--	--	Domain of unknown function (DUF4228)	--	S	Function unknown	uncharacterized protein C2845_PM07G07870 [Panicum miliaceum]	--
gene.C2845_PM05G36830	0.882374	0.890276	7.24e-25	-1.45285	down	--	--	Cellular Component: integral component of membrane (GO:0016021);; Molecular Function: protein-cysteine S-palmitoyltransferase activity (GO:0019706);;	K18932|1.2e-111|brp:103854281|K18932 palmitoyltransferase [EC:2.3.1.225] | (RefSeq) probable protein S-acyltransferase 7	--	[R]	General function prediction only	DHHC palmitoyltransferase	Protein S-acyltransferase 8 OS=Arabidopsis thaliana OX=3702 GN=PAT08 PE=1 SV=2	S	Function unknown	protein S-acyltransferase 8-like [Panicum miliaceum]	cellular component: membrane (GO:0016020);; cellular component: membrane part (GO:0044425);; molecular function: catalytic activity (GO:0003824)
gene.C2845_PM14G03350	0.859679	0.754302	2.5e-07	-1.42307	down	--	--	Molecular Function: AT DNA binding (GO:0003680);;	--	--	--	--	Plants and Prokaryotes Conserved (PCC) domain	AT-hook motif nuclear-localized protein 23 OS=Arabidopsis thaliana OX=3702 GN=AHL23 PE=1 SV=1	K	Transcription	hypothetical protein C2845_PM14G03350 [Panicum miliaceum]	molecular function: binding (GO:0005488)
gene.C2845_PM10G12040	0.890036	0.815103	2.72e-07	-1.99234	down	[G]	Carbohydrate transport and metabolism	Molecular Function: channel activity (GO:0015267);; Cellular Component: integral component of membrane (GO:0016021);;	K09873|4.3e-133|sbi:8085362|K09873 aquaporin TIP | (RefSeq) probable aquaporin TIP2-2	--	[G]	Carbohydrate transport and metabolism	Major intrinsic protein	Probable aquaporin TIP2-2 OS=Oryza sativa subsp. japonica OX=39947 GN=TIP2-2 PE=2 SV=1	G	Carbohydrate transport and metabolism	probable aquaporin TIP2-2 [Panicum hallii]	molecular function: transporter activity (GO:0005215);; biological process: localization (GO:0051179);; cellular component: membrane (GO:0016020);; cellular component: membrane part (GO:0044425)
gene.C2845_PM14G06210	0.927372	0.782207	0.000858567	-1.15555	down	[G]	Carbohydrate transport and metabolism	Molecular Function: hydrolase activity, hydrolyzing O-glycosyl compounds (GO:0004553);; Cellular Component: cell wall (GO:0005618);; Biological Process: xyloglucan metabolic process (GO:0010411);; Molecular Function: xyloglucan:xyloglucosyl transferase activity (GO:0016762);; Biological Process: cell wall biogenesis (GO:0042546);; Cellular Component: apoplast (GO:0048046);; Biological Process: ce…	K08235|5.6e-150|sita:101786626|K08235 xyloglucan:xyloglucosyl transferase [EC:2.4.1.207] | (RefSeq) xyloglucan endotransglycosylase/hydrolase protein 8	--	--	--	Glycosyl hydrolases family 16	Xyloglucan endotransglycosylase/hydrolase protein 8 OS=Oryza sativa subsp. japonica OX=39947 GN=XTH8 PE=1 SV=1	G	Carbohydrate transport and metabolism	xyloglucan endotransglycosylase/hydrolase protein 8-like [Panicum miliaceum]	molecular function: catalytic activity (GO:0003824);; cellular component: cell (GO:0005623);; cellular component: cell part (GO:0044464);; biological process: metabolic process (GO:0008152);; biological process: cellular process (GO:0009987);; biological process: cellular component organization or biogenesis (GO:0071840);; cellular component: extracellular region (GO:0005576)
gene.C2845_PM11G05760	0.841045	0.882305	2.87e-25	-2.86869	down	--	--	Biological Process: lipid metabolic process (GO:0006629);; Molecular Function: phosphoric diester hydrolase activity (GO:0008081);; Cellular Component: integral component of membrane (GO:0016021);;	K18696|2.3e-29|sita:101785008|K18696 glycerophosphodiester phosphodiesterase [EC:3.1.4.46] | (RefSeq) glycerophosphodiester phosphodiesterase GDPD1, chloroplastic	Glycerophospholipid metabolism (ko00564)	[R]	General function prediction only	Glycerophosphoryl diester phosphodiesterase family	Glycerophosphodiester phosphodiesterase GDPD2 OS=Arabidopsis thaliana OX=3702 GN=GDPD2 PE=2 SV=1	C	Energy production and conversion	hypothetical protein C2845_PM11G05760 [Panicum miliaceum]	biological process: metabolic process (GO:0008152);; biological process: single-organism process (GO:0044699);; molecular function: catalytic activity (GO:0003824);; cellular component: membrane (GO:0016020);; cellular component: membrane part (GO:0044425)
gene.C2845_PM07G18840	0.830499	0.587329	0.00603304	-1.1378	down	--	--	Biological Process: metal ion transport (GO:0030001);; Molecular Function: metal ion binding (GO:0046872);;	--	--	--	--	Heavy-metal-associated domain	--	P	Inorganic ion transport and metabolism	late cornified envelope-like proline-rich protein 1 [Panicum miliaceum]	biological process: localization (GO:0051179);; molecular function: binding (GO:0005488)
gene.C2845_PM04G26080	0.921191	0.857187	2.36e-12	-1.92137	down	--	--	--	--	--	--	--	--	--	--	--	hypothetical protein C2845_PM04G26080 [Panicum miliaceum]	--
gene.C2845_PM04G12300	0.81871	0.724225	7.89e-06	-1.77619	down	--	--	Biological Process: response to auxin (GO:0009733);;	K14488|2.2e-81|sita:101782623|K14488 SAUR family protein | (RefSeq) uncharacterized protein LOC101782623 isoform X1	Plant hormone signal transduction (ko04075)	--	--	Auxin responsive protein	Auxin-responsive protein SAUR50 OS=Arabidopsis thaliana OX=3702 GN=SAUR50 PE=1 SV=1	S	Function unknown	hypothetical protein C2845_PM04G12300 [Panicum miliaceum]	biological process: response to stimulus (GO:0050896)
gene.C2845_PM17G09450	0.86381	0.888704	2.76e-09	-3.97045	down	[E]	Amino acid transport and metabolism	Biological Process: cellular amino acid metabolic process (GO:0006520);; Molecular Function: carboxy-lyase activity (GO:0016831);; Molecular Function: pyridoxal phosphate binding (GO:0030170);;	K01593|7.0e-165|mus:103990339|K01593 aromatic-L-amino-acid/L-tryptophan decarboxylase [EC:4.1.1.28 4.1.1.105] | (RefSeq) tyrosine/DOPA decarboxylase 2-like	Tyrosine metabolism (ko00350);; Phenylalanine metabolism (ko00360);; Tryptophan metabolism (ko00380);; Isoquinoline alkaloid biosynthesis (ko00950);; Betalain biosynthesis (ko00965)	[E]	Amino acid transport and metabolism	Pyridoxal-dependent decarboxylase conserved domain	Tyrosine decarboxylase OS=Oryza sativa subsp. japonica OX=39947 GN=TYDC PE=1 SV=1	E	Amino acid transport and metabolism	tyrosine decarboxylase 1-like [Panicum miliaceum]	biological process: metabolic process (GO:0008152);; biological process: cellular process (GO:0009987);; biological process: single-organism process (GO:0044699);; molecular function: catalytic activity (GO:0003824);; molecular function: binding (GO:0005488)
gene.C2845_PM06G02520	0.855095	0.960149	8.57e-44	-3.27999	down	[G]	Carbohydrate transport and metabolism	Biological Process: carbohydrate transport (GO:0008643);; Cellular Component: integral component of membrane (GO:0016021);; Molecular Function: transmembrane transporter activity (GO:0022857);;	K03444|8.6e-266|sita:101760505|K03444 MFS transporter, SP family, ERD6-like sugar transporter | (RefSeq) sugar transporter ERD6-like 4	--	[R]	General function prediction only	Sugar (and other) transporter	Sugar transporter ERD6-like 4 OS=Arabidopsis thaliana OX=3702 GN=At1g19450 PE=2 SV=1	U	Intracellular trafficking, secretion, and vesicular transport	sugar transporter ERD6-like 4 isoform X1 [Panicum miliaceum]	biological process: single-organism process (GO:0044699);; biological process: localization (GO:0051179);; cellular component: membrane (GO:0016020);; cellular component: membrane part (GO:0044425);; molecular function: transporter activity (GO:0005215)
gene.C2845_PM11G00590	0.78899	0.7134	3.93e-05	-1.46401	down	--	--	Molecular Function: DNA binding (GO:0003677);; Cellular Component: nucleus (GO:0005634);;	K09422|9.9e-137|zma:100281240|K09422 transcription factor MYB, plant | (RefSeq) pco081562; uncharacterized protein LOC100281240	--	[K]	Transcription	Myb-like DNA-binding domain	Transcription factor MYB44 OS=Arabidopsis thaliana OX=3702 GN=MYB44 PE=1 SV=1	--	--	uncharacterized protein C2845_PM11G00590 [Panicum miliaceum]	molecular function: binding (GO:0005488);; cellular component: cell (GO:0005623);; cellular component: organelle (GO:0043226);; cellular component: cell part (GO:0044464)
gene.C2845_PM02G24020	0.832343	0.748753	5.57e-07	-1.01983	down	[P]	Inorganic ion transport and metabolism	Cellular Component: vacuolar membrane (GO:0005774);; Molecular Function: calcium:proton antiporter activity (GO:0015369);; Cellular Component: integral component of membrane (GO:0016021);;	K07300|8.4e-233|sita:101755273|K07300 Ca2+:H+ antiporter | (RefSeq) vacuolar cation/proton exchanger 2	--	[P]	Inorganic ion transport and metabolism	Sodium/calcium exchanger protein	Vacuolar cation/proton exchanger 2 OS=Oryza sativa subsp. japonica OX=39947 GN=CAX2 PE=2 SV=2	P	Inorganic ion transport and metabolism	hypothetical protein C2845_PM02G24020 [Panicum miliaceum]	cellular component: cell (GO:0005623);; cellular component: membrane (GO:0016020);; cellular component: organelle (GO:0043226);; cellular component: organelle part (GO:0044422);; cellular component: cell part (GO:0044464);; molecular function: transporter activity (GO:0005215);; biological process: single-organism process (GO:0044699);; biological process: localization (GO:0051179);; cellular com…
gene.C2845_PM11G19480	0.934978	0.8667	0.000368891	-1.61772	down	[T]	Signal transduction mechanisms	Molecular Function: voltage-gated potassium channel activity (GO:0005249);; Cellular Component: integral component of membrane (GO:0016021);;	K21867|0.0e+00|sita:101784878|K21867 potassium channel | (RefSeq) potassium channel KAT1	--	[PT]	Inorganic ion transport and metabolism;; Signal transduction mechanisms	Ion transport protein	Potassium channel KAT1 OS=Oryza sativa subsp. japonica OX=39947 GN=Os02g0245800 PE=2 SV=1	P	Inorganic ion transport and metabolism	hypothetical protein C2845_PM11G19480 [Panicum miliaceum]	molecular function: transporter activity (GO:0005215);; biological process: cellular process (GO:0009987);; biological process: single-organism process (GO:0044699);; biological process: localization (GO:0051179);; biological process: biological regulation (GO:0065007);; cellular component: membrane (GO:0016020);; cellular component: membrane part (GO:0044425)
Panicum_miliaceum_newGene_17383	0.751643	0.598749	1.08e-08	-1.51953	down	--	--	--	--	--	--	--	--	--	--	--	--	--
gene.C2845_PM05G37310	0.934841	0.795444	5.28e-07	-1.03194	down	--	--	Molecular Function: GTPase activity (GO:0003924);; Molecular Function: structural constituent of cytoskeleton (GO:0005200);; Molecular Function: GTP binding (GO:0005525);; Cellular Component: cytoplasm (GO:0005737);; Cellular Component: microtubule (GO:0005874);; Biological Process: microtubule-based process (GO:0007017);;	K07374|3.0e-262|ats:109732808|K07374 tubulin alpha | (RefSeq) LOC109732808; tubulin alpha-3 chain	Phagosome (ko04145)	[Z]	Cytoskeleton	Tubulin/FtsZ family, GTPase domain	Tubulin alpha-3 chain OS=Hordeum vulgare OX=4513 GN=TUBA3 PE=2 SV=1	Z	Cytoskeleton	hypothetical protein C2845_PM05G37310 [Panicum miliaceum]	molecular function: catalytic activity (GO:0003824);; molecular function: structural molecule activity (GO:0005198);; molecular function: binding (GO:0005488);; cellular component: cell (GO:0005623);; cellular component: cell part (GO:0044464);; cellular component: organelle (GO:0043226);; cellular component: organelle part (GO:0044422);; cellular component: supramolecular complex (GO:0099080);; …
gene.C2845_PM02G25680	0.809142	0.660734	0.00154715	-1.82577	down	[Q]	Secondary metabolites biosynthesis, transport and catabolism	Molecular Function: diacylglycerol O-acyltransferase activity (GO:0004144);; Biological Process: glycerolipid biosynthetic process (GO:0045017);;	K15406|2.4e-74|bna:106451554|K15406 wax-ester synthase / diacylglycerol O-acyltransferase [EC:2.3.1.75 2.3.1.20] | (RefSeq) O-acyltransferase WSD1	Cutin, suberine and wax biosynthesis (ko00073)	--	--	WS/DGAT C-terminal domain	O-acyltransferase WSD1 OS=Arabidopsis thaliana OX=3702 GN=WSD1 PE=2 SV=1	S	Function unknown	O-acyltransferase WSD1-like [Panicum miliaceum]	molecular function: catalytic activity (GO:0003824);; biological process: metabolic process (GO:0008152);; biological process: cellular process (GO:0009987);; biological process: single-organism process (GO:0044699)
gene.C2845_PM02G00740	0.892261	0.810395	1.19e-29	-1.20008	down	--	--	--	--	--	--	--	cAMP-regulated phosphoprotein/endosulfine conserved region	--	S	Function unknown	hypothetical protein C2845_PM02G00740 [Panicum miliaceum]	--
gene.C2845_PM02G23060	0.885608	0.79031	1.66e-17	-2.88897	down	--	--	Molecular Function: UDP-glycosyltransferase activity (GO:0008194);;	K23260|2.8e-67|jre:108986806|K23260 scopoletin glucosyltransferase [EC:2.4.1.128] | (RefSeq) scopoletin glucosyltransferase-like	Phenylpropanoid biosynthesis (ko00940)	[GC]	Carbohydrate transport and metabolism;; Energy production and conversion	UDP-glucoronosyl and UDP-glucosyl transferase	UDP-glucose flavonoid 3-O-glucosyltransferase 7 OS=Fragaria ananassa OX=3747 GN=GT7 PE=1 SV=1	G	Carbohydrate transport and metabolism	UDP-glycosyltransferase 73E1-like [Panicum miliaceum]	molecular function: catalytic activity (GO:0003824)
gene.C2845_PM02G39460	0.758652	0.747469	1.89e-06	-1.49666	down	--	--	--	--	--	--	--	--	--	--	--	uncharacterized protein C2845_PM02G39460 [Panicum miliaceum]	--
gene.C2845_PM11G19430	0.960932	0.832263	1.45e-16	-1.46449	down	--	--	Molecular Function: transcription factor activity, sequence-specific DNA binding (GO:0003700);;	K04374|2.8e-55|mus:103997104|K04374 cyclic AMP-dependent transcription factor ATF-4 | (RefSeq) basic leucine zipper 61-like	Protein processing in endoplasmic reticulum (ko04141)	--	--	bZIP transcription factor	Basic leucine zipper 19 OS=Oryza sativa subsp. japonica OX=39947 GN=BZIP19 PE=2 SV=1	K	Transcription	basic leucine zipper 19-like [Panicum miliaceum]	molecular function: nucleic acid binding transcription factor activity (GO:0001071);; biological process: biological regulation (GO:0065007)
gene.C2845_PM12G29040	0.949222	0.902178	3.51e-07	-2.09846	down	--	--	--	--	--	--	--	--	--	--	--	uncharacterized protein C2845_PM12G29040 [Panicum miliaceum]	--
Panicum_miliaceum_newGene_444	0.725604	0.750364	1.01e-05	-1.51415	down	--	--	--	--	--	--	--	--	--	--	--	--	--
gene.C2845_PM06G29860	0.908218	0.951017	1.55e-17	-3.12424	down	[P]	Inorganic ion transport and metabolism	Molecular Function: oxidoreductase activity (GO:0016491);;	K11816|3.8e-228|sita:101755399|K11816 indole-3-pyruvate monooxygenase [EC:1.14.13.168] | (RefSeq) probable indole-3-pyruvate monooxygenase YUCCA9	Tryptophan metabolism (ko00380)	[Q]	Secondary metabolites biosynthesis, transport and catabolism	Pyridine nucleotide-disulphide oxidoreductase	Indole-3-pyruvate monooxygenase YUCCA1 OS=Oryza sativa subsp. japonica OX=39947 GN=YUCCA1 PE=1 SV=1	Q	Secondary metabolites biosynthesis, transport and catabolism	hypothetical protein C2845_PM06G29860 [Panicum miliaceum]	molecular function: catalytic activity (GO:0003824)
gene.C2845_PM13G01510	0.727118	0.798305	1.84e-08	-2.60082	down	--	--	Biological Process: response to auxin (GO:0009733);;	K14488|4.7e-45|sita:101785430|K14488 SAUR family protein | (RefSeq) auxin-induced protein 15A	Plant hormone signal transduction (ko04075)	--	--	Auxin responsive protein	Auxin-induced protein 15A OS=Glycine max OX=3847 PE=2 SV=1	S	Function unknown	auxin-induced protein 15A-like [Panicum miliaceum]	biological process: response to stimulus (GO:0050896)
gene.C2845_PM07G27570	0.971896	0.804753	4.97e-14	-1.21264	down	[E]	Amino acid transport and metabolism	Molecular Function: serine-type carboxypeptidase activity (GO:0004185);;	K16297|7.6e-261|zma:100285510|K16297 serine carboxypeptidase-like clade II [EC:3.4.16.-] | (RefSeq) cl33342_1; uncharacterized protein LOC100285510 precursor	--	[OE]	Posttranslational modification, protein turnover, chaperones;; Amino acid transport and metabolism	Serine carboxypeptidase	Serine carboxypeptidase-like 27 OS=Arabidopsis thaliana OX=3702 GN=SCPL27 PE=2 SV=1	O	Posttranslational modification, protein turnover, chaperones	uncharacterized protein C2845_PM07G27570 [Panicum miliaceum]	molecular function: catalytic activity (GO:0003824);; biological process: metabolic process (GO:0008152)
gene.C2845_PM12G09600	0.759123	0.563925	4.48e-08	-1.07333	down	--	--	Molecular Function: hydrolase activity, hydrolyzing O-glycosyl compounds (GO:0004553);; Cellular Component: cell wall (GO:0005618);; Biological Process: xyloglucan metabolic process (GO:0010411);; Molecular Function: xyloglucan:xyloglucosyl transferase activity (GO:0016762);; Biological Process: cell wall biogenesis (GO:0042546);; Cellular Component: apoplast (GO:0048046);; Biological Process: ce…	K08235|6.5e-165|sita:101770321|K08235 xyloglucan:xyloglucosyl transferase [EC:2.4.1.207] | (RefSeq) probable xyloglucan endotransglucosylase/hydrolase protein 12	--	--	--	Glycosyl hydrolases family 16	Probable xyloglucan endotransglucosylase/hydrolase protein 12 OS=Arabidopsis thaliana OX=3702 GN=XTH12 PE=2 SV=1	G	Carbohydrate transport and metabolism	putative xyloglucan endotransglucosylase/hydrolase protein 12 [Panicum miliaceum]	molecular function: catalytic activity (GO:0003824);; cellular component: cell (GO:0005623);; cellular component: cell part (GO:0044464);; biological process: metabolic process (GO:0008152);; biological process: cellular process (GO:0009987);; biological process: cellular component organization or biogenesis (GO:0071840);; cellular component: extracellular region (GO:0005576)
gene.C2845_PM02G38970	0.866361	0.795507	1.5e-07	-1.27457	down	--	--	Molecular Function: transcription factor activity, sequence-specific DNA binding (GO:0003700);;	K20557|1.7e-38|nto:104090960|K20557 transcription factor VIP1 | (RefSeq) transcription factor VIP1-like	MAPK signaling pathway - plant (ko04016)	--	--	bZIP transcription factor	bZIP transcription factor 29 OS=Arabidopsis thaliana OX=3702 GN=BZIP29 PE=2 SV=1	K	Transcription	transcription factor RF2b-like [Panicum miliaceum]	molecular function: nucleic acid binding transcription factor activity (GO:0001071);; biological process: biological regulation (GO:0065007)
gene.C2845_PM13G11920	0.894923	0.822702	6.33e-09	-1.67735	down	[H]	Coenzyme transport and metabolism	Molecular Function: O-methyltransferase activity (GO:0008171);; Biological Process: methylation (GO:0032259);; Molecular Function: protein dimerization activity (GO:0046983);;	K16040|7.0e-185|sita:101785737|K16040 trans-resveratrol di-O-methyltransferase [EC:2.1.1.240] | (RefSeq) flavonoid O-methyltransferase-like protein Os11g0303600	Stilbenoid, diarylheptanoid and gingerol biosynthesis (ko00945)	[R]	General function prediction only	O-methyltransferase domain	Flavonoid O-methyltransferase-like protein Os11g0303600 OS=Oryza sativa subsp. japonica OX=39947 GN=Os11g0303600 PE=2 SV=1	H	Coenzyme transport and metabolism	hypothetical protein C2845_PM13G11920 [Panicum miliaceum]	molecular function: catalytic activity (GO:0003824);; biological process: metabolic process (GO:0008152);; molecular function: binding (GO:0005488)
gene.C2845_PM12G18410	0.934221	0.872877	5.43e-22	-1.547	down	--	--	Molecular Function: transcription factor activity, sequence-specific DNA binding (GO:0003700);; Cellular Component: nucleus (GO:0005634);;	K09264|9.3e-68|sita:101774359|K09264 MADS-box transcription factor, plant | (RefSeq) MADS-box transcription factor 27	--	[K]	Transcription	K-box region	MADS-box transcription factor 27 OS=Oryza sativa subsp. japonica OX=39947 GN=MADS27 PE=2 SV=2	K	Transcription	MADS-box transcription factor 27 [Panicum miliaceum]	molecular function: nucleic acid binding transcription factor activity (GO:0001071);; biological process: biological regulation (GO:0065007);; cellular component: cell (GO:0005623);; cellular component: organelle (GO:0043226);; cellular component: cell part (GO:0044464)
gene.C2845_PM04G03320	0.847238	0.787565	5.03e-11	-1.0257	down	--	--	Biological Process: ubiquitin-dependent protein catabolic process (GO:0006511);; Biological Process: protein deubiquitination (GO:0016579);; Molecular Function: thiol-dependent ubiquitinyl hydrolase activity (GO:0036459);;	K21343|0.0e+00|sita:101758459|K21343 ubiquitin carboxyl-terminal hydrolase 15 [EC:3.4.19.12] | (RefSeq) ubiquitin carboxyl-terminal hydrolase 8	--	[O]	Posttranslational modification, protein turnover, chaperones	Ubiquitin carboxyl-terminal hydrolase	Ubiquitin carboxyl-terminal hydrolase 8 OS=Arabidopsis thaliana OX=3702 GN=UBP8 PE=2 SV=2	O	Posttranslational modification, protein turnover, chaperones	hypothetical protein C2845_PM04G03320 [Panicum miliaceum]	biological process: metabolic process (GO:0008152);; biological process: cellular process (GO:0009987);; molecular function: catalytic activity (GO:0003824)
gene.C2845_PM05G29380	0.743334	0.6313	0.000133444	-1.08996	down	[G]	Carbohydrate transport and metabolism	Biological Process: carbohydrate transport (GO:0008643);; Cellular Component: integral component of membrane (GO:0016021);; Molecular Function: transmembrane transporter activity (GO:0022857);;	K03444|8.0e-272|sita:101761194|K03444 MFS transporter, SP family, ERD6-like sugar transporter | (RefSeq) sugar transporter ERD6-like 4	--	[R]	General function prediction only	Sugar (and other) transporter	Sugar transporter ERD6-like 4 OS=Arabidopsis thaliana OX=3702 GN=At1g19450 PE=2 SV=1	U	Intracellular trafficking, secretion, and vesicular transport	sugar transporter ERD6-like 4 [Panicum miliaceum]	biological process: single-organism process (GO:0044699);; biological process: localization (GO:0051179);; cellular component: membrane (GO:0016020);; cellular component: membrane part (GO:0044425);; molecular function: transporter activity (GO:0005215)
gene.C2845_PM08G16600	0.743848	0.545809	0.00646818	-1.41146	down	[E]	Amino acid transport and metabolism	Biological Process: oligopeptide transport (GO:0006857);; Cellular Component: integral component of membrane (GO:0016021);; Molecular Function: transmembrane transporter activity (GO:0022857);;	K14638|2.5e-123|bdi:100837483|K14638 solute carrier family 15 (peptide/histidine transporter), member 3/4 | (RefSeq) protein NRT1/ PTR FAMILY 8.2	--	[E]	Amino acid transport and metabolism	POT family	Protein NRT1/ PTR FAMILY 6.2 OS=Arabidopsis thaliana OX=3702 GN=NPF6.2 PE=1 SV=1	E	Amino acid transport and metabolism	hypothetical protein C2845_PM08G16600 [Panicum miliaceum]	biological process: localization (GO:0051179);; cellular component: membrane (GO:0016020);; cellular component: membrane part (GO:0044425);; molecular function: transporter activity (GO:0005215)
gene.C2845_PM04G12590	0.935471	0.957464	1.68e-11	-2.71073	down	--	--	--	--	--	--	--	--	--	--	--	uncharacterized protein C2845_PM04G12590 [Panicum miliaceum]	--
Panicum_miliaceum_newGene_6951	0.786089	0.747607	3.28e-05	-1.03737	down	--	--	--	--	--	--	--	--	--	--	--	--	--
gene.C2845_PM08G30270	0.774383	0.746485	3.9e-11	-1.23488	down	--	--	Molecular Function: molecular_function (GO:0003674);; Molecular Function: GTPase activator activity (GO:0005096);; Molecular Function: binding (GO:0005488);; Molecular Function: protein binding (GO:0005515);; Cellular Component: cellular_component (GO:0005575);; Cellular Component: intracellular (GO:0005622);; Cellular Component: cell (GO:0005623);; Biological Process: transport (GO:0006810);; Bi…	K19951|1.3e-150|nta:107761523|K19951 TBC1 domain family member 8/9 | (RefSeq) TBC1 domain family member 8B-like	--	[U]	Intracellular trafficking, secretion, and vesicular transport	Rab-GTPase-TBC domain	--	U	Intracellular trafficking, secretion, and vesicular transport	hypothetical protein C2845_PM08G30270 [Panicum miliaceum]	molecular function: molecular function regulator (GO:0098772);; biological process: biological regulation (GO:0065007);; molecular function: binding (GO:0005488);; cellular component: cell (GO:0005623);; cellular component: cell part (GO:0044464);; biological process: localization (GO:0051179)
gene.C2845_PM15G25900	0.855905	0.822518	4.37e-06	-2.02204	down	--	--	--	--	--	--	--	--	--	--	--	hypothetical protein C2845_PM15G25900 [Panicum miliaceum]	--
gene.C2845_PM17G02640	0.785807	0.782936	5.34e-22	-2.63941	down	--	--	Cellular Component: integral component of membrane (GO:0016021);;	K13946|5.8e-259|sita:101757255|K13946 auxin influx carrier (AUX1 LAX family) | (RefSeq) putative auxin transporter-like protein 4	Plant hormone signal transduction (ko04075)	[E]	Amino acid transport and metabolism	Transmembrane amino acid transporter protein	Putative auxin transporter-like protein 4 OS=Oryza sativa subsp. japonica OX=39947 GN=Os11g0169200 PE=3 SV=1	E	Amino acid transport and metabolism	putative auxin transporter-like protein 4 [Panicum miliaceum]	cellular component: membrane (GO:0016020);; cellular component: membrane part (GO:0044425)
gene.C2845_PM02G20590	0.852686	0.921257	1.31e-61	-6.48475	down	--	--	--	--	--	--	--	--	--	--	--	hypothetical protein C2845_PM02G20590 [Panicum miliaceum]	--
gene.C2845_PM01G05800	0.814657	0.821876	1.14e-11	-1.67995	down	[R]	General function prediction only	Molecular Function: GTPase activity (GO:0003924);; Molecular Function: GTP binding (GO:0005525);;	K07904|3.2e-116|sita:101782015|K07904 Ras-related protein Rab-11A | (RefSeq) ras-related protein Rab11D	Endocytosis (ko04144)	[U]	Intracellular trafficking, secretion, and vesicular transport	Ras family	Ras-related protein Rab11D OS=Nicotiana tabacum OX=4097 GN=RAB11D PE=2 SV=1	U	Intracellular trafficking, secretion, and vesicular transport	ras-related protein Rab11D-like [Panicum miliaceum]	molecular function: catalytic activity (GO:0003824);; molecular function: binding (GO:0005488)
gene.C2845_PM07G26400	0.815201	0.668431	3.07e-05	-1.02054	down	[R]	General function prediction only	--	K22684|1.4e-91|bna:111212923|K22684 metacaspase-1 [EC:3.4.22.-] | (RefSeq) metacaspase-5-like	--	[DO]	Cell cycle control, cell division, chromosome partitioning;; Posttranslational modification, protein turnover, chaperones	Caspase domain	Metacaspase-5 OS=Arabidopsis thaliana OX=3702 GN=AMC5 PE=1 SV=1	--	--	metacaspase [Panicum miliaceum]	--
gene.C2845_PM03G17700	0.878968	0.757032	8.59e-05	-1.19444	down	[T]	Signal transduction mechanisms	Cellular Component: integral component of membrane (GO:0016021);; Molecular Function: hydrolase activity (GO:0016787);;	--	--	--	--	Calcineurin-like phosphoesterase	--	S	Function unknown	uncharacterized protein C2845_PM03G17700 [Panicum miliaceum]	cellular component: membrane (GO:0016020);; cellular component: membrane part (GO:0044425);; molecular function: catalytic activity (GO:0003824)
gene.C2845_PM11G14430	0.792243	0.635242	0.000149737	-1.29221	down	--	--	--	--	--	--	--	--	--	--	--	hypothetical protein C2845_PM11G14430 [Panicum miliaceum]	--
gene.C2845_PM03G35080	0.740516	0.686636	1.92e-07	-1.47329	down	--	--	Cellular Component: integral component of membrane (GO:0016021);;	--	--	--	--	--	--	--	--	hypothetical protein C2845_PM03G35080 [Panicum miliaceum]	cellular component: membrane (GO:0016020);; cellular component: membrane part (GO:0044425)
gene.C2845_PM15G25500	0.903345	0.731316	3.89e-10	-1.06024	down	--	--	Cellular Component: cytoplasm (GO:0005737);; Cellular Component: microtubule (GO:0005874);; Molecular Function: microtubule binding (GO:0008017);; Cellular Component: katanin complex (GO:0008352);; Biological Process: microtubule severing (GO:0051013);;	K18643|0.0e+00|sita:101767146|K18643 katanin p80 WD40 repeat-containing subunit B1 | (RefSeq) katanin p80 WD40 repeat-containing subunit B1 homolog	--	[D]	Cell cycle control, cell division, chromosome partitioning	con80 domain of Katanin	Katanin p80 WD40 repeat-containing subunit B1 homolog KTN80.3 OS=Arabidopsis thaliana OX=3702 GN=KTN80.3 PE=1 SV=1	Z	Cytoskeleton	hypothetical protein C2845_PM15G25500 [Panicum miliaceum]	cellular component: cell (GO:0005623);; cellular component: cell part (GO:0044464);; cellular component: organelle (GO:0043226);; cellular component: organelle part (GO:0044422);; cellular component: supramolecular complex (GO:0099080);; molecular function: binding (GO:0005488);; cellular component: macromolecular complex (GO:0032991);; biological process: cellular process (GO:0009987);; biologic…
gene.C2845_PM05G02490	0.969726	0.848877	5.72e-27	-1.55481	down	--	--	Cellular Component: nucleus (GO:0005634);; Biological Process: regulation of transcription, DNA-templated (GO:0006355);; Biological Process: auxin-activated signaling pathway (GO:0009734);;	K14484|1.3e-108|sita:101766475|K14484 auxin-responsive protein IAA | (RefSeq) auxin-responsive protein IAA30	Plant hormone signal transduction (ko04075)	--	--	AUX/IAA family	Auxin-responsive protein IAA30 OS=Oryza sativa subsp. japonica OX=39947 GN=IAA30 PE=2 SV=1	K	Transcription	auxin-responsive protein IAA30-like [Panicum miliaceum]	cellular component: cell (GO:0005623);; cellular component: organelle (GO:0043226);; cellular component: cell part (GO:0044464);; biological process: biological regulation (GO:0065007);; biological process: cellular process (GO:0009987);; biological process: signaling (GO:0023052);; biological process: single-organism process (GO:0044699);; biological process: response to stimulus (GO:0050896)
gene.C2845_PM03G01830	0.905245	0.889391	4.54e-15	-1.14253	down	[O]	Posttranslational modification, protein turnover, chaperones	--	K09503|5.1e-16|qsu:112019417|K09503 DnaJ homolog subfamily A member 2 | (RefSeq) mitochondrial protein import protein mas5-like	Protein processing in endoplasmic reticulum (ko04141)	[O]	Posttranslational modification, protein turnover, chaperones	X-domain of DnaJ-containing	Chaperone protein dnaJ 10 OS=Arabidopsis thaliana OX=3702 GN=ATJ10 PE=2 SV=2	O	Posttranslational modification, protein turnover, chaperones	chaperone protein dnaJ 10 [Panicum miliaceum]	--
gene.C2845_PM13G16810	0.914106	0.834829	1.7e-18	-2.66388	down	--	--	--	--	--	--	--	--	--	--	--	hypothetical protein C2845_PM13G16810 [Panicum miliaceum]	--
gene.C2845_PM14G15880	0.877159	0.773578	4.58e-06	-1.41091	down	[GI]	Carbohydrate transport and metabolism;; Lipid transport and metabolism	Molecular Function: enzyme inhibitor activity (GO:0004857);; Cellular Component: extracellular region (GO:0005576);; Cellular Component: cell wall (GO:0005618);; Molecular Function: pectinesterase activity (GO:0030599);; Biological Process: cell wall modification (GO:0042545);; Molecular Function: aspartyl esterase activity (GO:0045330);; Biological Process: pectin catabolic process (GO:0045490);;	K01051|2.2e-251|sita:101759390|K01051 pectinesterase [EC:3.1.1.11] | (RefSeq) pectinesterase	Pentose and glucuronate interconversions (ko00040)	--	--	Pectinesterase	Pectinesterase/pectinesterase inhibitor PPE8B OS=Prunus persica OX=3760 PE=2 SV=1	G	Carbohydrate transport and metabolism	pectinesterase-like [Panicum miliaceum]	molecular function: molecular function regulator (GO:0098772);; biological process: biological regulation (GO:0065007);; cellular component: extracellular region (GO:0005576);; cellular component: cell (GO:0005623);; cellular component: cell part (GO:0044464);; molecular function: catalytic activity (GO:0003824);; biological process: cellular process (GO:0009987);; biological process: cellular co…
gene.C2845_PM08G21950	0.899866	0.882941	1.74e-30	-2.50991	down	--	--	Molecular Function: transcription factor activity, sequence-specific DNA binding (GO:0003700);;	--	--	--	--	--	Protein SPEAR3 OS=Arabidopsis thaliana OX=3702 GN=SPEAR3 PE=1 SV=1	S	Function unknown	uncharacterized protein C2845_PM08G21950 [Panicum miliaceum]	molecular function: nucleic acid binding transcription factor activity (GO:0001071);; biological process: biological regulation (GO:0065007)
gene.C2845_PM07G17120	0.71377	0.736001	3.24e-11	-2.66224	down	--	--	--	--	--	--	--	--	--	--	--	uncharacterized protein C2845_PM07G17120 [Panicum miliaceum]	--
gene.C2845_PM01G28260	0.871564	0.850776	1.63e-09	-1.77451	down	--	--	Molecular Function: motor activity (GO:0003774);; Molecular Function: actin binding (GO:0003779);; Molecular Function: ATP binding (GO:0005524);; Cellular Component: myosin complex (GO:0016459);;	K10357|0.0e+00|sita:101773074|K10357 myosin V | (RefSeq) myosin-12	--	[Z]	Cytoskeleton	Myosin head (motor domain)	Myosin-12 OS=Arabidopsis thaliana OX=3702 GN=XI-F PE=2 SV=1	Z	Cytoskeleton	Myosin-J heavy chain [Panicum miliaceum]	molecular function: catalytic activity (GO:0003824);; molecular function: binding (GO:0005488);; cellular component: cell (GO:0005623);; cellular component: macromolecular complex (GO:0032991);; cellular component: organelle (GO:0043226);; cellular component: organelle part (GO:0044422);; cellular component: cell part (GO:0044464)
gene.C2845_PM15G25050	0.790247	0.714807	1.53e-05	-1.59171	down	[E]	Amino acid transport and metabolism	Molecular Function: oxidoreductase activity (GO:0016491);;	K17839|1.3e-279|sita:101753473|K17839 polyamine oxidase [EC:1.5.3.17 1.5.3.-] | (RefSeq) probable polyamine oxidase 4	Arginine and proline metabolism (ko00330);; beta-Alanine metabolism (ko00410);; Pantothenate and CoA biosynthesis (ko00770)	[Q]	Secondary metabolites biosynthesis, transport and catabolism	Flavin containing amine oxidoreductase	Polyamine oxidase 5 OS=Oryza sativa subsp. japonica OX=39947 GN=PAO5 PE=1 SV=1	Q	Secondary metabolites biosynthesis, transport and catabolism	putative polyamine oxidase 4 [Panicum miliaceum]	molecular function: catalytic activity (GO:0003824)
gene.C2845_PM07G33880	0.820211	0.926004	2.95e-23	-2.25501	down	--	--	--	--	--	--	--	Rapid ALkalinization Factor (RALF)	Rapid alkalinization factor OS=Nicotiana tabacum OX=4097 GN=RALF PE=1 SV=1	S	Function unknown	rapid alkalinization factor-like [Panicum miliaceum]	--
gene.C2845_PM12G27400	0.711542	0.722172	4.81e-21	-1.84369	down	--	--	Molecular Function: calcium ion binding (GO:0005509);; Molecular Function: calcium-dependent phospholipid binding (GO:0005544);;	K17098|3.8e-171|sita:101783681|K17098 annexin D | (RefSeq) annexin D7	--	[U]	Intracellular trafficking, secretion, and vesicular transport	Annexin	Annexin Gh1 (Fragment) OS=Gossypium hirsutum OX=3635 GN=AnnGh1 PE=1 SV=2	U	Intracellular trafficking, secretion, and vesicular transport	annexin p35 [Panicum miliaceum]	molecular function: binding (GO:0005488)
gene.C2845_PM06G03940	0.775493	0.838449	3.81e-08	-2.60213	down	[R]	General function prediction only	Biological Process: cytokinin biosynthetic process (GO:0009691);; Molecular Function: hydrolase activity (GO:0016787);;	K22522|3.3e-116|sita:101766458|K22522 cytokinin riboside 5'-monophosphate phosphoribohydrolase [EC:3.2.2.-] | (RefSeq) cytokinin riboside 5'-monophosphate phosphoribohydrolase LOG-like	--	--	--	Possible lysine decarboxylase	Probable cytokinin riboside 5'-monophosphate phosphoribohydrolase LOGL8 OS=Oryza sativa subsp. japonica OX=39947 GN=LOGL8 PE=2 SV=3	G	Carbohydrate transport and metabolism	cytokinin riboside 5' [Panicum miliaceum]	biological process: metabolic process (GO:0008152);; biological process: cellular process (GO:0009987);; biological process: biological regulation (GO:0065007);; molecular function: catalytic activity (GO:0003824)
gene.C2845_PM05G09810	0.923433	0.848694	1.03e-17	-1.91973	down	[C]	Energy production and conversion	Molecular Function: FMN binding (GO:0010181);; Molecular Function: oxidoreductase activity (GO:0016491);;	K05894|2.1e-197|sita:101760095|K05894 12-oxophytodienoic acid reductase [EC:1.3.1.42] | (RefSeq) putative 12-oxophytodienoate reductase 5	alpha-Linolenic acid metabolism (ko00592)	[CR]	Energy production and conversion;; General function prediction only	NADH:flavin oxidoreductase / NADH oxidase family	Putative 12-oxophytodienoate reductase 5 OS=Oryza sativa subsp. japonica OX=39947 GN=OPR5 PE=2 SV=1	C	Energy production and conversion	putative 12-oxophytodienoate reductase 5 [Panicum miliaceum]	molecular function: binding (GO:0005488);; molecular function: catalytic activity (GO:0003824)
gene.C2845_PM11G05770	0.915754	0.891164	2.07e-23	-2.09595	down	--	--	Biological Process: lipid metabolic process (GO:0006629);; Molecular Function: phosphoric diester hydrolase activity (GO:0008081);;	K18696|5.3e-149|sita:101785008|K18696 glycerophosphodiester phosphodiesterase [EC:3.1.4.46] | (RefSeq) glycerophosphodiester phosphodiesterase GDPD1, chloroplastic	Glycerophospholipid metabolism (ko00564)	[R]	General function prediction only	Glycerophosphoryl diester phosphodiesterase family	Glycerophosphodiester phosphodiesterase GDPD1, chloroplastic OS=Arabidopsis thaliana OX=3702 GN=GDPD1 PE=1 SV=1	C	Energy production and conversion	glycerophosphodiester phosphodiesterase GDPD1, chloroplastic-like [Panicum miliaceum]	biological process: metabolic process (GO:0008152);; biological process: single-organism process (GO:0044699);; molecular function: catalytic activity (GO:0003824)
Panicum_miliaceum_newGene_1954	0.763279	0.76836	5.5e-06	-2.14656	down	--	--	--	--	--	--	--	--	--	--	--	hypothetical protein EE612_053918, partial [Oryza sativa]	--
gene.C2845_PM15G11260	0.952886	0.889651	3.01e-17	-2.08644	down	--	--	--	K10523|1.3e-10|aip:107606421|K10523 speckle-type POZ protein | (RefSeq) BTB/POZ domain-containing protein At1g55760	--	--	--	--	Disease resistance protein RGA5 OS=Oryza sativa subsp. japonica OX=39947 GN=RGA5 PE=1 SV=1	L	Replication, recombination and repair	hypothetical protein C2845_PM15G11260 [Panicum miliaceum]	--
gene.C2845_PM11G09110	0.921905	0.773839	1.67e-13	-1.43404	down	--	--	Molecular Function: transcription factor activity, sequence-specific DNA binding (GO:0003700);; Cellular Component: nucleus (GO:0005634);;	K09264|1.7e-74|sita:101774359|K09264 MADS-box transcription factor, plant | (RefSeq) MADS-box transcription factor 27	--	[K]	Transcription	K-box region	MADS-box transcription factor 27 OS=Oryza sativa subsp. japonica OX=39947 GN=MADS27 PE=2 SV=2	K	Transcription	MADS-box transcription factor 27 [Panicum miliaceum]	molecular function: nucleic acid binding transcription factor activity (GO:0001071);; biological process: biological regulation (GO:0065007);; cellular component: cell (GO:0005623);; cellular component: organelle (GO:0043226);; cellular component: cell part (GO:0044464)
gene.C2845_PM07G10910	0.92157	0.857902	5.27e-19	-1.67438	down	--	--	Molecular Function: actin filament binding (GO:0051015);; Biological Process: actin filament bundle assembly (GO:0051017);;	K17275|1.4e-160|sbi:8075510|K17275 plastin-1 | (RefSeq) fimbrin-2	--	[Z]	Cytoskeleton	Calponin homology (CH) domain	Fimbrin-2 OS=Arabidopsis thaliana OX=3702 GN=FIM2 PE=2 SV=1	Z	Cytoskeleton	hypothetical protein C2845_PM07G10910 [Panicum miliaceum]	molecular function: binding (GO:0005488);; biological process: cellular process (GO:0009987);; biological process: single-organism process (GO:0044699);; biological process: cellular component organization or biogenesis (GO:0071840)
gene.C2845_PM05G10460	0.864739	0.706604	9.17e-05	-1.20371	down	--	--	Cellular Component: cytoplasm (GO:0005737);; Cellular Component: actin cytoskeleton (GO:0015629);; Biological Process: actin filament depolymerization (GO:0030042);; Molecular Function: actin filament binding (GO:0051015);;	K05765|1.0e-69|sita:101765915|K05765 cofilin | (RefSeq) actin-depolymerizing factor 7	--	[Z]	Cytoskeleton	Cofilin/tropomyosin-type actin-binding protein	Actin-depolymerizing factor 7 OS=Oryza sativa subsp. japonica OX=39947 GN=ADF7 PE=3 SV=2	Z	Cytoskeleton	Actin-depolymerizing factor 7 [Dichanthelium oligosanthes]	cellular component: cell (GO:0005623);; cellular component: cell part (GO:0044464);; cellular component: organelle (GO:0043226);; biological process: cellular process (GO:0009987);; biological process: single-organism process (GO:0044699);; biological process: cellular component organization or biogenesis (GO:0071840);; molecular function: binding (GO:0005488)
gene.C2845_PM08G10890	0.889791	0.788703	5.09e-18	-2.21227	down	--	--	Molecular Function: peroxidase activity (GO:0004601);; Cellular Component: extracellular region (GO:0005576);; Biological Process: response to oxidative stress (GO:0006979);; Molecular Function: heme binding (GO:0020037);; Biological Process: hydrogen peroxide catabolic process (GO:0042744);; Molecular Function: metal ion binding (GO:0046872);;	K00430|2.1e-186|sita:101775549|K00430 peroxidase [EC:1.11.1.7] | (RefSeq) peroxidase 2	Phenylpropanoid biosynthesis (ko00940)	--	--	Peroxidase	Peroxidase 2 OS=Zea mays OX=4577 GN=PER2 PE=2 SV=1	Q	Secondary metabolites biosynthesis, transport and catabolism	uncharacterized protein C2845_PM08G10890 [Panicum miliaceum]	molecular function: catalytic activity (GO:0003824);; molecular function: antioxidant activity (GO:0016209);; biological process: metabolic process (GO:0008152);; biological process: cellular process (GO:0009987);; biological process: single-organism process (GO:0044699);; biological process: response to stimulus (GO:0050896);; biological process: detoxification (GO:0098754);; cellular component:…
gene.C2845_PM15G08070	0.82414	0.612937	0.000628152	-1.07595	down	--	--	Molecular Function: protein tyrosine kinase activity (GO:0004713);; Molecular Function: ATP binding (GO:0005524);; Cellular Component: integral component of membrane (GO:0016021);; Molecular Function: carbohydrate binding (GO:0030246);; Biological Process: recognition of pollen (GO:0048544);;	K13420|1.3e-27|mesc:110601988|K13420 LRR receptor-like serine/threonine-protein kinase FLS2 [EC:2.7.11.1] | (RefSeq) LRR receptor-like serine/threonine-protein kinase FLS2	MAPK signaling pathway - plant (ko04016);; Plant-pathogen interaction (ko04626)	--	--	D-mannose binding lectin	G-type lectin S-receptor-like serine/threonine-protein kinase At2g19130 OS=Arabidopsis thaliana OX=3702 GN=At2g19130 PE=2 SV=1	T	Signal transduction mechanisms	G-type lectin S-receptor-like serine/threonine-protein kinase [Panicum miliaceum]	molecular function: catalytic activity (GO:0003824);; biological process: metabolic process (GO:0008152);; biological process: cellular process (GO:0009987);; molecular function: binding (GO:0005488);; cellular component: membrane (GO:0016020);; cellular component: membrane part (GO:0044425);; biological process: reproduction (GO:0000003);; biological process: reproductive process (GO:0022414);; …
gene.C2845_PM17G10140	0.814736	0.647524	0.000356274	-1.41836	down	--	--	Cellular Component: cellular_component (GO:0005575);; Cellular Component: cell wall (GO:0005618);; Cellular Component: intracellular (GO:0005622);; Cellular Component: cell (GO:0005623);; Cellular Component: cytoplasm (GO:0005737);; Cellular Component: vacuole (GO:0005773);; Cellular Component: vacuolar membrane (GO:0005774);; Cellular Component: plasma membrane (GO:0005886);; Biological Process:…	--	--	--	--	Fasciclin domain	Fasciclin-like arabinogalactan protein 2 OS=Arabidopsis thaliana OX=3702 GN=FLA2 PE=2 SV=1	S	Function unknown	fasciclin-like arabinogalactan protein 2 [Panicum miliaceum]	cellular component: cell (GO:0005623);; cellular component: cell part (GO:0044464);; cellular component: organelle (GO:0043226);; cellular component: membrane (GO:0016020);; cellular component: organelle part (GO:0044422);; biological process: multicellular organismal process (GO:0032501);; biological process: developmental process (GO:0032502);; biological process: single-organism process (GO:00…
gene.C2845_PM07G15360	0.884426	0.833497	3.78e-09	-2.27206	down	[P]	Inorganic ion transport and metabolism	Molecular Function: ATP binding (GO:0005524);; Molecular Function: ATPase activity (GO:0016887);;	K08712|2.4e-13|gsl:Gasu_29800|K08712 ATP-binding cassette, subfamily G (WHITE), member 2, SNQ2 | (RefSeq) ABC transporter, ATP-binding protein	ABC transporters (ko02010)	[Q]	Secondary metabolites biosynthesis, transport and catabolism	ABC transporter	ABC transporter G family member 36 OS=Oryza sativa subsp. indica OX=39946 GN=ABCG36 PE=2 SV=1	Q	Secondary metabolites biosynthesis, transport and catabolism	ABC transporter G family member 36-like [Panicum miliaceum]	molecular function: binding (GO:0005488);; molecular function: catalytic activity (GO:0003824)
gene.C2845_PM01G48100	0.804046	0.679401	1.11e-11	-2.62533	down	--	--	Molecular Function: peroxidase activity (GO:0004601);; Biological Process: response to oxidative stress (GO:0006979);; Molecular Function: heme binding (GO:0020037);; Biological Process: hydrogen peroxide catabolic process (GO:0042744);; Molecular Function: metal ion binding (GO:0046872);;	K00430|8.9e-131|sita:101766490|K00430 peroxidase [EC:1.11.1.7] | (RefSeq) peroxidase A2	Phenylpropanoid biosynthesis (ko00940)	--	--	Peroxidase	Peroxidase 15 OS=Ipomoea batatas OX=4120 GN=pod PE=1 SV=1	Q	Secondary metabolites biosynthesis, transport and catabolism	peroxidase A2-like [Panicum miliaceum]	molecular function: catalytic activity (GO:0003824);; molecular function: antioxidant activity (GO:0016209);; biological process: metabolic process (GO:0008152);; biological process: cellular process (GO:0009987);; biological process: single-organism process (GO:0044699);; biological process: response to stimulus (GO:0050896);; biological process: detoxification (GO:0098754);; molecular function:…
gene.C2845_PM03G06990	0.813922	0.769515	3.13e-12	-2.18023	down	--	--	--	--	--	--	--	--	--	--	--	hypothetical protein C2845_PM03G06990 [Panicum miliaceum]	--
gene.C2845_PM13G07320	0.878436	0.874339	4.8e-11	-2.62623	down	[G]	Carbohydrate transport and metabolism	Molecular Function: hydrolase activity, hydrolyzing O-glycosyl compounds (GO:0004553);; Cellular Component: cell wall (GO:0005618);; Biological Process: xyloglucan metabolic process (GO:0010411);; Molecular Function: xyloglucan:xyloglucosyl transferase activity (GO:0016762);; Biological Process: cell wall biogenesis (GO:0042546);; Cellular Component: apoplast (GO:0048046);; Biological Process: ce…	K08235|3.9e-151|sita:101752480|K08235 xyloglucan:xyloglucosyl transferase [EC:2.4.1.207] | (RefSeq) xyloglucan endotransglycosylase/hydrolase protein 8	--	--	--	Glycosyl hydrolases family 16	Xyloglucan endotransglycosylase/hydrolase protein 8 OS=Oryza sativa subsp. japonica OX=39947 GN=XTH8 PE=1 SV=1	G	Carbohydrate transport and metabolism	xyloglucan endotransglycosylase/hydrolase protein 8-like [Panicum miliaceum]	molecular function: catalytic activity (GO:0003824);; cellular component: cell (GO:0005623);; cellular component: cell part (GO:0044464);; biological process: metabolic process (GO:0008152);; biological process: cellular process (GO:0009987);; biological process: cellular component organization or biogenesis (GO:0071840);; cellular component: extracellular region (GO:0005576)
Panicum_miliaceum_newGene_17618	0.895079	0.912648	7.09e-17	-2.75839	down	[QV]	Secondary metabolites biosynthesis, transport and catabolism;; Defense mechanisms	Molecular Function: monooxygenase activity (GO:0004497);; Molecular Function: iron ion binding (GO:0005506);; Molecular Function: oxidoreductase activity, acting on paired donors, with incorporation or reduction of molecular oxygen (GO:0016705);; Molecular Function: heme binding (GO:0020037);;	K20556|2.6e-58|thj:104817260|K20556 cytochrome P450 family 76 subfamily C | (RefSeq) cytochrome P450 76C4-like isoform X1	--	[Q]	Secondary metabolites biosynthesis, transport and catabolism	Cytochrome P450	Geraniol 8-hydroxylase OS=Swertia mussotii OX=137888 GN=CYP76B10 PE=1 SV=1	Q	Secondary metabolites biosynthesis, transport and catabolism	geraniol 8-hydroxylase-like isoform X1 [Panicum miliaceum]	molecular function: catalytic activity (GO:0003824);; biological process: metabolic process (GO:0008152);; biological process: single-organism process (GO:0044699);; molecular function: binding (GO:0005488)
gene.C2845_PM12G17390	0.929301	0.825379	1.92e-14	-1.55284	down	--	--	Molecular Function: voltage-gated chloride channel activity (GO:0005247);; Cellular Component: integral component of membrane (GO:0016021);;	K05016|2.4e-36|sbi:8064287|K05016 chloride channel 7 | (RefSeq) chloride channel protein CLC-c	--	[P]	Inorganic ion transport and metabolism	Voltage gated chloride channel	Chloride channel protein CLC-c OS=Arabidopsis thaliana OX=3702 GN=CLC-C PE=1 SV=1	P	Inorganic ion transport and metabolism	chloride channel protein CLC-c-like [Panicum miliaceum]	molecular function: transporter activity (GO:0005215);; biological process: localization (GO:0051179);; biological process: biological regulation (GO:0065007);; cellular component: membrane (GO:0016020);; cellular component: membrane part (GO:0044425)
gene.C2845_PM02G00750	0.903171	0.783952	7.06e-05	-1.11743	down	--	--	--	K19891|3.7e-15|smo:SELMODRAFT_231287|K19891 glucan endo-1,3-beta-glucosidase 1/2/3 [EC:3.2.1.39] | (RefSeq) hypothetical protein	Starch and sucrose metabolism (ko00500)	--	--	X8 domain	Glucan endo-1,3-beta-glucosidase 7 OS=Arabidopsis thaliana OX=3702 GN=At4g34480 PE=1 SV=2	S	Function unknown	hypothetical protein C2845_PM02G00750 [Panicum miliaceum]	--
gene.C2845_PM01G01920	0.9845	0.918683	2.26e-25	-1.9455	down	--	--	--	--	--	--	--	Domain of unknown function (DUF4378)	--	S	Function unknown	uncharacterized protein C2845_PM01G01920 [Panicum miliaceum]	--
gene.C2845_PM07G12010	0.933697	0.750816	1.23e-06	-1.5461	down	[Q]	Secondary metabolites biosynthesis, transport and catabolism	Biological Process: fatty acid biosynthetic process (GO:0006633);; Cellular Component: integral component of membrane (GO:0016021);; Molecular Function: transferase activity, transferring acyl groups other than amino-acyl groups (GO:0016747);;	K15397|4.4e-259|sita:101753278|K15397 3-ketoacyl-CoA synthase [EC:2.3.1.199] | (RefSeq) 3-ketoacyl-CoA synthase 5	Fatty acid elongation (ko00062);; Plant-pathogen interaction (ko04626)	--	--	FAE1/Type III polyketide synthase-like protein	3-ketoacyl-CoA synthase 6 OS=Arabidopsis thaliana OX=3702 GN=CUT1 PE=1 SV=1	I	Lipid transport and metabolism	3-ketoacyl-CoA synthase 5-like [Panicum miliaceum]	biological process: metabolic process (GO:0008152);; biological process: cellular process (GO:0009987);; biological process: single-organism process (GO:0044699);; cellular component: membrane (GO:0016020);; cellular component: membrane part (GO:0044425);; molecular function: catalytic activity (GO:0003824)
gene.C2845_PM15G15160	0.759509	0.776527	4.04e-05	-1.78886	down	--	--	--	--	--	--	--	GRAM domain	Putative GEM-like protein 8 OS=Arabidopsis thaliana OX=3702 GN=At5g23370 PE=3 SV=1	S	Function unknown	hypothetical protein C2845_PM15G15160 [Panicum miliaceum]	--
gene.C2845_PM11G10130	0.883564	0.768698	1.76e-07	-1.33631	down	--	--	Biological Process: defense response (GO:0006952);; Molecular Function: ADP binding (GO:0043531);;	K15078|4.7e-84|tcc:18614561|K15078 structure-specific endonuclease subunit SLX1 [EC:3.6.1.-] | (RefSeq) putative disease resistance protein RGA3	--	[T]	Signal transduction mechanisms	NB-ARC domain	Putative disease resistance protein RGA3 OS=Solanum bulbocastanum OX=147425 GN=RGA3 PE=2 SV=2	T	Signal transduction mechanisms	hypothetical protein C2845_PM11G10130 [Panicum miliaceum]	biological process: response to stimulus (GO:0050896);; molecular function: binding (GO:0005488)
gene.C2845_PM07G06980	0.853123	0.860101	3.86e-31	-2.5588	down	--	--	Molecular Function: GTPase activity (GO:0003924);; Cellular Component: microtubule (GO:0005874);; Biological Process: microtubule-based process (GO:0007017);;	K07375|1.8e-37|ats:109752102|K07375 tubulin beta | (RefSeq) LOC109752102; tubulin beta-5 chain	Phagosome (ko04145)	[Z]	Cytoskeleton	Tubulin/FtsZ family, GTPase domain	Tubulin beta-1 chain OS=Oryza sativa subsp. japonica OX=39947 GN=TUBB1 PE=2 SV=2	Z	Cytoskeleton	beta-tubulin [Panicum miliaceum]	molecular function: catalytic activity (GO:0003824);; cellular component: cell (GO:0005623);; cellular component: organelle (GO:0043226);; cellular component: organelle part (GO:0044422);; cellular component: cell part (GO:0044464);; cellular component: supramolecular complex (GO:0099080);; biological process: cellular process (GO:0009987)
gene.C2845_PM09G03430	0.720402	0.804546	4.05e-10	-1.74968	down	[I]	Lipid transport and metabolism	Molecular Function: catalytic activity (GO:0003824);;	K01897|0.0e+00|sita:101765538|K01897 long-chain acyl-CoA synthetase [EC:6.2.1.3] | (RefSeq) long chain acyl-CoA synthetase 4	Fatty acid biosynthesis (ko00061);; Fatty acid degradation (ko00071);; Fatty acid metabolism (ko01212);; Peroxisome (ko04146)	[I]	Lipid transport and metabolism	AMP-binding enzyme	Long chain acyl-CoA synthetase 4 OS=Arabidopsis thaliana OX=3702 GN=LACS4 PE=2 SV=1	I	Lipid transport and metabolism	long chain acyl-CoA synthetase 4-like [Panicum miliaceum]	molecular function: catalytic activity (GO:0003824)
gene.C2845_PM13G10170	0.904152	0.855552	2.35e-11	-1.2138	down	--	--	Molecular Function: molecular_function (GO:0003674);; Molecular Function: GTPase activator activity (GO:0005096);; Molecular Function: binding (GO:0005488);; Molecular Function: protein binding (GO:0005515);; Cellular Component: cellular_component (GO:0005575);; Cellular Component: intracellular (GO:0005622);; Cellular Component: cell (GO:0005623);; Cellular Component: nucleus (GO:0005634);; Cell…	K20165|6.5e-216|sita:101783010|K20165 TBC1 domain family member 2A | (RefSeq) growth hormone-regulated TBC protein 1	--	[U]	Intracellular trafficking, secretion, and vesicular transport	Rab-GTPase-TBC domain	--	U	Intracellular trafficking, secretion, and vesicular transport	growth hormone-regulated TBC protein 1 [Panicum miliaceum]	molecular function: molecular function regulator (GO:0098772);; biological process: biological regulation (GO:0065007);; molecular function: binding (GO:0005488);; cellular component: cell (GO:0005623);; cellular component: cell part (GO:0044464);; cellular component: organelle (GO:0043226);; biological process: localization (GO:0051179);; cellular component: cell junction (GO:0030054)
gene.C2845_PM18G14070	0.789976	0.660765	1.43e-08	-1.2424	down	--	--	--	--	--	--	--	--	--	--	--	uncharacterized protein C2845_PM18G14070 [Panicum miliaceum]	--
gene.C2845_PM11G02260	0.772421	0.644718	8.23e-11	-1.24087	down	[R]	General function prediction only	Molecular Function: ARF guanyl-nucleotide exchange factor activity (GO:0005086);; Biological Process: regulation of ARF protein signal transduction (GO:0032012);;	K18442|0.0e+00|sita:101755441|K18442 brefeldin A-inhibited guanine nucleotide-exchange protein | (RefSeq) brefeldin A-inhibited guanine nucleotide-exchange protein 1	Endocytosis (ko04144)	[U]	Intracellular trafficking, secretion, and vesicular transport	Sec7 domain	Brefeldin A-inhibited guanine nucleotide-exchange protein 1 OS=Arabidopsis thaliana OX=3702 GN=BIG1 PE=2 SV=1	L	Replication, recombination and repair	hypothetical protein C2845_PM11G02260 [Panicum miliaceum]	molecular function: molecular function regulator (GO:0098772);; biological process: biological regulation (GO:0065007)
Panicum_miliaceum_newGene_2190	0.769799	0.69756	1.96e-07	-1.45589	down	--	--	--	--	--	--	--	--	--	S	Function unknown	retrotransposon protein, putative, LINE subclass [Oryza sativa Japonica Group]	--
gene.C2845_PM14G18230	0.90818	0.732417	1.93e-06	-1.26099	down	--	--	--	--	--	--	--	--	--	--	--	hypothetical protein C2845_PM14G18230 [Panicum miliaceum]	--
gene.C2845_PM10G17360	0.862608	0.796207	2.04e-12	-1.69881	down	[T]	Signal transduction mechanisms	Molecular Function: protein serine/threonine kinase activity (GO:0004674);; Molecular Function: ATP binding (GO:0005524);; Cellular Component: integral component of membrane (GO:0016021);;	K13430|7.9e-62|peq:110028637|K13430 serine/threonine-protein kinase PBS1 [EC:2.7.11.1] | (RefSeq) probable serine/threonine-protein kinase PBL7	Plant-pathogen interaction (ko04626)	[T]	Signal transduction mechanisms	Protein kinase domain	Probable receptor-like protein kinase At1g80640 OS=Arabidopsis thaliana OX=3702 GN=At1g80640 PE=2 SV=1	T	Signal transduction mechanisms	putative receptor-like protein kinase [Panicum miliaceum]	molecular function: catalytic activity (GO:0003824);; biological process: metabolic process (GO:0008152);; biological process: cellular process (GO:0009987);; molecular function: binding (GO:0005488);; cellular component: membrane (GO:0016020);; cellular component: membrane part (GO:0044425)
gene.C2845_PM07G26010	0.795354	0.820472	1.03e-16	-1.70134	down	--	--	Molecular Function: GTPase activity (GO:0003924);; Molecular Function: structural constituent of cytoskeleton (GO:0005200);; Molecular Function: GTP binding (GO:0005525);; Cellular Component: cytoplasm (GO:0005737);; Cellular Component: microtubule (GO:0005874);; Biological Process: microtubule-based process (GO:0007017);;	K07375|1.8e-262|pda:103713261|K07375 tubulin beta | (RefSeq) tubulin beta-1 chain	Phagosome (ko04145)	[Z]	Cytoskeleton	Tubulin/FtsZ family, GTPase domain	Tubulin beta-4 chain OS=Oryza sativa subsp. japonica OX=39947 GN=TUBB4 PE=2 SV=1	Z	Cytoskeleton	tubulin beta-4 chain [Panicum hallii]	molecular function: catalytic activity (GO:0003824);; molecular function: structural molecule activity (GO:0005198);; molecular function: binding (GO:0005488);; cellular component: cell (GO:0005623);; cellular component: cell part (GO:0044464);; cellular component: organelle (GO:0043226);; cellular component: organelle part (GO:0044422);; cellular component: supramolecular complex (GO:0099080);; …
gene.C2845_PM12G05520	0.727848	0.697943	9.35e-17	-1.44606	down	[R]	General function prediction only	Molecular Function: ARF guanyl-nucleotide exchange factor activity (GO:0005086);; Biological Process: regulation of ARF protein signal transduction (GO:0032012);;	K18442|0.0e+00|sita:101755441|K18442 brefeldin A-inhibited guanine nucleotide-exchange protein | (RefSeq) brefeldin A-inhibited guanine nucleotide-exchange protein 1	Endocytosis (ko04144)	[U]	Intracellular trafficking, secretion, and vesicular transport	Sec7 domain	Brefeldin A-inhibited guanine nucleotide-exchange protein 1 OS=Arabidopsis thaliana OX=3702 GN=BIG1 PE=2 SV=1	L	Replication, recombination and repair	hypothetical protein C2845_PM12G05520 [Panicum miliaceum]	molecular function: molecular function regulator (GO:0098772);; biological process: biological regulation (GO:0065007)
gene.C2845_PM14G10710	0.852189	0.695739	3e-09	-1.58804	down	[IR]	Lipid transport and metabolism;; General function prediction only	Molecular Function: oxidoreductase activity, acting on CH-OH group of donors (GO:0016614);; Molecular Function: flavin adenine dinucleotide binding (GO:0050660);;	K15403|0.0e+00|sita:101781395|K15403 fatty acid omega-hydroxy dehydrogenase [EC:1.1.-.-] | (RefSeq) protein HOTHEAD	Cutin, suberine and wax biosynthesis (ko00073)	[R]	General function prediction only	GMC oxidoreductase	Protein HOTHEAD OS=Arabidopsis thaliana OX=3702 GN=HTH PE=1 SV=1	E	Amino acid transport and metabolism	protein HOTHEAD-like [Panicum miliaceum]	molecular function: catalytic activity (GO:0003824);; biological process: metabolic process (GO:0008152);; biological process: single-organism process (GO:0044699);; molecular function: binding (GO:0005488)
gene.C2845_PM11G23770	0.955084	0.853782	1.27e-11	-2.12476	down	--	--	--	--	--	--	--	--	--	--	--	uncharacterized protein C2845_PM11G23770 [Panicum miliaceum]	--
gene.C2845_PM01G11620	0.87963	0.780176	4.44e-07	-1.20191	down	[J]	Translation, ribosomal structure and biogenesis	Molecular Function: RNA binding (GO:0003723);;	K12741|3.7e-18|bdi:100825606|K12741 heterogeneous nuclear ribonucleoprotein A1/A3 | (RefSeq) UBP1-associated protein 2C	Spliceosome (ko03040)	[R]	General function prediction only	RNA recognition motif. (a.k.a. RRM, RBD, or RNP domain)	Probable RNA-binding protein ARP1 OS=Arabidopsis thaliana OX=3702 GN=ARP1 PE=2 SV=1	A	RNA processing and modification	hypothetical protein C2845_PM01G11620 [Panicum miliaceum]	molecular function: binding (GO:0005488)
gene.C2845_PM11G11460	0.917331	0.847352	4.74e-18	-1.72861	down	--	--	Cellular Component: integral component of membrane (GO:0016021);;	K15015|5.0e-232|sbi:8074153|K15015 solute carrier family 32 (vesicular inhibitory amino acid transporter) | (RefSeq) amino acid transporter ANTL2	--	[E]	Amino acid transport and metabolism	Transmembrane amino acid transporter protein	Amino acid transporter AVT1C OS=Arabidopsis thaliana OX=3702 GN=AVT1C PE=1 SV=1	E	Amino acid transport and metabolism	vacuolar amino acid transporter 1-like [Panicum miliaceum]	cellular component: membrane (GO:0016020);; cellular component: membrane part (GO:0044425)
gene.C2845_PM06G33610	0.870899	0.84176	2.24e-13	-2.08887	down	[T]	Signal transduction mechanisms	Molecular Function: protein serine/threonine kinase activity (GO:0004674);; Molecular Function: ATP binding (GO:0005524);;	K13430|4.9e-64|zma:103627200|K13430 serine/threonine-protein kinase PBS1 [EC:2.7.11.1] | (RefSeq) serine/threonine-protein kinase PBS1 isoform X1	Plant-pathogen interaction (ko04626)	[T]	Signal transduction mechanisms	Protein tyrosine and serine/threonine kinase	Cold-responsive protein kinase 1 OS=Arabidopsis thaliana OX=3702 GN=CRPK1 PE=1 SV=1	T	Signal transduction mechanisms	putative serine/threonine-protein kinase [Panicum miliaceum]	molecular function: catalytic activity (GO:0003824);; biological process: metabolic process (GO:0008152);; biological process: cellular process (GO:0009987);; molecular function: binding (GO:0005488)
gene.C2845_PM04G25850	0.905358	0.923827	8.71e-18	-2.10659	down	[S]	Function unknown	Molecular Function: ATP binding (GO:0005524);; Molecular Function: metal ion binding (GO:0046872);;	K15083|3.6e-195|sita:101779275|K15083 DNA repair protein RAD16 | (RefSeq) LOW QUALITY PROTEIN: ATP-dependent helicase rhp16-like	--	[L]	Replication, recombination and repair	Helicase conserved C-terminal domain	DNA repair protein RAD5A OS=Arabidopsis thaliana OX=3702 GN=RAD5A PE=1 SV=1	L	Replication, recombination and repair	hypothetical protein C2845_PM04G25850 [Panicum miliaceum]	molecular function: binding (GO:0005488)
gene.C2845_PM05G29990	0.94157	0.827704	9.69e-09	-1.98918	down	--	--	Molecular Function: transcription factor activity, sequence-specific DNA binding (GO:0003700);;	--	--	--	--	--	Protein SPEAR3 OS=Arabidopsis thaliana OX=3702 GN=SPEAR3 PE=1 SV=1	S	Function unknown	hypothetical protein C2845_PM05G29990 [Panicum miliaceum]	molecular function: nucleic acid binding transcription factor activity (GO:0001071);; biological process: biological regulation (GO:0065007)
gene.C2845_PM16G21450	0.796433	0.884677	3.4e-23	-4.4056	down	--	--	--	--	--	--	--	--	--	--	--	hypothetical protein C2845_PM16G21450 [Panicum miliaceum]	--
gene.C2845_PM16G07550	0.910109	0.911299	1.81e-12	-2.92336	down	--	--	Molecular Function: peroxidase activity (GO:0004601);; Cellular Component: extracellular region (GO:0005576);; Biological Process: response to oxidative stress (GO:0006979);; Molecular Function: heme binding (GO:0020037);; Biological Process: hydrogen peroxide catabolic process (GO:0042744);; Molecular Function: metal ion binding (GO:0046872);;	K00430|3.3e-192|sita:101785533|K00430 peroxidase [EC:1.11.1.7] | (RefSeq) peroxidase 72	Phenylpropanoid biosynthesis (ko00940)	--	--	Peroxidase	Peroxidase 72 OS=Arabidopsis thaliana OX=3702 GN=PER72 PE=1 SV=1	Q	Secondary metabolites biosynthesis, transport and catabolism	peroxidase 72-like [Panicum miliaceum]	molecular function: catalytic activity (GO:0003824);; molecular function: antioxidant activity (GO:0016209);; biological process: metabolic process (GO:0008152);; biological process: cellular process (GO:0009987);; biological process: single-organism process (GO:0044699);; biological process: response to stimulus (GO:0050896);; biological process: detoxification (GO:0098754);; cellular component:…
gene.C2845_PM01G30150	0.74279	0.789695	1.43e-17	-2.28465	down	[T]	Signal transduction mechanisms	Molecular Function: phosphorelay sensor kinase activity (GO:0000155);; Biological Process: regulation of transcription, DNA-templated (GO:0006355);; Biological Process: detection of visible light (GO:0009584);; Biological Process: red, far-red light phototransduction (GO:0009585);; Molecular Function: photoreceptor activity (GO:0009881);; Biological Process: protein-tetrapyrrole linkage (GO:00170…	K12120|0.0e+00|sita:101775110|K12120 phytochrome A | (RefSeq) phytochrome a	Circadian rhythm - plant (ko04712)	--	--	Phytochrome region	Phytochrome a OS=Sorghum bicolor OX=4558 GN=PHYA PE=2 SV=1	H	Coenzyme transport and metabolism	phytochrome A [Panicum miliaceum]	molecular function: catalytic activity (GO:0003824);; molecular function: signal transducer activity (GO:0004871);; molecular function: molecular transducer activity (GO:0060089);; biological process: metabolic process (GO:0008152);; biological process: cellular process (GO:0009987);; biological process: signaling (GO:0023052);; biological process: single-organism process (GO:0044699);; biologica…
gene.C2845_PM16G15060	0.89995	0.765837	0.00117698	-1.03837	down	[G]	Carbohydrate transport and metabolism	Molecular Function: hydrolase activity, hydrolyzing O-glycosyl compounds (GO:0004553);; Biological Process: carbohydrate metabolic process (GO:0005975);;	K01193|4.3e-279|sita:101769822|K01193 beta-fructofuranosidase [EC:3.2.1.26] | (RefSeq) beta-fructofuranosidase 1	Galactose metabolism (ko00052);; Starch and sucrose metabolism (ko00500)	[G]	Carbohydrate transport and metabolism	Glycosyl hydrolases family 32 N-terminal domain	Beta-fructofuranosidase 1 OS=Zea mays OX=4577 GN=IVR1 PE=3 SV=1	G	Carbohydrate transport and metabolism	beta-fructofuranosidase 1 [Panicum miliaceum]	molecular function: catalytic activity (GO:0003824);; biological process: metabolic process (GO:0008152)
gene.C2845_PM04G29200	0.911554	0.859672	7.84e-08	-1.26102	down	--	--	Molecular Function: SNAP receptor activity (GO:0005484);; Biological Process: retrograde vesicle-mediated transport, Golgi to ER (GO:0006890);; Cellular Component: integral component of membrane (GO:0016021);;	K08494|1.3e-135|sita:101756429|K08494 novel plant SNARE | (RefSeq) novel plant SNARE 13	--	--	--	Sec20	Novel plant SNARE 13 OS=Arabidopsis thaliana OX=3702 GN=NPSN13 PE=1 SV=1	U	Intracellular trafficking, secretion, and vesicular transport	putative plant SNARE 13-like [Panicum miliaceum]	molecular function: binding (GO:0005488);; biological process: localization (GO:0051179);; cellular component: membrane (GO:0016020);; cellular component: membrane part (GO:0044425)
gene.C2845_PMPSC055761	0.902762	0.911487	4.56e-11	-2.65625	down	--	--	Biological Process: defense response (GO:0006952);; Molecular Function: ADP binding (GO:0043531);;	K15078|5.1e-62|vvi:100255136|K15078 structure-specific endonuclease subunit SLX1 [EC:3.6.1.-] | (RefSeq) putative disease resistance protein RGA1	--	[T]	Signal transduction mechanisms	NB-ARC domain	Disease resistance protein RGA2 OS=Solanum bulbocastanum OX=147425 GN=RGA2 PE=1 SV=1	T	Signal transduction mechanisms	hypothetical protein C2845_PMPSC055761 [Panicum miliaceum]	biological process: response to stimulus (GO:0050896);; molecular function: binding (GO:0005488)
gene.C2845_PM17G05160	0.839932	0.841493	7.87e-07	-1.90132	down	--	--	Molecular Function: transferase activity, transferring acyl groups other than amino-acyl groups (GO:0016747);;	K19861|8.7e-172|dosa:Os10t0195600-01|K19861 benzyl alcohol O-benzoyltransferase [EC:2.3.1.196 2.3.1.232] | (RefSeq) Os10g0195600; Transferase family protein.	--	--	--	Transferase family	Acyl transferase 1 OS=Oryza sativa subsp. japonica OX=39947 GN=AT1 PE=2 SV=1	S	Function unknown	benzyl alcohol O-benzoyltransferase-like [Panicum miliaceum]	molecular function: catalytic activity (GO:0003824)
gene.C2845_PM15G08220	0.907168	0.917428	2.82e-13	-3.11998	down	--	--	Molecular Function: peroxidase activity (GO:0004601);; Cellular Component: extracellular region (GO:0005576);; Biological Process: response to oxidative stress (GO:0006979);; Molecular Function: heme binding (GO:0020037);; Biological Process: hydrogen peroxide catabolic process (GO:0042744);; Molecular Function: metal ion binding (GO:0046872);;	K00430|1.8e-190|sita:101785533|K00430 peroxidase [EC:1.11.1.7] | (RefSeq) peroxidase 72	Phenylpropanoid biosynthesis (ko00940)	--	--	Peroxidase	Peroxidase 72 OS=Arabidopsis thaliana OX=3702 GN=PER72 PE=1 SV=1	Q	Secondary metabolites biosynthesis, transport and catabolism	peroxidase 72-like [Panicum miliaceum]	molecular function: catalytic activity (GO:0003824);; molecular function: antioxidant activity (GO:0016209);; biological process: metabolic process (GO:0008152);; biological process: cellular process (GO:0009987);; biological process: single-organism process (GO:0044699);; biological process: response to stimulus (GO:0050896);; biological process: detoxification (GO:0098754);; cellular component:…
gene.C2845_PM08G10490	0.938124	0.778596	2.87e-07	-1.51879	down	--	--	Molecular Function: DNA binding (GO:0003677);; Cellular Component: nucleus (GO:0005634);;	K09422|4.1e-237|sita:101759338|K09422 transcription factor MYB, plant | (RefSeq) transcription factor MYB61	--	[K]	Transcription	Myb-like DNA-binding domain	Transcription factor MYB61 OS=Arabidopsis thaliana OX=3702 GN=MYB61 PE=2 SV=1	K	Transcription	transcription factor MYB86 [Panicum miliaceum]	molecular function: binding (GO:0005488);; cellular component: cell (GO:0005623);; cellular component: organelle (GO:0043226);; cellular component: cell part (GO:0044464)
gene.C2845_PM09G19690	0.83099	0.65183	3.71e-06	-1.0189	down	--	--	Cellular Component: integral component of membrane (GO:0016021);;	K14207|2.3e-90|obr:102718655|K14207 solute carrier family 38 (sodium-coupled neutral amino acid transporter), member 2 | (RefSeq) sodium-coupled neutral amino acid transporter 1	--	[E]	Amino acid transport and metabolism	Transmembrane amino acid transporter protein	Amino acid transporter AVT6E OS=Arabidopsis thaliana OX=3702 GN=AVT6E PE=2 SV=1	E	Amino acid transport and metabolism	amino acid permease [Panicum miliaceum]	cellular component: membrane (GO:0016020);; cellular component: membrane part (GO:0044425)
gene.C2845_PM17G12500	0.961776	0.793353	1.04e-07	-1.57678	down	--	--	--	K21596|9.6e-22|sind:105176456|K21596 calmodulin-binding transcription activator | (RefSeq) protein WVD2-like 2 isoform X1	--	--	--	Targeting protein for Xklp2 (TPX2) domain	Protein WVD2-like 3 OS=Arabidopsis thaliana OX=3702 GN=WDL3 PE=1 SV=1	S	Function unknown	hypothetical protein C2845_PM17G12500 [Panicum miliaceum]	--
Panicum_miliaceum_newGene_33254	0.905053	0.939349	4.71e-25	-2.37193	down	--	--	Cellular Component: nucleus (GO:0005634);; Biological Process: regulation of transcription, DNA-templated (GO:0006355);; Biological Process: auxin-activated signaling pathway (GO:0009734);;	K14484|1.6e-68|sita:101785631|K14484 auxin-responsive protein IAA | (RefSeq) auxin-responsive protein IAA13	Plant hormone signal transduction (ko04075)	--	--	AUX/IAA family	Auxin-responsive protein IAA13 OS=Oryza sativa subsp. indica OX=39946 GN=IAA13 PE=2 SV=1	K	Transcription	auxin-responsive protein IAA13-like [Panicum hallii]	cellular component: cell (GO:0005623);; cellular component: organelle (GO:0043226);; cellular component: cell part (GO:0044464);; biological process: biological regulation (GO:0065007);; biological process: cellular process (GO:0009987);; biological process: signaling (GO:0023052);; biological process: single-organism process (GO:0044699);; biological process: response to stimulus (GO:0050896)
gene.C2845_PM06G24940	0.813441	0.742575	9.95e-06	-1.22396	down	[F]	Nucleotide transport and metabolism	Molecular Function: AMP deaminase activity (GO:0003876);; Biological Process: IMP salvage (GO:0032264);;	K01490|0.0e+00|sita:101757820|K01490 AMP deaminase [EC:3.5.4.6] | (RefSeq) probable AMP deaminase	Purine metabolism (ko00230)	[F]	Nucleotide transport and metabolism	Adenosine/AMP deaminase	AMP deaminase OS=Arabidopsis thaliana OX=3702 GN=AMPD PE=1 SV=2	F	Nucleotide transport and metabolism	putative AMP deaminase [Panicum miliaceum]	molecular function: catalytic activity (GO:0003824);; biological process: metabolic process (GO:0008152);; biological process: cellular process (GO:0009987);; biological process: single-organism process (GO:0044699)
gene.C2845_PM10G04260	0.865758	0.726578	6.03e-06	-1.90309	down	--	--	Cellular Component: integral component of membrane (GO:0016021);;	--	--	--	--	Domain of unknown function (DUF4220)	--	S	Function unknown	Protein of unknown function DUF4220 [Panicum miliaceum]	cellular component: membrane (GO:0016020);; cellular component: membrane part (GO:0044425)
gene.C2845_PM04G05640	0.939239	0.895476	3.47e-21	-1.52665	down	[I]	Lipid transport and metabolism	Biological Process: steroid biosynthetic process (GO:0006694);; Molecular Function: methyltransferase activity (GO:0008168);; Biological Process: methylation (GO:0032259);;	K00559|2.8e-199|zma:541682|K00559 sterol 24-C-methyltransferase [EC:2.1.1.41] | (RefSeq) SMT; (S)-adenosyl-L-methionine:delta 24-sterol methyltransferase	Steroid biosynthesis (ko00100)	[IR]	Lipid transport and metabolism;; General function prediction only	Sterol methyltransferase C-terminal	Cycloartenol-C-24-methyltransferase 1 OS=Oryza sativa subsp. japonica OX=39947 GN=Smt1-1 PE=2 SV=1	H	Coenzyme transport and metabolism	(S)-adenosyl-L-methionine:delta 24-sterol methyltransferase [Panicum miliaceum]	biological process: metabolic process (GO:0008152);; biological process: single-organism process (GO:0044699);; molecular function: catalytic activity (GO:0003824)
gene.C2845_PM01G19730	0.894725	0.926696	1.57e-08	-2.33512	down	[O]	Posttranslational modification, protein turnover, chaperones	Molecular Function: protein binding (GO:0005515);;	K00799|4.3e-111|sita:101763376|K00799 glutathione S-transferase [EC:2.5.1.18] | (RefSeq) uncharacterized protein LOC101763376	Glutathione metabolism (ko00480)	[O]	Posttranslational modification, protein turnover, chaperones	Glutathione S-transferase, N-terminal domain	Probable glutathione S-transferase GSTU6 OS=Oryza sativa subsp. japonica OX=39947 GN=GSTU6 PE=2 SV=2	O	Posttranslational modification, protein turnover, chaperones	hypothetical protein C2845_PM01G19730 [Panicum miliaceum]	molecular function: binding (GO:0005488)
Panicum_miliaceum_newGene_649	0.856261	0.786111	8.46e-21	-2.53454	down	--	--	Molecular Function: peroxidase activity (GO:0004601);; Cellular Component: extracellular region (GO:0005576);; Biological Process: response to oxidative stress (GO:0006979);; Molecular Function: heme binding (GO:0020037);; Biological Process: hydrogen peroxide catabolic process (GO:0042744);; Molecular Function: metal ion binding (GO:0046872);;	K00430|8.3e-172|sita:101766490|K00430 peroxidase [EC:1.11.1.7] | (RefSeq) peroxidase A2	Phenylpropanoid biosynthesis (ko00940)	--	--	Peroxidase	Peroxidase 15 OS=Ipomoea batatas OX=4120 GN=pod PE=1 SV=1	Q	Secondary metabolites biosynthesis, transport and catabolism	peroxidase A2-like [Panicum hallii]	molecular function: catalytic activity (GO:0003824);; molecular function: antioxidant activity (GO:0016209);; biological process: metabolic process (GO:0008152);; biological process: cellular process (GO:0009987);; biological process: single-organism process (GO:0044699);; biological process: response to stimulus (GO:0050896);; biological process: detoxification (GO:0098754);; cellular component:…
gene.C2845_PM07G23930	0.880215	0.800888	1.34e-07	-1.28462	down	--	--	Cellular Component: exocyst (GO:0000145);; Biological Process: exocytosis (GO:0006887);; Biological Process: protein transport (GO:0015031);;	K07195|0.0e+00|sita:101780305|K07195 exocyst complex component 7 | (RefSeq) exocyst complex component EXO70E2	--	[U]	Intracellular trafficking, secretion, and vesicular transport	Exo70 exocyst complex subunit	Exocyst complex component EXO70E2 OS=Arabidopsis thaliana OX=3702 GN=EXO70E2 PE=1 SV=1	U	Intracellular trafficking, secretion, and vesicular transport	exocyst complex component EXO70B1-like [Panicum miliaceum]	cellular component: cell (GO:0005623);; cellular component: macromolecular complex (GO:0032991);; cellular component: cell part (GO:0044464);; biological process: cellular process (GO:0009987);; biological process: single-organism process (GO:0044699);; biological process: localization (GO:0051179)
gene.C2845_PM01G21110	0.846074	0.852393	1.12e-08	-2.73276	down	--	--	Cellular Component: extracellular region (GO:0005576);; Biological Process: sexual reproduction (GO:0019953);;	K20628|3.7e-53|pvu:PHAVU_007G235300g|K20628 expansin | (RefSeq) hypothetical protein	--	--	--	Expansin C-terminal domain	Expansin-B6 OS=Oryza sativa subsp. japonica OX=39947 GN=EXPB6 PE=2 SV=1	S	Function unknown	expansin-B3-like [Panicum miliaceum]	cellular component: extracellular region (GO:0005576);; biological process: reproduction (GO:0000003);; biological process: reproductive process (GO:0022414);; biological process: multi-organism process (GO:0051704)
gene.C2845_PM14G13740	0.72279	0.801235	8.83e-07	-2.04601	down	--	--	--	--	--	--	--	Rapid ALkalinization Factor (RALF)	Rapid alkalinization factor OS=Nicotiana tabacum OX=4097 GN=RALF PE=1 SV=1	S	Function unknown	rapid alkalinization factor-like [Panicum miliaceum]	--
gene.C2845_PM12G31040	0.80858	0.760943	2.81e-05	-1.12408	down	--	--	--	--	--	--	--	--	--	--	--	uncharacterized protein C2845_PM12G31040 [Panicum miliaceum]	--
gene.C2845_PM02G05230	0.934757	0.851228	3.4e-07	-1.38966	down	--	--	Molecular Function: motor activity (GO:0003774);; Molecular Function: actin binding (GO:0003779);; Molecular Function: ATP binding (GO:0005524);; Cellular Component: myosin complex (GO:0016459);;	K10357|0.0e+00|sita:101773074|K10357 myosin V | (RefSeq) myosin-12	--	[Z]	Cytoskeleton	Myosin head (motor domain)	Myosin-12 OS=Arabidopsis thaliana OX=3702 GN=XI-F PE=2 SV=1	Z	Cytoskeleton	hypothetical protein C2845_PM02G05230 [Panicum miliaceum]	molecular function: catalytic activity (GO:0003824);; molecular function: binding (GO:0005488);; cellular component: cell (GO:0005623);; cellular component: macromolecular complex (GO:0032991);; cellular component: organelle (GO:0043226);; cellular component: organelle part (GO:0044422);; cellular component: cell part (GO:0044464)
gene.C2845_PM12G05990	0.86395	0.947314	7.27e-12	-3.17669	down	[H]	Coenzyme transport and metabolism	Molecular Function: O-methyltransferase activity (GO:0008171);; Biological Process: methylation (GO:0032259);; Molecular Function: protein dimerization activity (GO:0046983);;	K16040|3.6e-85|sbi:8075591|K16040 trans-resveratrol di-O-methyltransferase [EC:2.1.1.240] | (RefSeq) trans-resveratrol di-O-methyltransferase	Stilbenoid, diarylheptanoid and gingerol biosynthesis (ko00945)	[R]	General function prediction only	O-methyltransferase domain	Flavonoid O-methyltransferase-like protein Os11g0303600 OS=Oryza sativa subsp. japonica OX=39947 GN=Os11g0303600 PE=2 SV=1	S	Function unknown	trans-resveratrol di-O-methyltransferase-like [Panicum miliaceum]	molecular function: catalytic activity (GO:0003824);; biological process: metabolic process (GO:0008152);; molecular function: binding (GO:0005488)
gene.C2845_PM12G21390	0.787342	0.665242	0.000236877	-1.00524	down	--	--	Molecular Function: transcription factor activity, sequence-specific DNA binding (GO:0003700);;	K16221|4.1e-55|sita:101768170|K16221 transcription factor TCP21 (protein CCA1 HIKING EXPEDITION) | (RefSeq) transcription factor TCP21-like	Circadian rhythm - plant (ko04712)	--	--	TCP family transcription factor	Transcription factor TCP21 OS=Arabidopsis thaliana OX=3702 GN=TCP21 PE=1 SV=1	K	Transcription	transcription factor TCP21-like [Panicum hallii]	molecular function: nucleic acid binding transcription factor activity (GO:0001071);; biological process: biological regulation (GO:0065007)
gene.C2845_PM08G26770	0.917319	0.756077	1.82e-05	-1.12519	down	--	--	--	--	--	--	--	LURP-one-related	Protein LURP-one-related 12 OS=Arabidopsis thaliana OX=3702 GN=At3g15810 PE=2 SV=1	S	Function unknown	protein LURP-one-related 5-like [Panicum miliaceum]	--
gene.C2845_PM01G42320	0.896867	0.965916	7.09e-27	-4.22199	down	--	--	Molecular Function: aspartic-type endopeptidase activity (GO:0004190);;	K22683|1.6e-07|mus:104001030|K22683 aspartyl protease family protein [EC:3.4.23.-] | (RefSeq) aspartyl protease family protein 2-like	--	--	--	Xylanase inhibitor C-terminal	--	O	Posttranslational modification, protein turnover, chaperones	Aspartic proteinase nepenthesin-2 [Panicum miliaceum]	molecular function: catalytic activity (GO:0003824);; biological process: metabolic process (GO:0008152)
gene.C2845_PM16G19860	0.829672	0.715087	8.34e-11	-1.17839	down	--	--	Molecular Function: RNA binding (GO:0003723);;	--	--	--	--	APO RNA-binding	APO protein 1, chloroplastic OS=Arabidopsis thaliana OX=3702 GN=APO1 PE=2 SV=1	S	Function unknown	APO protein 1, chloroplastic [Panicum miliaceum]	molecular function: binding (GO:0005488)
gene.C2845_PM01G28560	0.933878	0.963585	1.84e-74	-3.01901	down	--	--	Cellular Component: nucleus (GO:0005634);; Biological Process: regulation of transcription, DNA-templated (GO:0006355);; Biological Process: auxin-activated signaling pathway (GO:0009734);;	K14484|3.5e-121|sita:101785631|K14484 auxin-responsive protein IAA | (RefSeq) auxin-responsive protein IAA13	Plant hormone signal transduction (ko04075)	--	--	AUX/IAA family	Auxin-responsive protein IAA13 OS=Oryza sativa subsp. indica OX=39946 GN=IAA13 PE=2 SV=1	K	Transcription	auxin-responsive protein IAA13 [Panicum miliaceum]	cellular component: cell (GO:0005623);; cellular component: organelle (GO:0043226);; cellular component: cell part (GO:0044464);; biological process: biological regulation (GO:0065007);; biological process: cellular process (GO:0009987);; biological process: signaling (GO:0023052);; biological process: single-organism process (GO:0044699);; biological process: response to stimulus (GO:0050896)
gene.C2845_PM01G15520	0.864723	0.805578	7.92e-09	-1.11062	down	--	--	--	--	--	--	--	--	--	--	--	hypothetical protein C2845_PM01G15520 [Panicum miliaceum]	--
gene.C2845_PM06G06000	0.812993	0.936357	2.48e-40	-5.77027	down	--	--	--	K12761|7.5e-25|ini:109164801|K12761 carbon catabolite-derepressing protein kinase [EC:2.7.11.1] | (RefSeq) CBL-interacting serine/threonine-protein kinase 7-like	--	--	--	Domain of unknown function (DUF4228)	--	S	Function unknown	uncharacterized protein C2845_PM06G06000 [Panicum miliaceum]	--
gene.C2845_PM07G08210	0.88394	0.779705	6.14e-06	-1.34064	down	[G]	Carbohydrate transport and metabolism	Molecular Function: cellulase activity (GO:0008810);; Biological Process: cellulose catabolic process (GO:0030245);;	K01179|8.2e-277|sita:101781095|K01179 endoglucanase [EC:3.2.1.4] | (RefSeq) endoglucanase 3	Starch and sucrose metabolism (ko00500)	--	--	Glycosyl hydrolase family 9	Endoglucanase 3 OS=Oryza sativa subsp. japonica OX=39947 GN=GLU8 PE=2 SV=1	G	Carbohydrate transport and metabolism	endoglucanase 3 [Panicum miliaceum]	molecular function: catalytic activity (GO:0003824);; biological process: metabolic process (GO:0008152);; biological process: cellular process (GO:0009987)
gene.C2845_PM07G37960	0.779905	0.718471	9.91e-16	-1.8079	down	--	--	--	--	--	--	--	--	--	S	Function unknown	meiosis 5 precursor [Panicum miliaceum]	--
gene.C2845_PM17G06590	0.846466	0.676768	3.94e-06	-1.59477	down	[G]	Carbohydrate transport and metabolism	Molecular Function: hydrolase activity, hydrolyzing O-glycosyl compounds (GO:0004553);; Biological Process: carbohydrate metabolic process (GO:0005975);;	K15920|1.8e-214|zma:100279996|K15920 xylan 1,4-beta-xylosidase [EC:3.2.1.37] | (RefSeq) uncharacterized protein LOC100279996 precursor	Amino sugar and nucleotide sugar metabolism (ko00520)	--	--	Glycosyl hydrolase family 3 C-terminal domain	Probable beta-D-xylosidase 7 OS=Arabidopsis thaliana OX=3702 GN=BXL7 PE=2 SV=2	G	Carbohydrate transport and metabolism	putative beta-D-xylosidase 7 [Panicum miliaceum]	molecular function: catalytic activity (GO:0003824);; biological process: metabolic process (GO:0008152)
gene.C2845_PM18G06610	0.859772	0.931102	5.77e-67	-6.89895	down	[E]	Amino acid transport and metabolism	Biological Process: cellular amino acid metabolic process (GO:0006520);; Molecular Function: carboxy-lyase activity (GO:0016831);; Molecular Function: pyridoxal phosphate binding (GO:0030170);;	K01593|2.0e-164|mus:103990339|K01593 aromatic-L-amino-acid/L-tryptophan decarboxylase [EC:4.1.1.28 4.1.1.105] | (RefSeq) tyrosine/DOPA decarboxylase 2-like	Tyrosine metabolism (ko00350);; Phenylalanine metabolism (ko00360);; Tryptophan metabolism (ko00380);; Isoquinoline alkaloid biosynthesis (ko00950);; Betalain biosynthesis (ko00965)	[E]	Amino acid transport and metabolism	Pyridoxal-dependent decarboxylase conserved domain	Tyrosine decarboxylase OS=Oryza sativa subsp. japonica OX=39947 GN=TYDC PE=1 SV=1	E	Amino acid transport and metabolism	tyrosine decarboxylase 1-like [Panicum miliaceum]	biological process: metabolic process (GO:0008152);; biological process: cellular process (GO:0009987);; biological process: single-organism process (GO:0044699);; molecular function: catalytic activity (GO:0003824);; molecular function: binding (GO:0005488)
gene.C2845_PM03G15500	0.797859	0.753454	1.92e-10	-1.84496	down	[IQR]	Lipid transport and metabolism;; Secondary metabolites biosynthesis, transport and catabolism;; General function prediction only	Molecular Function: oxidoreductase activity (GO:0016491);;	K13070|2.2e-44|dosa:Os04t0179200-01|K13070 momilactone-A synthase [EC:1.1.1.295] | (RefSeq) Os04g0179200, MAS, MOMILACTONE_A_SYNTHASE; Similar to Stem secoisolariciresinol dehydrogenase (Fragment).	Diterpenoid biosynthesis (ko00904)	[R]	General function prediction only	Enoyl-(Acyl carrier protein) reductase	Momilactone A synthase OS=Oryza sativa subsp. japonica OX=39947 GN=Os04g0179200 PE=2 SV=1	Q	Secondary metabolites biosynthesis, transport and catabolism	momilactone A synthase-like [Panicum miliaceum]	molecular function: catalytic activity (GO:0003824)
Panicum_miliaceum_newGene_22042	0.90086	0.730598	2.46e-06	-1.0419	down	[M]	Cell wall/membrane/envelope biogenesis	Molecular Function: protein kinase activity (GO:0004672);; Molecular Function: ATP binding (GO:0005524);; Cellular Component: integral component of membrane (GO:0016021);;	K13415|3.2e-74|atr:18432040|K13415 protein brassinosteroid insensitive 1 [EC:2.7.10.1 2.7.11.1] | (RefSeq) systemin receptor SR160	Plant hormone signal transduction (ko04075)	--	--	Protein kinase domain	Tyrosine-sulfated glycopeptide receptor 1 OS=Arabidopsis thaliana OX=3702 GN=PSY1R PE=1 SV=1	T	Signal transduction mechanisms	hypothetical protein PAHAL_1G038000 [Panicum hallii]	molecular function: catalytic activity (GO:0003824);; biological process: metabolic process (GO:0008152);; biological process: cellular process (GO:0009987);; molecular function: binding (GO:0005488);; cellular component: membrane (GO:0016020);; cellular component: membrane part (GO:0044425)
gene.C2845_PM03G23040	0.892752	0.904846	8.96e-12	-1.98761	down	[N]	Cell motility	Cellular Component: plasma membrane (GO:0005886);; Cellular Component: integral component of membrane (GO:0016021);; Molecular Function: cellulose synthase (UDP-forming) activity (GO:0016760);; Biological Process: cellulose biosynthetic process (GO:0030244);; Molecular Function: metal ion binding (GO:0046872);; Biological Process: cell wall organization (GO:0071555);;	K10999|0.0e+00|sita:101772353|K10999 cellulose synthase A [EC:2.4.1.12] | (RefSeq) probable cellulose synthase A catalytic subunit 6 [UDP-forming]	--	--	--	Cellulose synthase	Probable cellulose synthase A catalytic subunit 6 [UDP-forming] OS=Oryza sativa subsp. japonica OX=39947 GN=CESA6 PE=2 SV=1	G	Carbohydrate transport and metabolism	putative cellulose synthase A catalytic subunit 6 [Panicum miliaceum]	cellular component: cell (GO:0005623);; cellular component: membrane (GO:0016020);; cellular component: cell part (GO:0044464);; cellular component: membrane part (GO:0044425);; molecular function: catalytic activity (GO:0003824);; biological process: metabolic process (GO:0008152);; biological process: cellular process (GO:0009987);; biological process: single-organism process (GO:0044699);; mol…
gene.C2845_PM08G07870	0.905133	0.904599	1.24e-19	-3.02824	down	--	--	--	--	--	--	--	--	--	--	--	hypothetical protein C2845_PM08G07870 [Panicum miliaceum]	--
gene.C2845_PM05G13470	0.818232	0.923677	3.68e-25	-4.01833	down	--	--	--	K12761|8.3e-24|ini:109164801|K12761 carbon catabolite-derepressing protein kinase [EC:2.7.11.1] | (RefSeq) CBL-interacting serine/threonine-protein kinase 7-like	--	--	--	Domain of unknown function (DUF4228)	--	S	Function unknown	uncharacterized protein C2845_PM05G13470 [Panicum miliaceum]	--
gene.C2845_PM08G25010	0.913632	0.917969	1.56e-25	-2.59584	down	--	--	Molecular Function: actin binding (GO:0003779);; Cellular Component: cytoskeleton (GO:0005856);;	K05759|3.2e-71|sita:101783542|K05759 profilin | (RefSeq) profilin-A	--	[Z]	Cytoskeleton	Profilin	Profilin-A OS=Oryza sativa subsp. japonica OX=39947 GN=Os10g0323600 PE=2 SV=1	Z	Cytoskeleton	hypothetical protein GQ55_5G166300 [Panicum hallii var. hallii]	molecular function: binding (GO:0005488);; cellular component: cell (GO:0005623);; cellular component: organelle (GO:0043226);; cellular component: cell part (GO:0044464)
gene.C2845_PM08G10990	0.948294	0.839313	1.73e-10	-1.50835	down	[G]	Carbohydrate transport and metabolism	Molecular Function: hydrolase activity, hydrolyzing O-glycosyl compounds (GO:0004553);; Biological Process: carbohydrate metabolic process (GO:0005975);;	K15920|0.0e+00|sita:101772162|K15920 xylan 1,4-beta-xylosidase [EC:3.2.1.37] | (RefSeq) beta-xylosidase/alpha-L-arabinofuranosidase 1	Amino sugar and nucleotide sugar metabolism (ko00520)	--	--	Glycosyl hydrolase family 3 C-terminal domain	Beta-xylosidase/alpha-L-arabinofuranosidase 1 (Fragment) OS=Medicago sativa subsp. varia OX=36902 GN=Xyl1 PE=1 SV=1	G	Carbohydrate transport and metabolism	hypothetical protein C2845_PM08G10990 [Panicum miliaceum]	molecular function: catalytic activity (GO:0003824);; biological process: metabolic process (GO:0008152)
gene.C2845_PM15G22970	0.83729	0.815564	4.15e-10	-1.44949	down	[O]	Posttranslational modification, protein turnover, chaperones	Molecular Function: microtubule motor activity (GO:0003777);; Molecular Function: ATP binding (GO:0005524);; Cellular Component: microtubule (GO:0005874);; Biological Process: microtubule-based movement (GO:0007018);; Molecular Function: microtubule binding (GO:0008017);;	K10405|0.0e+00|sita:101756427|K10405 kinesin family member C1 | (RefSeq) kinesin-like protein KIN-14H	--	[Z]	Cytoskeleton	Kinesin motor domain	Kinesin-like protein KIN-14H OS=Oryza sativa subsp. japonica OX=39947 GN=KIN14H PE=2 SV=1	Z	Cytoskeleton	kinesin-5-like [Panicum miliaceum]	molecular function: catalytic activity (GO:0003824);; molecular function: binding (GO:0005488);; cellular component: cell (GO:0005623);; cellular component: organelle (GO:0043226);; cellular component: organelle part (GO:0044422);; cellular component: cell part (GO:0044464);; cellular component: supramolecular complex (GO:0099080);; biological process: cellular process (GO:0009987);; biological p…
gene.C2845_PM13G25690	0.879931	0.810928	7.93e-25	-2.41956	down	[Q]	Secondary metabolites biosynthesis, transport and catabolism	Biological Process: lipid metabolic process (GO:0006629);; Molecular Function: fatty-acyl-CoA reductase (alcohol-forming) activity (GO:0080019);;	K13356|1.9e-241|sita:101774781|K13356 alcohol-forming fatty acyl-CoA reductase [EC:1.2.1.84] | (RefSeq) fatty acyl-CoA reductase 1	Cutin, suberine and wax biosynthesis (ko00073);; Peroxisome (ko04146)	[I]	Lipid transport and metabolism	Male sterility protein	Fatty acyl-CoA reductase 1 OS=Arabidopsis thaliana OX=3702 GN=FAR1 PE=1 SV=1	I	Lipid transport and metabolism	fatty acyl-CoA reductase 1 [Panicum miliaceum]	biological process: metabolic process (GO:0008152);; biological process: single-organism process (GO:0044699);; molecular function: catalytic activity (GO:0003824)
gene.C2845_PM03G16860	0.944264	0.908124	1.51e-10	-2.33311	down	--	--	--	--	--	--	--	VQ motif	VQ motif-containing protein 22 OS=Arabidopsis thaliana OX=3702 GN=VQ22 PE=2 SV=1	S	Function unknown	calmodulin-binding protein 25-like [Panicum miliaceum]	--
gene.C2845_PM03G12510	0.777535	0.727882	0.000595367	-1.17836	down	--	--	--	--	--	--	--	Protein of unknown function (DUF1195)	--	S	Function unknown	hypothetical protein C2845_PM03G12510 [Panicum miliaceum]	--
gene.C2845_PM02G01140	0.901973	0.763177	6.27e-11	-1.2538	down	--	--	Cellular Component: integral component of membrane (GO:0016021);; Molecular Function: myosin binding (GO:0017022);;	K11844|3.7e-15|cmo:103483482|K11844 ubiquitin carboxyl-terminal hydrolase 16/45 [EC:3.4.19.12] | (RefSeq) ubiquitin carboxyl-terminal hydrolase 2	--	--	--	Zein-binding	Myosin-binding protein 2 OS=Arabidopsis thaliana OX=3702 GN=MYOB2 PE=1 SV=1	S	Function unknown	myosin-binding protein 2-like isoform X1 [Panicum miliaceum]	cellular component: membrane (GO:0016020);; cellular component: membrane part (GO:0044425);; molecular function: binding (GO:0005488)
gene.C2845_PM02G35060	0.896841	0.881137	1.24e-14	-2.27323	down	--	--	--	--	--	--	--	--	--	--	--	hypothetical protein C2845_PM02G35060 [Panicum miliaceum]	--
gene.C2845_PM05G20590	0.926647	0.834115	4.81e-07	-1.22186	down	--	--	Cellular Component: cell wall (GO:0005618);; Molecular Function: manganese ion binding (GO:0030145);; Molecular Function: nutrient reservoir activity (GO:0045735);; Cellular Component: apoplast (GO:0048046);;	--	--	--	--	Cupin	Germin-like protein 5-1 OS=Oryza sativa subsp. japonica OX=39947 GN=Os05g0277500 PE=2 SV=1	O	Posttranslational modification, protein turnover, chaperones	germin-like protein 5-1 [Panicum miliaceum]	cellular component: cell (GO:0005623);; cellular component: cell part (GO:0044464);; molecular function: binding (GO:0005488);; molecular function: nutrient reservoir activity (GO:0045735);; cellular component: extracellular region (GO:0005576)
gene.C2845_PM17G09500	0.878651	0.961292	1.49e-06	-3.60644	down	[K]	Transcription	Molecular Function: O-methyltransferase activity (GO:0008171);; Biological Process: methylation (GO:0032259);; Molecular Function: protein dimerization activity (GO:0046983);;	K22440|1.1e-87|zma:103640406|K22440 naringenin 7-O-methyltransferase [EC:2.1.1.232] | (RefSeq) naringenin 7-O-methyltransferase	Flavonoid biosynthesis (ko00941)	[R]	General function prediction only	O-methyltransferase domain	3-aminomethylindole N-methyltransferase OS=Hordeum vulgare subsp. vulgare OX=112509 PE=1 SV=1	S	Function unknown	putative inactive methyltransferase [Panicum miliaceum]	molecular function: catalytic activity (GO:0003824);; biological process: metabolic process (GO:0008152);; molecular function: binding (GO:0005488)
gene.C2845_PM12G19880	0.701086	0.819786	1.1e-13	-2.64072	down	--	--	Cellular Component: integral component of membrane (GO:0016021);;	--	--	--	--	--	--	--	--	hypothetical protein C2845_PM12G19880 [Panicum miliaceum]	cellular component: membrane (GO:0016020);; cellular component: membrane part (GO:0044425)
gene.C2845_PM02G06450	0.79373	0.780788	7.27e-06	-1.34068	down	--	--	Cellular Component: membrane (GO:0016020);;	--	--	--	--	Core-2/I-Branching enzyme	Glycosyltransferase BC10 OS=Oryza sativa subsp. japonica OX=39947 GN=BC10 PE=1 SV=1	S	Function unknown	hypothetical protein C2845_PM02G06450 [Panicum miliaceum]	cellular component: membrane (GO:0016020)
gene.C2845_PM02G00380	0.833901	0.88862	1.14e-18	-2.76705	down	[T]	Signal transduction mechanisms	Biological Process: regulation of transcription, DNA-templated (GO:0006355);; Biological Process: detection of visible light (GO:0009584);; Biological Process: red, far-red light phototransduction (GO:0009585);; Molecular Function: photoreceptor activity (GO:0009881);; Biological Process: protein-tetrapyrrole linkage (GO:0017006);; Biological Process: protein-chromophore linkage (GO:0018298);; Mo…	K12120|0.0e+00|sita:101775110|K12120 phytochrome A | (RefSeq) phytochrome a	Circadian rhythm - plant (ko04712)	--	--	Phytochrome region	Phytochrome a OS=Sorghum bicolor OX=4558 GN=PHYA PE=2 SV=1	H	Coenzyme transport and metabolism	phytochrome A1 apoprotein [Panicum miliaceum]	biological process: biological regulation (GO:0065007);; biological process: response to stimulus (GO:0050896);; biological process: cellular process (GO:0009987);; biological process: signaling (GO:0023052);; biological process: single-organism process (GO:0044699);; molecular function: signal transducer activity (GO:0004871);; molecular function: molecular transducer activity (GO:0060089);; bio…
gene.C2845_PM06G17150	0.866097	0.855178	5.82e-09	-1.28911	down	--	--	Cellular Component: plasma membrane (GO:0005886);; Biological Process: protein transport (GO:0015031);; Cellular Component: integral component of membrane (GO:0016021);; Cellular Component: transport vesicle membrane (GO:0030658);;	K19995|1.9e-93|sbi:8067477|K19995 secretory carrier-associated membrane protein | (RefSeq) secretory carrier-associated membrane protein 3	--	[U]	Intracellular trafficking, secretion, and vesicular transport	SCAMP family	Secretory carrier-associated membrane protein 3 OS=Oryza sativa subsp. japonica OX=39947 GN=SCAMP3 PE=2 SV=1	U	Intracellular trafficking, secretion, and vesicular transport	secretory carrier-associated membrane protein 3 [Panicum miliaceum]	cellular component: cell (GO:0005623);; cellular component: membrane (GO:0016020);; cellular component: cell part (GO:0044464);; biological process: localization (GO:0051179);; cellular component: membrane part (GO:0044425);; cellular component: organelle (GO:0043226);; cellular component: organelle part (GO:0044422)
gene.C2845_PM03G27000	0.869313	0.911728	5.11e-35	-4.89965	down	--	--	Cellular Component: extracellular region (GO:0005576);; Biological Process: sexual reproduction (GO:0019953);;	K20628|7.0e-64|pvu:PHAVU_007G235300g|K20628 expansin | (RefSeq) hypothetical protein	--	--	--	Expansin C-terminal domain	Expansin-B11 OS=Oryza sativa subsp. japonica OX=39947 GN=EXPB11 PE=2 SV=1	S	Function unknown	hypothetical protein C2845_PM03G27000 [Panicum miliaceum]	cellular component: extracellular region (GO:0005576);; biological process: reproduction (GO:0000003);; biological process: reproductive process (GO:0022414);; biological process: multi-organism process (GO:0051704)
gene.C2845_PM14G21000	0.909815	0.908194	2.34e-19	-2.28784	down	[Q]	Secondary metabolites biosynthesis, transport and catabolism	Biological Process: lipid metabolic process (GO:0006629);; Molecular Function: fatty-acyl-CoA reductase (alcohol-forming) activity (GO:0080019);;	K13356|1.1e-188|sita:101774781|K13356 alcohol-forming fatty acyl-CoA reductase [EC:1.2.1.84] | (RefSeq) fatty acyl-CoA reductase 1	Cutin, suberine and wax biosynthesis (ko00073);; Peroxisome (ko04146)	[I]	Lipid transport and metabolism	Male sterility protein	Fatty acyl-CoA reductase 1 OS=Arabidopsis thaliana OX=3702 GN=FAR1 PE=1 SV=1	I	Lipid transport and metabolism	fatty acyl-CoA reductase 1 [Panicum miliaceum]	biological process: metabolic process (GO:0008152);; biological process: single-organism process (GO:0044699);; molecular function: catalytic activity (GO:0003824)
Panicum_miliaceum_newGene_23650	0.910024	0.971624	3.21e-109	-5.82524	down	--	--	--	--	--	--	--	--	Protodermal factor 1 OS=Arabidopsis thaliana OX=3702 GN=PDF1 PE=2 SV=1	S	Function unknown	hypothetical protein GQ55_1G094700 [Panicum hallii var. hallii]	--
gene.C2845_PM02G40030	0.858258	0.740837	1.36e-05	-1.6203	down	--	--	--	--	--	--	--	Remorin, C-terminal region	Remorin OS=Solanum tuberosum OX=4113 PE=1 SV=1	S	Function unknown	remorin-like [Panicum miliaceum]	--
Panicum_miliaceum_newGene_24617	0.776543	0.571828	0.00162769	-1.09583	down	--	--	--	--	--	--	--	--	--	--	--	hypothetical protein GQ55_1G180900 [Panicum hallii var. hallii]	--
gene.C2845_PM04G16500	0.88297	0.772433	3.76e-10	-1.2945	down	[G]	Carbohydrate transport and metabolism	Molecular Function: UDP-glycosyltransferase activity (GO:0008194);;	K22845|3.1e-228|sita:101766297|K22845 phlorizin synthase [EC:2.4.1.357] | (RefSeq) UDP-glycosyltransferase 13-like	Flavonoid biosynthesis (ko00941)	[GC]	Carbohydrate transport and metabolism;; Energy production and conversion	UDP-glucoronosyl and UDP-glucosyl transferase	Anthocyanidin 5,3-O-glucosyltransferase OS=Rosa hybrid cultivar OX=128735 GN=RhGT1 PE=2 SV=1	--	--	anthocyanidin 3-O-glucosyltransferase 2-like [Panicum miliaceum]	molecular function: catalytic activity (GO:0003824)
gene.C2845_PM02G44790	0.919208	0.770609	1.33e-06	-1.33789	down	--	--	Molecular Function: myosin binding (GO:0017022);;	K11844|6.0e-10|cmo:103483482|K11844 ubiquitin carboxyl-terminal hydrolase 16/45 [EC:3.4.19.12] | (RefSeq) ubiquitin carboxyl-terminal hydrolase 2	--	--	--	Zein-binding	Probable myosin-binding protein 5 OS=Arabidopsis thaliana OX=3702 GN=MYOB5 PE=2 SV=1	S	Function unknown	putative myosin-binding protein 6 [Panicum miliaceum]	molecular function: binding (GO:0005488)
gene.C2845_PM10G06310	0.96375	0.835082	3.71e-15	-1.8357	down	[Q]	Secondary metabolites biosynthesis, transport and catabolism	Biological Process: fatty acid biosynthetic process (GO:0006633);; Cellular Component: integral component of membrane (GO:0016021);; Molecular Function: transferase activity, transferring acyl groups other than amino-acyl groups (GO:0016747);;	K15397|6.0e-264|sita:101784847|K15397 3-ketoacyl-CoA synthase [EC:2.3.1.199] | (RefSeq) 3-ketoacyl-CoA synthase 6	Fatty acid elongation (ko00062);; Plant-pathogen interaction (ko04626)	--	--	FAE1/Type III polyketide synthase-like protein	3-ketoacyl-CoA synthase 6 OS=Arabidopsis thaliana OX=3702 GN=CUT1 PE=1 SV=1	I	Lipid transport and metabolism	hypothetical protein C2845_PM10G06310 [Panicum miliaceum]	biological process: metabolic process (GO:0008152);; biological process: cellular process (GO:0009987);; biological process: single-organism process (GO:0044699);; cellular component: membrane (GO:0016020);; cellular component: membrane part (GO:0044425);; molecular function: catalytic activity (GO:0003824)
gene.C2845_PM16G05970	0.812336	0.884545	4.54e-10	-2.78576	down	--	--	--	--	--	--	--	--	--	--	--	LGC1 precursor [Panicum miliaceum]	--
gene.C2845_PM10G05970	0.722904	0.485735	0.00050685	-1.4252	down	--	--	Molecular Function: DNA binding (GO:0003677);; Molecular Function: transcription factor activity, sequence-specific DNA binding (GO:0003700);; Cellular Component: nucleus (GO:0005634);;	K09286|1.2e-17|ppp:112289375|K09286 EREBP-like factor | (RefSeq) ethylene-responsive transcription factor TINY-like	--	--	--	AP2 domain	Ethylene-responsive transcription factor ERF013 OS=Arabidopsis thaliana OX=3702 GN=ERF013 PE=2 SV=1	K	Transcription	hypothetical protein C2845_PM10G05970 [Panicum miliaceum]	molecular function: binding (GO:0005488);; molecular function: nucleic acid binding transcription factor activity (GO:0001071);; biological process: biological regulation (GO:0065007);; cellular component: cell (GO:0005623);; cellular component: organelle (GO:0043226);; cellular component: cell part (GO:0044464)
gene.C2845_PM04G03990	0.838603	0.636517	2.18e-09	-1.1996	down	--	--	Molecular Function: protein binding (GO:0005515);; Biological Process: regulation of cellular amino acid metabolic process (GO:0006521);; Biological Process: biological_process (GO:0008150);; Biological Process: regulation of biosynthetic process (GO:0009889);; Biological Process: regulation of ethylene biosynthetic process (GO:0010364);; Biological Process: regulation of cellular ketone metaboli…	--	--	--	--	Tetratricopeptide repeat	ETO1-like protein 1 OS=Arabidopsis thaliana OX=3702 GN=EOL1 PE=1 SV=1	S	Function unknown	ETO1-like protein 1 [Panicum miliaceum]	molecular function: binding (GO:0005488);; biological process: biological regulation (GO:0065007)
gene.C2845_PM15G25910	0.820589	0.86329	1.42e-06	-2.52236	down	--	--	--	--	--	--	--	--	--	--	--	hypothetical protein C2845_PM15G25910 [Panicum miliaceum]	--
Panicum_miliaceum_newGene_1952	0.941731	0.897634	3.03e-07	-2.22119	down	--	--	--	--	--	--	--	--	--	--	--	hypothetical protein EE612_045275 [Oryza sativa]	--
gene.C2845_PM02G30660	0.731819	0.612556	0.00381065	-1.10968	down	--	--	Molecular Function: metal ion binding (GO:0046872);;	K09377|8.0e-106|zma:100281283|K09377 cysteine and glycine-rich protein | (RefSeq) LIM6; pollen-specific protein SF3	--	[TZ]	Signal transduction mechanisms;; Cytoskeleton	LIM domain	LIM domain-containing protein WLIM2a OS=Arabidopsis thaliana OX=3702 GN=WLIN2A PE=1 SV=1	--	--	LIM domain-containing protein WLIM2b-like [Panicum miliaceum]	molecular function: binding (GO:0005488)
gene.C2845_PM01G23590	0.927155	0.833474	4.6e-07	-1.56353	down	[E]	Amino acid transport and metabolism	Molecular Function: tryptophan synthase activity (GO:0004834);;	K13222|8.5e-68|sita:101766758|K13222 indole-3-glycerol-phosphate lyase [EC:4.1.2.8] | (RefSeq) indole-3-glycerol phosphate lyase, chloroplastic	Benzoxazinoid biosynthesis (ko00402)	[E]	Amino acid transport and metabolism	Tryptophan synthase alpha chain	Indole-3-glycerol phosphate lyase, chloroplastic OS=Zea mays OX=4577 GN=BX1 PE=1 SV=2	E	Amino acid transport and metabolism	hypothetical protein C2845_PM01G23590 [Panicum miliaceum]	molecular function: catalytic activity (GO:0003824)
gene.C2845_PM08G05920	0.884671	0.877968	4.14e-07	-2.22285	down	[O]	Posttranslational modification, protein turnover, chaperones	Cellular Component: cellular_component (GO:0005575);; Cellular Component: intracellular (GO:0005622);; Cellular Component: cell (GO:0005623);; Cellular Component: cytoplasm (GO:0005737);; Biological Process: biological_process (GO:0008150);; Cellular Component: chloroplast (GO:0009507);; Cellular Component: plastid (GO:0009536);; Biological Process: cellular process (GO:0009987);; Biological Proc…	K13993|1.5e-72|sita:101776908|K13993 HSP20 family protein | (RefSeq) 16.9 kDa class I heat shock protein 3	Protein processing in endoplasmic reticulum (ko04141)	[O]	Posttranslational modification, protein turnover, chaperones	Hsp20/alpha crystallin family	16.9 kDa class I heat shock protein 3 OS=Oryza sativa subsp. japonica OX=39947 GN=HSP16.9C PE=2 SV=1	O	Posttranslational modification, protein turnover, chaperones	16.9 kDa class I heat shock protein 1 [Panicum miliaceum]	cellular component: cell (GO:0005623);; cellular component: cell part (GO:0044464);; cellular component: organelle (GO:0043226);; biological process: cellular process (GO:0009987);; biological process: cellular component organization or biogenesis (GO:0071840)
Panicum_miliaceum_newGene_21982	0.825637	0.76672	4.23e-25	-4.88346	down	--	--	Molecular Function: DNA binding (GO:0003677);; Molecular Function: transposase activity (GO:0004803);; Biological Process: transposition, DNA-mediated (GO:0006313);;	--	--	--	--	MuDR family transposase	--	S	Function unknown	PREDICTED: uncharacterized protein LOC102713218 isoform X3 [Oryza brachyantha]	molecular function: binding (GO:0005488);; molecular function: catalytic activity (GO:0003824);; biological process: metabolic process (GO:0008152);; biological process: cellular process (GO:0009987);; biological process: single-organism process (GO:0044699)
gene.C2845_PM07G09030	0.814693	0.648291	0.00495014	-1.05434	down	[R]	General function prediction only	Molecular Function: nucleic acid binding (GO:0003676);;	K18417|1.5e-109|sita:101781182|K18417 ERI1 exoribonuclease 2 [EC:3.1.-.-] | (RefSeq) ERI1 exoribonuclease 2	--	[L]	Replication, recombination and repair	Exonuclease	--	L	Replication, recombination and repair	ERI1 exoribonuclease 2-like isoform X1 [Panicum miliaceum]	molecular function: binding (GO:0005488)
gene.C2845_PM13G12460	0.904598	0.818346	9.95e-36	-7.3019	down	--	--	--	--	--	--	--	--	--	--	--	hypothetical protein C2845_PM13G12460 [Panicum miliaceum]	--
Panicum_miliaceum_newGene_8333	0.896095	0.6745	1.41e-09	-2.48437	down	--	--	--	--	--	--	--	--	--	--	--	Copper centre Cu(A), partial [Cynara cardunculus var. scolymus]	--
gene.C2845_PM02G05580	0.880202	0.795874	4.26e-13	-3.59711	down	--	--	Biological Process: cellulose microfibril organization (GO:0010215);; Cellular Component: anchored component of membrane (GO:0031225);;	--	--	--	--	COBRA-like protein	COBRA-like protein 3 OS=Oryza sativa subsp. japonica OX=39947 GN=BC1L4 PE=2 SV=1	S	Function unknown	phytochelatin synthetase-like protein 1 [Panicum miliaceum]	biological process: cellular process (GO:0009987);; biological process: single-organism process (GO:0044699);; biological process: cellular component organization or biogenesis (GO:0071840);; cellular component: membrane (GO:0016020);; cellular component: membrane part (GO:0044425)
gene.C2845_PM07G09220	0.824069	0.781801	1.1e-05	-1.28559	down	[R]	General function prediction only	Molecular Function: nucleic acid binding (GO:0003676);;	K18417|9.3e-111|sita:101781182|K18417 ERI1 exoribonuclease 2 [EC:3.1.-.-] | (RefSeq) ERI1 exoribonuclease 2	--	[L]	Replication, recombination and repair	Exonuclease	--	L	Replication, recombination and repair	ERI1 exoribonuclease 2-like isoform X1 [Panicum miliaceum]	molecular function: binding (GO:0005488)
gene.C2845_PM09G15980	0.809997	0.794806	0.000122172	-1.8799	down	[O]	Posttranslational modification, protein turnover, chaperones	Molecular Function: ATP binding (GO:0005524);; Molecular Function: phosphatidylinositol phosphate kinase activity (GO:0016307);;	K00921|0.0e+00|sita:101785334|K00921 1-phosphatidylinositol-3-phosphate 5-kinase [EC:2.7.1.150] | (RefSeq) 1-phosphatidylinositol-3-phosphate 5-kinase FAB1A isoform X1	Inositol phosphate metabolism (ko00562);; Phosphatidylinositol signaling system (ko04070);; Phagosome (ko04145)	[T]	Signal transduction mechanisms	Phosphatidylinositol-4-phosphate 5-Kinase	Putative 1-phosphatidylinositol-3-phosphate 5-kinase FAB1D OS=Arabidopsis thaliana OX=3702 GN=FAB1D PE=3 SV=1	T	Signal transduction mechanisms	1-phosphatidylinositol-3-phosphate 5-kinase FAB1A-like isoform X2 [Panicum miliaceum]	molecular function: binding (GO:0005488);; molecular function: catalytic activity (GO:0003824);; biological process: metabolic process (GO:0008152);; biological process: cellular process (GO:0009987)
Panicum_miliaceum_newGene_2310	0.948275	0.689274	6.73e-05	-2.80396	down	--	--	--	--	--	--	--	--	--	--	--	--	--
gene.C2845_PM02G32660	0.933339	0.670274	1.67e-06	-2.68724	down	--	--	Molecular Function: nucleic acid binding (GO:0003676);;	--	--	--	--	--	--	--	--	hypothetical protein C2845_PM02G32660 [Panicum miliaceum]	molecular function: binding (GO:0005488)
gene.C2845_PM11G12660	0.926398	0.4428	2.41e-05	-2.31995	down	--	--	--	--	--	--	--	--	--	--	--	hypothetical protein C2845_PM11G12660 [Panicum miliaceum]	--
gene.C2845_PM06G21080	0.729983	0.778972	7.38e-05	-1.6853	down	[M]	Cell wall/membrane/envelope biogenesis	Cellular Component: integral component of membrane (GO:0016021);; Molecular Function: transferase activity, transferring glycosyl groups (GO:0016757);;	K20890|0.0e+00|sita:101783879|K20890 xylan alpha-glucuronosyltransferase [EC:2.4.1.-] | (RefSeq) putative UDP-glucuronate:xylan alpha-glucuronosyltransferase 3	--	[G]	Carbohydrate transport and metabolism	Glycosyl transferase family 8	UDP-glucuronate:xylan alpha-glucuronosyltransferase 1 OS=Arabidopsis thaliana OX=3702 GN=GUX1 PE=2 SV=1	G	Carbohydrate transport and metabolism	putative UDP-glucuronate:xylan alpha-glucuronosyltransferase 3 [Panicum miliaceum]	cellular component: membrane (GO:0016020);; cellular component: membrane part (GO:0044425);; molecular function: catalytic activity (GO:0003824)
gene.C2845_PM03G02970	0.922676	0.525984	5.08e-05	-1.83345	down	--	--	--	--	--	--	--	Domain of unknown function (DUF1719)	--	S	Function unknown	hypothetical protein C2845_PM03G02970 [Panicum miliaceum]	--
gene.C2845_PM14G13430	0.794886	0.822374	4.4e-09	-2.19352	down	--	--	--	--	--	[O]	Posttranslational modification, protein turnover, chaperones	Xylanase inhibitor C-terminal	Probable aspartic proteinase GIP2 OS=Nicotiana benthamiana OX=4100 GN=GIP2 PE=1 SV=1	O	Posttranslational modification, protein turnover, chaperones	aspartic proteinase nepenthesin-2-like [Panicum miliaceum]	--
gene.C2845_PM14G12920	0.92703	0.730877	2.08e-07	-2.16915	down	--	--	Molecular Function: transferase activity (GO:0016740);;	K00799|2.3e-40|sita:101777608|K00799 glutathione S-transferase [EC:2.5.1.18] | (RefSeq) probable glutathione S-transferase	Glutathione metabolism (ko00480)	[O]	Posttranslational modification, protein turnover, chaperones	Glutathione S-transferase, C-terminal domain	Glutathione transferase GST 23 OS=Zea mays OX=4577 PE=2 SV=1	O	Posttranslational modification, protein turnover, chaperones	putative glutathione S-transferase [Panicum miliaceum]	molecular function: catalytic activity (GO:0003824)
gene.C2845_PM07G34810	0.895009	0.508804	0.0023027	-1.31062	down	[O]	Posttranslational modification, protein turnover, chaperones	Molecular Function: transferase activity (GO:0016740);;	K00799|1.9e-127|sita:101776923|K00799 glutathione S-transferase [EC:2.5.1.18] | (RefSeq) probable glutathione S-transferase	Glutathione metabolism (ko00480)	[O]	Posttranslational modification, protein turnover, chaperones	Glutathione S-transferase, N-terminal domain	Probable glutathione S-transferase OS=Nicotiana tabacum OX=4097 PE=2 SV=1	O	Posttranslational modification, protein turnover, chaperones	putative glutathione S-transferase [Panicum miliaceum]	molecular function: catalytic activity (GO:0003824)
gene.C2845_PM01G11030	0.800573	0.52093	0.00299332	-1.58265	down	--	--	--	--	--	[R]	General function prediction only	C2H2-type zinc finger	Zinc finger protein ZAT11 OS=Arabidopsis thaliana OX=3702 GN=ZAT11 PE=2 SV=1	S	Function unknown	zinc finger protein ZAT12-like [Panicum miliaceum]	--
gene.C2845_PM12G19530	0.915246	0.630673	0.00652777	-1.08115	down	--	--	Cellular Component: integral component of membrane (GO:0016021);;	--	--	--	--	--	--	--	--	hypothetical protein C2845_PM12G19530 [Panicum miliaceum]	cellular component: membrane (GO:0016020);; cellular component: membrane part (GO:0044425)
gene.C2845_PM03G11060	0.957996	0.529885	0.000745907	-1.438	down	--	--	Cellular Component: integral component of membrane (GO:0016021);;	--	--	[R]	General function prediction only	SNARE associated Golgi protein	Vacuole membrane protein KMS1 OS=Arabidopsis thaliana OX=3702 GN=KMS1 PE=1 SV=1	S	Function unknown	hypothetical protein C2845_PM03G11060 [Panicum miliaceum]	cellular component: membrane (GO:0016020);; cellular component: membrane part (GO:0044425)
gene.C2845_PM03G00900	0.80379	0.508257	0.00164165	-1.262	down	--	--	Cellular Component: integral component of membrane (GO:0016021);;	--	--	--	--	--	--	S	Function unknown	uncharacterized protein C2845_PM03G00900 [Panicum miliaceum]	cellular component: membrane (GO:0016020);; cellular component: membrane part (GO:0044425)
gene.C2845_PM01G30350	0.939276	0.661772	0.000335276	-1.95178	down	--	--	Molecular Function: nitrogenase activity (GO:0016163);;	--	--	--	--	--	--	--	--	hypothetical protein C2845_PM01G30350 [Panicum miliaceum]	molecular function: catalytic activity (GO:0003824);; biological process: metabolic process (GO:0008152);; biological process: single-organism process (GO:0044699)
gene.C2845_PM16G20830	0.812785	0.721059	0.000670099	-1.27734	down	[S]	Function unknown	Molecular Function: helicase activity (GO:0004386);; Molecular Function: ATP binding (GO:0005524);;	K15505|9.6e-99|ppp:112282797|K15505 DNA repair protein RAD5 [EC:3.6.4.-] | (RefSeq) DNA repair protein RAD5A-like	--	[KL]	Transcription;; Replication, recombination and repair	SNF2 family N-terminal domain	Helicase-like transcription factor CHR28 OS=Arabidopsis thaliana OX=3702 GN=CHR28 PE=1 SV=1	--	--	putative ATP-dependent helicase C17A2.12-like [Panicum miliaceum]	molecular function: catalytic activity (GO:0003824);; molecular function: binding (GO:0005488)
gene.C2845_PM07G22080	0.811013	0.543699	0.000660153	-1.56495	down	--	--	Molecular Function: UDP-glycosyltransferase activity (GO:0008194);;	K22845|1.3e-152|sita:101774713|K22845 phlorizin synthase [EC:2.4.1.357] | (RefSeq) UDP-glycosyltransferase 88B1	Flavonoid biosynthesis (ko00941)	[GC]	Carbohydrate transport and metabolism;; Energy production and conversion	UDP-glucoronosyl and UDP-glucosyl transferase	Anthocyanidin 5,3-O-glucosyltransferase OS=Rosa hybrid cultivar OX=128735 GN=RhGT1 PE=2 SV=1	--	--	anthocyanidin 5,3-O-glucosyltransferase-like [Panicum miliaceum]	molecular function: catalytic activity (GO:0003824)
gene.C2845_PM11G18240	0.860862	0.51393	0.00541212	-2.0405	down	--	--	Cellular Component: extracellular region (GO:0005576);; Cellular Component: cell wall (GO:0005618);; Biological Process: plant-type cell wall organization (GO:0009664);; Cellular Component: membrane (GO:0016020);;	K20628|1.3e-87|cic:CICLE_v10013804mg|K20628 expansin | (RefSeq) hypothetical protein	--	--	--	Expansin C-terminal domain	Expansin-A23 OS=Oryza sativa subsp. japonica OX=39947 GN=EXPA23.1 PE=2 SV=2	S	Function unknown	expansin-A23-like [Panicum miliaceum]	cellular component: extracellular region (GO:0005576);; cellular component: cell (GO:0005623);; cellular component: cell part (GO:0044464);; biological process: cellular process (GO:0009987);; biological process: cellular component organization or biogenesis (GO:0071840);; cellular component: membrane (GO:0016020)
gene.C2845_PM09G13880	0.784778	0.631233	0.00065049	-1.50725	down	[L]	Replication, recombination and repair	Molecular Function: carbohydrate binding (GO:0030246);; Cellular Component: apoplast (GO:0048046);;	K03695|2.4e-06|adu:107486671|K03695 ATP-dependent Clp protease ATP-binding subunit ClpB | (RefSeq) LOW QUALITY PROTEIN: chaperone protein ClpB3, chloroplastic-like	--	--	--	Dirigent-like protein	Salt stress-induced protein OS=Oryza sativa subsp. japonica OX=39947 GN=SALT PE=1 SV=1	S	Function unknown	jacalin-related lectin 35-like [Panicum miliaceum]	molecular function: binding (GO:0005488);; cellular component: extracellular region (GO:0005576)
gene.C2845_PM16G23680	0.900959	0.722063	0.00151406	-1.17198	down	--	--	Molecular Function: peptide receptor activity (GO:0001653);; Biological Process: immune system process (GO:0002376);; Molecular Function: molecular_function (GO:0003674);; Molecular Function: catalytic activity (GO:0003824);; Molecular Function: guanylate cyclase activity (GO:0004383);; Molecular Function: protein kinase activity (GO:0004672);; Molecular Function: protein serine/threonine kinase …	--	--	--	--	Leucine rich repeat	--	T	Signal transduction mechanisms	phytosulfokine receptor 1-like [Panicum miliaceum]	molecular function: signal transducer activity (GO:0004871);; molecular function: molecular transducer activity (GO:0060089);; biological process: cellular process (GO:0009987);; biological process: signaling (GO:0023052);; biological process: single-organism process (GO:0044699);; biological process: response to stimulus (GO:0050896);; biological process: biological regulation (GO:0065007);; bio…
gene.C2845_PM04G18880	0.779394	0.518638	0.00229506	-1.30551	down	[T]	Signal transduction mechanisms	Molecular Function: ATP binding (GO:0005524);; Cellular Component: integral component of membrane (GO:0016021);; Molecular Function: ATPase activity (GO:0016887);;	K05681|7.7e-66|cme:CYME_CMS467C|K05681 ATP-binding cassette, subfamily G (WHITE), member 2 | (RefSeq) ATP-binding cassette, sub-family G, member 2	ABC transporters (ko02010)	[Q]	Secondary metabolites biosynthesis, transport and catabolism	ABC-2 type transporter	ABC transporter G family member 11 OS=Arabidopsis thaliana OX=3702 GN=ABCG11 PE=1 SV=1	Q	Secondary metabolites biosynthesis, transport and catabolism	ABC transporter G family member 11 [Panicum miliaceum]	molecular function: binding (GO:0005488);; cellular component: membrane (GO:0016020);; cellular component: membrane part (GO:0044425);; molecular function: catalytic activity (GO:0003824)
gene.C2845_PM11G08170	0.887923	0.671805	0.000151474	-1.54449	down	--	--	Cellular Component: integral component of membrane (GO:0016021);;	K16286|4.8e-89|sita:101757601|K16286 E3 ubiquitin-protein ligase EL5 [EC:2.3.2.27] | (RefSeq) E3 ubiquitin-protein ligase EL5	--	[O]	Posttranslational modification, protein turnover, chaperones	Ring finger domain	E3 ubiquitin-protein ligase EL5 OS=Oryza sativa subsp. japonica OX=39947 GN=EL5.1 PE=1 SV=1	O	Posttranslational modification, protein turnover, chaperones	E3 ubiquitin-protein ligase EL5-like [Panicum miliaceum]	cellular component: membrane (GO:0016020);; cellular component: membrane part (GO:0044425)
gene.C2845_PM01G08060	0.906762	0.528564	0.000612592	-2.21124	down	--	--	Molecular Function: calcium channel activity (GO:0005262);; Cellular Component: mitochondrial inner membrane (GO:0005743);; Molecular Function: uniporter activity (GO:0015292);; Biological Process: mitochondrial calcium ion homeostasis (GO:0051560);;	K20858|4.6e-141|zma:103639403|K20858 calcium uniporter protein, mitochondrial | (RefSeq) calcium uniporter protein 2, mitochondrial	--	[R]	General function prediction only	Mitochondrial calcium uniporter	Calcium uniporter protein 2, mitochondrial OS=Arabidopsis thaliana OX=3702 GN=At2g23790 PE=2 SV=1	S	Function unknown	uncharacterized protein C2845_PM01G08060 [Panicum miliaceum]	molecular function: transporter activity (GO:0005215);; biological process: localization (GO:0051179);; cellular component: cell (GO:0005623);; cellular component: membrane (GO:0016020);; cellular component: organelle (GO:0043226);; cellular component: organelle part (GO:0044422);; cellular component: cell part (GO:0044464);; biological process: cellular process (GO:0009987);; biological process:…
gene.C2845_PM10G15250	0.90473	0.647219	7.65e-05	-1.67828	down	--	--	Cellular Component: integral component of membrane (GO:0016021);;	--	--	--	--	--	--	--	--	hypothetical protein C2845_PM10G15250 [Panicum miliaceum]	cellular component: membrane (GO:0016020);; cellular component: membrane part (GO:0044425)
gene.C2845_PM02G34570	0.722935	0.683554	0.00929155	-1.3645	down	[P]	Inorganic ion transport and metabolism	Molecular Function: secondary active sulfate transmembrane transporter activity (GO:0008271);; Cellular Component: integral component of membrane (GO:0016021);;	K17470|0.0e+00|sita:101764066|K17470 sulfate transporter 1, high-affinity | (RefSeq) sulfate transporter 1.2	--	[P]	Inorganic ion transport and metabolism	Sulfate permease family	Sulfate transporter 1.2 OS=Arabidopsis thaliana OX=3702 GN=SULTR1;2 PE=1 SV=1	P	Inorganic ion transport and metabolism	sulfate transporter 1.2-like [Panicum miliaceum]	molecular function: transporter activity (GO:0005215);; biological process: single-organism process (GO:0044699);; biological process: localization (GO:0051179);; cellular component: membrane (GO:0016020);; cellular component: membrane part (GO:0044425)
gene.C2845_PM14G09600	0.845775	0.721305	0.00051605	-2.69516	down	--	--	--	--	--	--	--	--	--	--	--	hypothetical protein C2845_PM14G09600 [Panicum miliaceum]	--
Panicum_miliaceum_newGene_5862	0.879329	0.663798	0.00548961	-2.0478	down	--	--	--	--	--	--	--	--	--	--	--	--	--
gene.C2845_PM04G18650	0.89809	0.636923	0.00554502	-1.04005	down	--	--	Cellular Component: integral component of membrane (GO:0016021);;	K10664|2.0e-169|sita:101754940|K10664 E3 ubiquitin-protein ligase ATL6/9/15/31/42/55 [EC:2.3.2.27] | (RefSeq) E3 ubiquitin-protein ligase ATL6	--	[O]	Posttranslational modification, protein turnover, chaperones	Ring finger domain	E3 ubiquitin-protein ligase ATL6 OS=Arabidopsis thaliana OX=3702 GN=ATL6 PE=1 SV=2	O	Posttranslational modification, protein turnover, chaperones	E3 ubiquitin-protein ligase ATL6-like [Panicum miliaceum]	cellular component: membrane (GO:0016020);; cellular component: membrane part (GO:0044425)
gene.C2845_PM08G10000	0.905381	0.654171	0.00126866	-1.00699	down	--	--	--	--	--	--	--	VQ motif	Calmodulin-binding protein 25 OS=Arabidopsis thaliana OX=3702 GN=CAMBP25 PE=1 SV=1	S	Function unknown	calmodulin-binding protein 25 [Panicum miliaceum]	--
gene.C2845_PM09G17440	0.824265	0.479998	0.00191975	-2.19597	down	--	--	Molecular Function: DNA binding (GO:0003677);;	K03627|6.7e-68|sita:101782550|K03627 putative transcription factor | (RefSeq) multiprotein-bridging factor 1c	--	[K]	Transcription	Multiprotein bridging factor 1	Multiprotein-bridging factor 1c OS=Arabidopsis thaliana OX=3702 GN=MBF1C PE=1 SV=1	K	Transcription	multiprotein-bridging factor 1c [Panicum miliaceum]	molecular function: binding (GO:0005488)
gene.C2845_PM10G14050	0.852228	0.609945	0.000361451	-1.66332	down	[E]	Amino acid transport and metabolism	Molecular Function: L-aspartate:2-oxoglutarate aminotransferase activity (GO:0004069);; Biological Process: cellular amino acid metabolic process (GO:0006520);; Biological Process: biosynthetic process (GO:0009058);; Molecular Function: pyridoxal phosphate binding (GO:0030170);;	K14455|6.8e-238|sita:101784980|K14455 aspartate aminotransferase, mitochondrial [EC:2.6.1.1] | (RefSeq) aspartate aminotransferase, mitochondrial	Arginine biosynthesis (ko00220);; Alanine, aspartate and glutamate metabolism (ko00250);; Cysteine and methionine metabolism (ko00270);; Arginine and proline metabolism (ko00330);; Tyrosine metabolism (ko00350);; Phenylalanine metabolism (ko00360);; Phenylalanine, tyrosine and tryptophan biosynthesis (ko00400);; Carbon fixation in photosynthetic organisms (ko00710);; Isoquinoline alkaloid biosynt…	[E]	Amino acid transport and metabolism	Aminotransferase class I and II	Aspartate aminotransferase, mitochondrial OS=Arabidopsis thaliana OX=3702 GN=ASP1 PE=1 SV=1	E	Amino acid transport and metabolism	aspartate aminotransferase, mitochondrial-like [Panicum miliaceum]	molecular function: catalytic activity (GO:0003824);; biological process: metabolic process (GO:0008152);; biological process: cellular process (GO:0009987);; biological process: single-organism process (GO:0044699);; molecular function: binding (GO:0005488)
gene.C2845_PM02G10770	0.909861	0.721709	1.41e-05	-2.44472	down	--	--	--	--	--	--	--	Peptidase of plants and bacteria	Basic secretory protease (Fragments) OS=Boswellia serrata OX=613112 PE=1 SV=1	S	Function unknown	uncharacterized protein C2845_PM02G10770 [Panicum miliaceum]	--
gene.C2845_PM08G13970	0.775695	0.514353	0.0020127	-2.01356	down	--	--	--	--	--	--	--	--	--	--	--	hypothetical protein C2845_PM08G13970 [Panicum miliaceum]	--
gene.C2845_PM07G36950	0.865799	0.702163	0.000334619	-2.67682	down	--	--	Cellular Component: integral component of membrane (GO:0016021);;	--	--	--	--	--	--	--	--	hypothetical protein C2845_PM07G36950 [Panicum miliaceum]	cellular component: membrane (GO:0016020);; cellular component: membrane part (GO:0044425)
gene.C2845_PM02G20690	0.873382	0.721641	1.41e-06	-1.83085	down	--	--	Molecular Function: calcium ion binding (GO:0005509);;	K13448|3.1e-57|sita:101785913|K13448 calcium-binding protein CML | (RefSeq) putative calcium-binding protein CML19	Plant-pathogen interaction (ko04626)	[T]	Signal transduction mechanisms	EF-hand domain pair	Putative calcium-binding protein CML19 OS=Oryza sativa subsp. japonica OX=39947 GN=CML19 PE=3 SV=1	T	Signal transduction mechanisms	putative calcium-binding protein CML31 [Panicum miliaceum]	molecular function: binding (GO:0005488)
gene.C2845_PM08G03250	0.930708	0.683619	2.06e-05	-1.83703	down	--	--	Cellular Component: integral component of membrane (GO:0016021);;	--	--	--	--	--	--	--	--	hypothetical protein C2845_PM08G03250 [Panicum miliaceum]	cellular component: membrane (GO:0016020);; cellular component: membrane part (GO:0044425)
gene.C2845_PM02G10570	0.958635	0.595889	0.0035837	-1.06816	down	--	--	Molecular Function: molecular_function (GO:0003674);; Molecular Function: binding (GO:0005488);; Molecular Function: protein binding (GO:0005515);; Cellular Component: cellular_component (GO:0005575);; Cellular Component: intracellular (GO:0005622);; Cellular Component: cell (GO:0005623);; Cellular Component: cytoplasm (GO:0005737);; Cellular Component: endosome (GO:0005768);; Cellular Component:…	K12200|0.0e+00|sita:101780792|K12200 programmed cell death 6-interacting protein | (RefSeq) vacuolar-sorting protein BRO1	Endocytosis (ko04144)	[R]	General function prediction only	BRO1-like domain	Vacuolar-sorting protein BRO1 OS=Arabidopsis thaliana OX=3702 GN=BRO1 PE=1 SV=1	S	Function unknown	uncharacterized protein C2845_PM02G10570 [Panicum miliaceum]	molecular function: binding (GO:0005488);; cellular component: cell (GO:0005623);; cellular component: cell part (GO:0044464);; cellular component: organelle (GO:0043226);; cellular component: cell junction (GO:0030054);; biological process: cellular process (GO:0009987);; biological process: cellular component organization or biogenesis (GO:0071840);; biological process: multicellular organismal…
gene.C2845_PM06G14700	0.826085	0.726474	0.0004096	-1.38843	down	--	--	Cellular Component: integral component of membrane (GO:0016021);;	K11267|4.8e-33|zma:100284656|K11267 sister chromatid cohesion protein PDS5 | (RefSeq) embryogenesis transmembrane protein	--	[R]	General function prediction only	Domain of unknown function	--	S	Function unknown	uncharacterized protein C2845_PM06G14700 [Panicum miliaceum]	cellular component: membrane (GO:0016020);; cellular component: membrane part (GO:0044425)
gene.C2845_PM02G10840	0.800132	0.714426	2.85e-07	-3.64167	down	--	--	--	--	--	--	--	--	Putative ripening-related protein 5 OS=Oryza sativa subsp. japonica OX=39947 GN=Os10g0490500 PE=3 SV=1	S	Function unknown	hypothetical protein C2845_PM02G10840 [Panicum miliaceum]	--
gene.C2845_PM07G36940	0.870491	0.691985	0.00079718	-2.51758	down	--	--	Cellular Component: integral component of membrane (GO:0016021);;	--	--	--	--	--	--	--	--	hypothetical protein C2845_PM07G36940 [Panicum miliaceum]	cellular component: membrane (GO:0016020);; cellular component: membrane part (GO:0044425)
gene.C2845_PM01G20850	0.932836	0.745213	5.91e-07	-2.51147	down	--	--	Molecular Function: calcium ion binding (GO:0005509);;	K13448|9.6e-48|sita:101785913|K13448 calcium-binding protein CML | (RefSeq) putative calcium-binding protein CML19	Plant-pathogen interaction (ko04626)	[T]	Signal transduction mechanisms	EF hand	Putative calcium-binding protein CML19 OS=Oryza sativa subsp. japonica OX=39947 GN=CML19 PE=3 SV=1	T	Signal transduction mechanisms	putative calcium-binding protein CML31 [Panicum miliaceum]	molecular function: binding (GO:0005488)
gene.C2845_PM14G10570	0.909412	0.569953	0.000733047	-1.11633	down	[O]	Posttranslational modification, protein turnover, chaperones	--	--	--	[C]	Energy production and conversion	SPFH domain / Band 7 family	Hypersensitive-induced response protein 1 OS=Oryza sativa subsp. japonica OX=39947 GN=HIR1 PE=1 SV=1	C	Energy production and conversion	hypersensitive-induced response protein 1-like [Panicum miliaceum]	--
gene.C2845_PM08G27670	0.82818	0.738909	0.000393581	-1.8853	down	--	--	Molecular Function: calcium ion binding (GO:0005509);;	K24345|8.8e-54|sita:101764903|K24345 calcium-binding protein KIC and related proteins | (RefSeq) calcium-binding protein PBP1	--	[ZD]	Cytoskeleton;; Cell cycle control, cell division, chromosome partitioning	EF-hand domain pair	Calcium-binding protein PBP1 OS=Arabidopsis thaliana OX=3702 GN=PBP1 PE=1 SV=1	--	--	calcium-binding protein PBP1 [Panicum miliaceum]	molecular function: binding (GO:0005488)
gene.C2845_PM10G00240	0.941601	0.76868	3.18e-07	-1.85869	down	--	--	Molecular Function: ubiquitin-protein transferase activity (GO:0004842);; Biological Process: negative regulation of organ growth (GO:0046621);;	K19045|1.3e-89|sita:101773780|K19045 E3 ubiquitin-protein ligase BIG BROTHER and related proteins [EC:2.3.2.27] | (RefSeq) E3 ubiquitin ligase BIG BROTHER	--	[O]	Posttranslational modification, protein turnover, chaperones	Ring finger domain	E3 ubiquitin-protein ligase BIG BROTHER OS=Arabidopsis thaliana OX=3702 GN=BB PE=1 SV=1	O	Posttranslational modification, protein turnover, chaperones	hypothetical protein C2845_PM10G00240 [Panicum miliaceum]	molecular function: catalytic activity (GO:0003824);; biological process: biological regulation (GO:0065007)
gene.C2845_PM05G21490	0.927848	0.66708	0.000443416	-1.40667	down	--	--	Biological Process: cell surface receptor signaling pathway (GO:0007166);;	--	--	--	--	--	--	--	--	hypothetical protein C2845_PM05G21490 [Panicum miliaceum]	biological process: cellular process (GO:0009987);; biological process: signaling (GO:0023052);; biological process: single-organism process (GO:0044699);; biological process: response to stimulus (GO:0050896);; biological process: biological regulation (GO:0065007)
gene.C2845_PM07G16490	0.932275	0.569645	0.00204165	-1.50689	down	[QV]	Secondary metabolites biosynthesis, transport and catabolism;; Defense mechanisms	Molecular Function: monooxygenase activity (GO:0004497);; Molecular Function: iron ion binding (GO:0005506);; Cellular Component: integral component of membrane (GO:0016021);; Molecular Function: oxidoreductase activity, acting on paired donors, with incorporation or reduction of molecular oxygen (GO:0016705);; Molecular Function: heme binding (GO:0020037);;	K07426|4.8e-147|cpep:111792333|K07426 cytochrome P450 family 4 subfamily B polypeptide 1 [EC:1.14.14.1] | (RefSeq) cytochrome P450 CYP72A219-like	--	[QI]	Secondary metabolites biosynthesis, transport and catabolism;; Lipid transport and metabolism	Cytochrome P450	Cytochrome P450 72A14 OS=Arabidopsis thaliana OX=3702 GN=CYP72A14 PE=2 SV=1	Q	Secondary metabolites biosynthesis, transport and catabolism	hypothetical protein C2845_PM07G16490 [Panicum miliaceum]	molecular function: catalytic activity (GO:0003824);; biological process: metabolic process (GO:0008152);; biological process: single-organism process (GO:0044699);; molecular function: binding (GO:0005488);; cellular component: membrane (GO:0016020);; cellular component: membrane part (GO:0044425)
gene.C2845_PM18G04990	0.870633	0.641031	0.000322288	-1.46169	down	--	--	--	--	--	--	--	--	--	--	--	hypothetical protein C2845_PM18G04990 [Panicum miliaceum]	--
Panicum_miliaceum_newGene_14231	0.85825	0.586228	0.000424452	-1.12914	down	--	--	--	--	--	--	--	--	--	--	--	--	--
gene.C2845_PM15G16210	0.940532	0.505404	0.000641011	-1.53111	down	[E]	Amino acid transport and metabolism	Molecular Function: nucleotide binding (GO:0000166);; Biological Process: cellular amino acid metabolic process (GO:0006520);; Molecular Function: oxidoreductase activity, acting on the CH-NH2 group of donors, NAD or NADP as acceptor (GO:0016639);;	K00261|1.3e-230|sita:101755619|K00261 glutamate dehydrogenase (NAD(P)+) [EC:1.4.1.3] | (RefSeq) glutamate dehydrogenase 2, mitochondrial	Arginine biosynthesis (ko00220);; Alanine, aspartate and glutamate metabolism (ko00250);; Nitrogen metabolism (ko00910);; Carbon metabolism (ko01200)	[E]	Amino acid transport and metabolism	Glutamate/Leucine/Phenylalanine/Valine dehydrogenase	Glutamate dehydrogenase 2, mitochondrial OS=Oryza sativa subsp. indica OX=39946 GN=GDH2 PE=3 SV=1	E	Amino acid transport and metabolism	glutamate dehydrogenase 2-like [Panicum miliaceum]	molecular function: binding (GO:0005488);; biological process: metabolic process (GO:0008152);; biological process: cellular process (GO:0009987);; biological process: single-organism process (GO:0044699);; molecular function: catalytic activity (GO:0003824)
gene.C2845_PM05G05080	0.905539	0.449186	0.0004153	-1.56961	down	--	--	Cellular Component: integral component of membrane (GO:0016021);;	K17338|1.0e-47|mus:103987177|K17338 receptor expression-enhancing protein 1/2/3/4 | (RefSeq) putative HVA22-like protein g	--	[V]	Defense mechanisms	TB2/DP1, HVA22 family	HVA22-like protein j OS=Arabidopsis thaliana OX=3702 GN=HVA22J PE=2 SV=2	V	Defense mechanisms	hypothetical protein C2845_PM05G05080 [Panicum miliaceum]	cellular component: membrane (GO:0016020);; cellular component: membrane part (GO:0044425)
gene.C2845_PM17G07280	0.89364	0.567909	0.00568768	-1.55213	down	--	--	--	--	--	--	--	--	--	--	--	hypothetical protein C2845_PM17G07280 [Panicum miliaceum]	--
gene.C2845_PM06G05350	0.718005	0.729066	1.16e-07	-1.72119	down	--	--	--	--	--	--	--	--	--	--	--	hypothetical protein C2845_PM06G05350 [Panicum miliaceum]	--
gene.C2845_PM01G39630	0.876065	0.808215	2.96e-06	-2.3848	down	--	--	Molecular Function: protein binding (GO:0005515);;	K11838|8.1e-10|han:110891094|K11838 ubiquitin carboxyl-terminal hydrolase 7 [EC:3.4.19.12] | (RefSeq) ubiquitin carboxyl-terminal hydrolase 12-like isoform X1	--	[DR]	Cell cycle control, cell division, chromosome partitioning;; General function prediction only	MATH domain	--	D	Cell cycle control, cell division, chromosome partitioning	uncharacterized protein C2845_PM01G39630 [Panicum miliaceum]	molecular function: binding (GO:0005488)
gene.C2845_PM13G11680	0.806605	0.556127	8.22e-05	-1.78397	down	[V]	Defense mechanisms	Molecular Function: ATP binding (GO:0005524);; Cellular Component: integral component of membrane (GO:0016021);; Molecular Function: ATPase activity (GO:0016887);; Molecular Function: ATPase activity, coupled to transmembrane movement of substances (GO:0042626);;	K05641|4.9e-76|ota:OT_ostta18g01310|K05641 ATP-binding cassette, subfamily A (ABC1), member 1 | (RefSeq) ABC transporter, conserved site	ABC transporters (ko02010)	[IR]	Lipid transport and metabolism;; General function prediction only	ABC transporter	ABC transporter A family member 2 OS=Arabidopsis thaliana OX=3702 GN=ABCA2 PE=2 SV=1	Q	Secondary metabolites biosynthesis, transport and catabolism	ABC transporter A family member 2 [Panicum miliaceum]	molecular function: binding (GO:0005488);; cellular component: membrane (GO:0016020);; cellular component: membrane part (GO:0044425);; molecular function: catalytic activity (GO:0003824);; molecular function: transporter activity (GO:0005215);; biological process: localization (GO:0051179)
gene.C2845_PM07G16460	0.951819	0.679887	0.00698469	-1.58804	down	[QV]	Secondary metabolites biosynthesis, transport and catabolism;; Defense mechanisms	Molecular Function: monooxygenase activity (GO:0004497);; Molecular Function: iron ion binding (GO:0005506);; Cellular Component: integral component of membrane (GO:0016021);; Molecular Function: oxidoreductase activity, acting on paired donors, with incorporation or reduction of molecular oxygen (GO:0016705);; Molecular Function: heme binding (GO:0020037);;	K23809|6.3e-150|mtr:MTR_2g055430|K23809 cytochrome P450 family 72 subfamily A polypeptide 68 [EC:1.14.14.-] | (RefSeq) cytochrome P450 family 72 protein	--	[QI]	Secondary metabolites biosynthesis, transport and catabolism;; Lipid transport and metabolism	Cytochrome P450	Cytochrome P450 72A15 OS=Arabidopsis thaliana OX=3702 GN=CYP72A15 PE=2 SV=1	Q	Secondary metabolites biosynthesis, transport and catabolism	hypothetical protein C2845_PM07G16460 [Panicum miliaceum]	molecular function: catalytic activity (GO:0003824);; biological process: metabolic process (GO:0008152);; biological process: single-organism process (GO:0044699);; molecular function: binding (GO:0005488);; cellular component: membrane (GO:0016020);; cellular component: membrane part (GO:0044425)
Panicum_miliaceum_newGene_33563	0.777824	0.406475	0.00154029	-2.43025	down	--	--	--	--	--	--	--	--	--	--	--	--	--
gene.C2845_PM13G05310	0.739584	0.315649	0.00164261	-1.1916	down	[C]	Energy production and conversion	Molecular Function: aconitate hydratase activity (GO:0003994);; Molecular Function: citrate dehydratase activity (GO:0047780);; Molecular Function: 4 iron, 4 sulfur cluster binding (GO:0051539);;	K01681|0.0e+00|sbi:8085012|K01681 aconitate hydratase [EC:4.2.1.3] | (RefSeq) putative aconitate hydratase, cytoplasmic	Citrate cycle (TCA cycle) (ko00020);; Glyoxylate and dicarboxylate metabolism (ko00630);; Carbon metabolism (ko01200);; 2-Oxocarboxylic acid metabolism (ko01210);; Biosynthesis of amino acids (ko01230)	[AJ]	RNA processing and modification;; Translation, ribosomal structure and biogenesis	Aconitase family (aconitate hydratase)	Putative aconitate hydratase, cytoplasmic OS=Oryza sativa subsp. japonica OX=39947 GN=Os08g0191100 PE=3 SV=1	--	--	uncharacterized protein C2845_PM13G05310 [Panicum miliaceum]	molecular function: catalytic activity (GO:0003824);; molecular function: binding (GO:0005488)
Panicum_miliaceum_newGene_30254	0.75728	0.642282	0.000610368	-1.85692	down	--	--	--	--	--	--	--	--	--	--	--	--	--
Panicum_miliaceum_newGene_28085	0.789725	0.424934	0.0073577	-2.08799	down	--	--	--	--	--	--	--	--	--	--	--	hypothetical protein SORBI_3007G030501 [Sorghum bicolor]	--
Panicum_miliaceum_newGene_4783	0.735049	0.474915	5.08e-06	-1.68195	down	--	--	--	--	--	--	--	--	--	--	--	--	--
Panicum_miliaceum_newGene_12004	0.966102	0.720232	2.03e-07	-2.67076	down	--	--	--	--	--	--	--	--	--	L	Replication, recombination and repair	Os01g0154950, partial [Oryza sativa Japonica Group]	--
gene.C2845_PM18G05010	0.878654	0.582536	0.00682812	-1.71214	down	--	--	--	--	--	--	--	--	--	--	--	hypothetical protein C2845_PM18G05010 [Panicum miliaceum]	--
gene.C2845_PM05G23670	0.910577	0.777991	0.000121085	-2.32034	down	--	--	Biological Process: cell surface receptor signaling pathway (GO:0007166);;	--	--	--	--	--	--	--	--	hypothetical protein C2845_PM05G23670 [Panicum miliaceum]	biological process: cellular process (GO:0009987);; biological process: signaling (GO:0023052);; biological process: single-organism process (GO:0044699);; biological process: response to stimulus (GO:0050896);; biological process: biological regulation (GO:0065007)
gene.C2845_PM04G14170	0.795461	0.530965	0.0048428	-1.2961	down	[O]	Posttranslational modification, protein turnover, chaperones	Cellular Component: integral component of membrane (GO:0016021);;	K07152|2.5e-134|sita:101756820|K07152 protein SCO1 | (RefSeq) protein SCO1 homolog 2, mitochondrial isoform X1	--	[C]	Energy production and conversion	SCO1/SenC	Protein SCO1 homolog 2, mitochondrial OS=Arabidopsis thaliana OX=3702 GN=HCC2 PE=2 SV=1	C	Energy production and conversion	hypothetical protein C2845_PM04G14170 [Panicum miliaceum]	cellular component: membrane (GO:0016020);; cellular component: membrane part (GO:0044425)
gene.C2845_PM09G09540	0.901895	0.504134	0.000119811	-1.89092	down	[O]	Posttranslational modification, protein turnover, chaperones	Biological Process: response to stress (GO:0006950);; Biological Process: biological_process (GO:0008150);; Biological Process: response to temperature stimulus (GO:0009266);; Biological Process: response to heat (GO:0009408);; Biological Process: response to abiotic stimulus (GO:0009628);; Biological Process: response to inorganic substance (GO:0010035);; Biological Process: response to metal io…	K13993|4.3e-62|sita:101766359|K13993 HSP20 family protein | (RefSeq) 26.2 kDa heat shock protein, mitochondrial	Protein processing in endoplasmic reticulum (ko04141)	[O]	Posttranslational modification, protein turnover, chaperones	Hsp20/alpha crystallin family	26.2 kDa heat shock protein, mitochondrial OS=Oryza sativa subsp. japonica OX=39947 GN=HSP26.2 PE=2 SV=1	O	Posttranslational modification, protein turnover, chaperones	26.2 kDa heat shock protein, mitochondrial-like isoform X2 [Panicum miliaceum]	biological process: response to stimulus (GO:0050896)
gene.C2845_PM17G12850	0.93198	0.532965	0.00383787	-1.82232	down	--	--	Molecular Function: calcium ion binding (GO:0005509);;	K02183|5.6e-88|sita:101767964|K02183 calmodulin | (RefSeq) probable calcium-binding protein CML45	MAPK signaling pathway - plant (ko04016);; Phosphatidylinositol signaling system (ko04070);; Plant-pathogen interaction (ko04626)	[T]	Signal transduction mechanisms	EF hand	Probable calcium-binding protein CML46 OS=Arabidopsis thaliana OX=3702 GN=CML46 PE=1 SV=1	T	Signal transduction mechanisms	putative calcium-binding protein CML45 [Panicum miliaceum]	molecular function: binding (GO:0005488)
gene.C2845_PM16G19490	0.936104	0.678238	0.00417186	-1.39097	down	--	--	Molecular Function: RNA binding (GO:0003723);;	K20102|2.6e-263|sita:101761965|K20102 YTH domain-containing family protein | (RefSeq) uncharacterized protein LOC101761965 isoform X1	--	[R]	General function prediction only	YT521-B-like domain	YTH domain-containing protein ECT4 OS=Arabidopsis thaliana OX=3702 GN=ECT4 PE=2 SV=1	S	Function unknown	uncharacterized protein C2845_PM16G19490 [Panicum miliaceum]	molecular function: binding (GO:0005488)
gene.C2845_PM02G00350	0.822644	0.509867	8.68e-05	-1.75742	down	[E]	Amino acid transport and metabolism	Molecular Function: glutamate decarboxylase activity (GO:0004351);; Biological Process: glutamate metabolic process (GO:0006536);; Molecular Function: pyridoxal phosphate binding (GO:0030170);;	K01580|3.0e-131|sita:101773899|K01580 glutamate decarboxylase [EC:4.1.1.15] | (RefSeq) glutamate decarboxylase 1	Alanine, aspartate and glutamate metabolism (ko00250);; beta-Alanine metabolism (ko00410);; Taurine and hypotaurine metabolism (ko00430);; Butanoate metabolism (ko00650)	[E]	Amino acid transport and metabolism	Pyridoxal-dependent decarboxylase conserved domain	Glutamate decarboxylase 1 OS=Arabidopsis thaliana OX=3702 GN=GAD1 PE=1 SV=2	E	Amino acid transport and metabolism	glutamate decarboxylase 1-like [Panicum miliaceum]	molecular function: catalytic activity (GO:0003824);; biological process: metabolic process (GO:0008152);; biological process: cellular process (GO:0009987);; biological process: single-organism process (GO:0044699);; molecular function: binding (GO:0005488)
gene.C2845_PM06G33360	0.891923	0.778556	3.32e-06	-1.9087	down	--	--	Molecular Function: calcium ion binding (GO:0005509);;	K13448|5.9e-75|sita:101770130|K13448 calcium-binding protein CML | (RefSeq) calmodulin-like protein 5	Plant-pathogen interaction (ko04626)	[T]	Signal transduction mechanisms	EF hand	Calmodulin-like protein 5 OS=Oryza sativa subsp. japonica OX=39947 GN=CML5 PE=2 SV=1	T	Signal transduction mechanisms	uncharacterized protein C2845_PM06G33360 [Panicum miliaceum]	molecular function: binding (GO:0005488)
gene.C2845_PM02G11600	0.916741	0.669548	0.00141666	-1.92618	down	--	--	Molecular Function: protein binding (GO:0005515);;	--	--	--	--	MATH domain	--	D	Cell cycle control, cell division, chromosome partitioning	uncharacterized protein C2845_PM02G11600 [Panicum miliaceum]	molecular function: binding (GO:0005488)
gene.C2845_PM07G37870	0.713918	0.761357	2.08e-08	-3.08992	down	--	--	--	--	--	--	--	--	--	--	--	hypothetical protein C2845_PM07G37870 [Panicum miliaceum]	--
gene.C2845_PM03G24040	0.879669	0.690444	0.00156728	-1.07267	down	--	--	Biological Process: response to acid chemical (GO:0001101);; Biological Process: response to stress (GO:0006950);; Biological Process: defense response (GO:0006952);; Biological Process: biological_process (GO:0008150);; Biological Process: response to external stimulus (GO:0009605);; Biological Process: response to biotic stimulus (GO:0009607);; Biological Process: response to fungus (GO:0009620…	K08238|2.0e-19|brp:103847104|K08238 xyloglucan 6-xylosyltransferase [EC:2.4.2.39] | (RefSeq) probable xyloglucan 6-xylosyltransferase 3	--	--	--	LURP-one-related	Protein LURP-one-related 15 OS=Arabidopsis thaliana OX=3702 GN=At5g01750 PE=1 SV=1	S	Function unknown	protein LURP-one-related 15-like [Panicum miliaceum]	biological process: response to stimulus (GO:0050896);; biological process: multi-organism process (GO:0051704)
gene.C2845_PM18G10580	0.847541	0.708298	0.00871699	-1.80433	down	--	--	Molecular Function: calcium ion binding (GO:0005509);;	K02183|2.8e-87|sita:101767964|K02183 calmodulin | (RefSeq) probable calcium-binding protein CML45	MAPK signaling pathway - plant (ko04016);; Phosphatidylinositol signaling system (ko04070);; Plant-pathogen interaction (ko04626)	[T]	Signal transduction mechanisms	EF hand	Probable calcium-binding protein CML46 OS=Arabidopsis thaliana OX=3702 GN=CML46 PE=1 SV=1	T	Signal transduction mechanisms	putative calcium-binding protein CML45 [Panicum miliaceum]	molecular function: binding (GO:0005488)
gene.C2845_PM02G00620	0.950589	0.58395	0.000566373	-2.04671	down	--	--	Molecular Function: nitrogenase activity (GO:0016163);;	--	--	--	--	--	--	--	--	hypothetical protein C2845_PM02G00620 [Panicum miliaceum]	molecular function: catalytic activity (GO:0003824);; biological process: metabolic process (GO:0008152);; biological process: single-organism process (GO:0044699)
gene.C2845_PM14G13420	0.906442	0.72076	0.000112499	-1.62904	down	--	--	Molecular Function: aspartic-type endopeptidase activity (GO:0004190);;	K22683|3.7e-07|bna:106367500|K22683 aspartyl protease family protein [EC:3.4.23.-] | (RefSeq) protein ASPARTIC PROTEASE IN GUARD CELL 1-like	--	[O]	Posttranslational modification, protein turnover, chaperones	Xylanase inhibitor C-terminal	Chitinase CLP OS=Oryza sativa subsp. japonica OX=39947 GN=CLP PE=1 SV=1	O	Posttranslational modification, protein turnover, chaperones	aspartic proteinase nepenthesin-2-like [Panicum miliaceum]	molecular function: catalytic activity (GO:0003824);; biological process: metabolic process (GO:0008152)
gene.C2845_PM07G16440	0.804173	0.372235	0.00174025	-1.84877	down	[QV]	Secondary metabolites biosynthesis, transport and catabolism;; Defense mechanisms	Molecular Function: monooxygenase activity (GO:0004497);; Molecular Function: iron ion binding (GO:0005506);; Molecular Function: oxidoreductase activity, acting on paired donors, with incorporation or reduction of molecular oxygen (GO:0016705);; Molecular Function: heme binding (GO:0020037);;	K24179|6.4e-136|adu:107457921|K24179 cytochrome P450 family 72 subfamily A polypeptide 61 [EC:1.14.14.-] | (RefSeq) cytochrome P450 72A15	--	[QI]	Secondary metabolites biosynthesis, transport and catabolism;; Lipid transport and metabolism	Cytochrome P450	Cytochrome P450 72A13 OS=Arabidopsis thaliana OX=3702 GN=CYP72A13 PE=2 SV=1	Q	Secondary metabolites biosynthesis, transport and catabolism	cytochrome P450 72A13-like [Panicum miliaceum]	molecular function: catalytic activity (GO:0003824);; biological process: metabolic process (GO:0008152);; biological process: single-organism process (GO:0044699);; molecular function: binding (GO:0005488)
gene.C2845_PM02G04390	0.88197	0.85681	4.73e-06	-2.36172	down	--	--	--	--	--	--	--	--	--	--	--	uncharacterized protein C2845_PM02G04390 [Panicum miliaceum]	--
gene.C2845_PM01G39620	0.860497	0.737974	0.000305838	-1.94602	down	--	--	Molecular Function: protein binding (GO:0005515);;	K11838|9.8e-15|lang:109360728|K11838 ubiquitin carboxyl-terminal hydrolase 7 [EC:3.4.19.12] | (RefSeq) ubiquitin carboxyl-terminal hydrolase 12-like	--	--	--	MATH domain	TNF receptor-associated factor homolog 1a OS=Arabidopsis thaliana OX=3702 GN=TRAF1A PE=1 SV=1	D	Cell cycle control, cell division, chromosome partitioning	uncharacterized protein C2845_PM01G39620 [Panicum miliaceum]	molecular function: binding (GO:0005488)
gene.C2845_PM17G03540	0.799341	0.687053	0.000310222	-1.71535	down	[R]	General function prediction only	Molecular Function: peroxidase activity (GO:0004601);; Biological Process: response to oxidative stress (GO:0006979);; Molecular Function: heme binding (GO:0020037);;	K10529|0.0e+00|ats:109758011|K10529 alpha-dioxygenase [EC:1.14.99.-] | (RefSeq) LOC109758011; alpha-dioxygenase 1	alpha-Linolenic acid metabolism (ko00592)	[R]	General function prediction only	Animal haem peroxidase	Alpha-dioxygenase 1 OS=Arabidopsis thaliana OX=3702 GN=DOX1 PE=1 SV=1	S	Function unknown	Dual oxidase 1 [Panicum miliaceum]	molecular function: catalytic activity (GO:0003824);; molecular function: antioxidant activity (GO:0016209);; biological process: metabolic process (GO:0008152);; biological process: cellular process (GO:0009987);; biological process: single-organism process (GO:0044699);; biological process: response to stimulus (GO:0050896);; biological process: detoxification (GO:0098754);; molecular function:…
gene.C2845_PM05G34420	0.738489	0.412193	0.00508409	-1.04581	down	--		Molecular Function: protein kinase activity (GO:0004672);; Molecular Function: ATP binding (GO:0005524);; Cellular Component: integral component of membrane (GO:0016021);;	K13416|4.9e-51|mcha:111011716|K13416 brassinosteroid insensitive 1-associated receptor kinase 1 [EC:2.7.10.1 2.7.11.1] | (RefSeq) BRASSINOSTEROID INSENSITIVE 1-associated receptor kinase 1-like	MAPK signaling pathway - plant (ko04016);; Plant hormone signal transduction (ko04075);; Plant-pathogen interaction (ko04626)	--	--	Protein kinase domain	Probable LRR receptor-like serine/threonine-protein kinase IRK OS=Arabidopsis thaliana OX=3702 GN=IRK PE=1 SV=1	T	Signal transduction mechanisms	putative LRR receptor-like serine/threonine-protein kinase IRK [Panicum miliaceum]	molecular function: catalytic activity (GO:0003824);; biological process: metabolic process (GO:0008152);; biological process: cellular process (GO:0009987);; molecular function: binding (GO:0005488);; cellular component: membrane (GO:0016020);; cellular component: membrane part (GO:0044425)
gene.C2845_PM01G17710	0.771422	0.421222	1.4e-09	-1.84715	down	[S]	Function unknown	--	--	--	[O]	Posttranslational modification, protein turnover, chaperones	ATP-dependent protease La (LON) substrate-binding domain	--	O	Posttranslational modification, protein turnover, chaperones	uncharacterized protein C2845_PM01G17710 [Panicum miliaceum]	--
gene.C2845_PM02G11660	0.829637	0.697396	3.23e-05	1.27202	up	--	--	Molecular Function: DNA binding (GO:0003677);; Cellular Component: nucleus (GO:0005634);;	K09422|7.0e-116|sita:101759861|K09422 transcription factor MYB, plant | (RefSeq) transcription factor MYB4	--	[K]	Transcription	Myb-like DNA-binding domain	Transcription factor MYB30 OS=Oryza sativa subsp. japonica OX=39947 GN=MYB30 PE=1 SV=1	K	Transcription	myb-related protein Myb4-like [Panicum miliaceum]	molecular function: binding (GO:0005488);; cellular component: cell (GO:0005623);; cellular component: organelle (GO:0043226);; cellular component: cell part (GO:0044464)
gene.C2845_PM09G20000	0.785853	0.770648	0.000266302	1.44201	up	--	--	Molecular Function: transcription factor activity, sequence-specific DNA binding (GO:0003700);; Cellular Component: nucleus (GO:0005634);; Molecular Function: sequence-specific DNA binding (GO:0043565);;	--	--	--	--	WRKY DNA -binding domain	WRKY transcription factor WRKY28 OS=Oryza sativa subsp. japonica OX=39947 GN=WRKY28 PE=2 SV=2	K	Transcription	putative WRKY transcription factor 60 [Panicum miliaceum]	molecular function: nucleic acid binding transcription factor activity (GO:0001071);; biological process: biological regulation (GO:0065007);; cellular component: cell (GO:0005623);; cellular component: organelle (GO:0043226);; cellular component: cell part (GO:0044464);; molecular function: binding (GO:0005488)
gene.C2845_PM03G23800	0.806476	0.711073	0.000330443	1.00587	up	--	--	--	--	--	--	--	--	NAC domain-containing protein 67 OS=Oryza sativa subsp. japonica OX=39947 GN=NAC067 PE=2 SV=1	K	Transcription	NAC protein [Panicum miliaceum]	--
gene.C2845_PM11G30520	0.754074	0.711525	0.00370978	1.08411	up	--	--	Molecular Function: protein dimerization activity (GO:0046983);;	K05765|7.7e-14|gra:105781290|K05765 cofilin | (RefSeq) uncharacterized LOC105781290	--	--	--	--	Transcription factor bHLH111 OS=Arabidopsis thaliana OX=3702 GN=BHLH111 PE=2 SV=1	K	Transcription	uncharacterized protein C2845_PM11G30520 [Panicum miliaceum]	molecular function: binding (GO:0005488)
gene.C2845_PM01G47160	0.712496	0.605432	0.000873248	1.01372	up	--	--	Molecular Function: zinc ion binding (GO:0008270);;	--	--	--	--	PLATZ transcription factor	--	S	Function unknown	uncharacterized protein C2845_PM01G47160 [Panicum miliaceum]	molecular function: binding (GO:0005488)
gene.C2845_PM14G03710	0.809487	0.790821	1.24e-05	1.15928	up	--	--	Cellular Component: integral component of membrane (GO:0016021);;	K01193|1.1e-06|ats:109747879|K01193 beta-fructofuranosidase [EC:3.2.1.26] | (RefSeq) LOC109747879; beta-fructofuranosidase, insoluble isoenzyme 3-like	Galactose metabolism (ko00052);; Starch and sucrose metabolism (ko00500)	--	--	Plant protein of unknown function	Putative UPF0481 protein At3g02645 OS=Arabidopsis thaliana OX=3702 GN=At3g02645 PE=3 SV=1	S	Function unknown	putative UPF0481 protein [Panicum miliaceum]	cellular component: membrane (GO:0016020);; cellular component: membrane part (GO:0044425)
gene.C2845_PM06G24090	0.836964	0.742417	2.31e-09	1.15636	up	[I]	Lipid transport and metabolism	--	K18368|5.8e-200|sita:101771318|K18368 caffeoylshikimate esterase [EC:3.1.1.-] | (RefSeq) caffeoylshikimate esterase isoform X1	Phenylpropanoid biosynthesis (ko00940)	[I]	Lipid transport and metabolism	Serine aminopeptidase, S33	--	I	Lipid transport and metabolism	caffeoylshikimate esterase-like isoform X1 [Panicum miliaceum]	--
gene.C2845_PM06G00760	0.742343	0.677152	1.21e-05	1.41864	up	--	--	Cellular Component: integral component of membrane (GO:0016021);;	--	--	--	--	Cotton fibre expressed protein	Pathogen-associated molecular patterns-induced protein A70 OS=Arabidopsis thaliana OX=3702 GN=A70 PE=1 SV=1	S	Function unknown	neurofilament heavy polypeptide-like [Panicum miliaceum]	cellular component: membrane (GO:0016020);; cellular component: membrane part (GO:0044425)
gene.C2845_PM02G45450	0.736941	0.642689	3.88e-05	1.21288	up	[F]	Nucleotide transport and metabolism	Molecular Function: iron ion binding (GO:0005506);; Molecular Function: electron carrier activity (GO:0009055);; Molecular Function: 2 iron, 2 sulfur cluster binding (GO:0051537);; Molecular Function: FAD binding (GO:0071949);;	K11817|0.0e+00|sita:101754702|K11817 indole-3-acetaldehyde oxidase [EC:1.2.3.7] | (RefSeq) indole-3-acetaldehyde oxidase	Tryptophan metabolism (ko00380)	[F]	Nucleotide transport and metabolism	Molybdopterin-binding domain of aldehyde dehydrogenase	Indole-3-acetaldehyde oxidase OS=Zea mays OX=4577 GN=AO1 PE=1 SV=1	F	Nucleotide transport and metabolism	indole-3-acetaldehyde oxidase [Panicum miliaceum]	molecular function: binding (GO:0005488);; molecular function: electron carrier activity (GO:0009055)
Panicum_miliaceum_newGene_2304	0.721869	0.578027	6.13e-06	1.21295	up	--	--	Molecular Function: protein kinase activity (GO:0004672);; Molecular Function: ATP binding (GO:0005524);; Cellular Component: integral component of membrane (GO:0016021);;	--	--	--	--	Salt stress response/antifungal	Cysteine-rich receptor-like protein kinase 6 OS=Oryza sativa subsp. japonica OX=39947 GN=CRK6 PE=1 SV=1	T	Signal transduction mechanisms	uncharacterized protein LOC117844417 [Setaria viridis]	molecular function: catalytic activity (GO:0003824);; biological process: metabolic process (GO:0008152);; biological process: cellular process (GO:0009987);; molecular function: binding (GO:0005488);; cellular component: membrane (GO:0016020);; cellular component: membrane part (GO:0044425)
gene.C2845_PM13G15870	0.700615	0.766971	3.92e-05	1.9404	up	[M]	Cell wall/membrane/envelope biogenesis	Molecular Function: protein kinase activity (GO:0004672);; Molecular Function: ATP binding (GO:0005524);;	K06272|8.2e-51|atr:105420183|K06272 integrin-linked kinase [EC:2.7.11.1] | (RefSeq) probable serine/threonine-protein kinase DDB_G0271682 isoform X1	--	[T]	Signal transduction mechanisms	Protein tyrosine and serine/threonine kinase	Integrin-linked protein kinase 1 OS=Arabidopsis thaliana OX=3702 GN=ILK1 PE=1 SV=1	T	Signal transduction mechanisms	serine/threonine-protein kinase STY8-like isoform X1 [Panicum miliaceum]	molecular function: catalytic activity (GO:0003824);; biological process: metabolic process (GO:0008152);; biological process: cellular process (GO:0009987);; molecular function: binding (GO:0005488)
gene.C2845_PM07G02500	0.702123	0.441467	9.06e-05	1.51069	up	--	--	Cellular Component: integral component of membrane (GO:0016021);;	--	--	--	--	--	--	--	--	uncharacterized protein C2845_PM07G02500 [Panicum miliaceum]	cellular component: membrane (GO:0016020);; cellular component: membrane part (GO:0044425)
gene.C2845_PM01G28740	0.822882	0.798803	0.00101581	1.05398	up	--	--	--	--	--	--	--	Domain of unknown function (DUF4228)	--	S	Function unknown	hypothetical protein C2845_PM01G28740 [Panicum miliaceum]	--
gene.C2845_PM12G29220	0.757123	0.778618	2.88e-06	1.44499	up	[P]	Inorganic ion transport and metabolism	Molecular Function: protein serine/threonine kinase activity (GO:0004674);; Molecular Function: ATP binding (GO:0005524);;	K13413|3.7e-194|sita:101763022|K13413 mitogen-activated protein kinase kinase 4/5 [EC:2.7.12.2] | (RefSeq) mitogen-activated protein kinase kinase 5	MAPK signaling pathway - plant (ko04016);; Plant hormone signal transduction (ko04075);; Plant-pathogen interaction (ko04626)	[T]	Signal transduction mechanisms	Protein kinase domain	Mitogen-activated protein kinase kinase 4 OS=Arabidopsis thaliana OX=3702 GN=MKK4 PE=1 SV=1	T	Signal transduction mechanisms	mitogen-activated protein kinase kinase 5-like [Panicum miliaceum]	molecular function: catalytic activity (GO:0003824);; biological process: metabolic process (GO:0008152);; biological process: cellular process (GO:0009987);; molecular function: binding (GO:0005488)
gene.C2845_PM06G20230	0.769794	0.601591	0.00165796	1.47691	up	--	--	Molecular Function: DNA binding (GO:0003677);; Cellular Component: nucleus (GO:0005634);; Biological Process: regulation of transcription, DNA-templated (GO:0006355);;	K00521|2.8e-29|cmos:111447866|K00521 ferric-chelate reductase [EC:1.16.1.7] | (RefSeq) ferric reduction oxidase 7, chloroplastic-like	--	--	--	No apical meristem (NAM) protein	NAC domain-containing protein 90 OS=Arabidopsis thaliana OX=3702 GN=NAC090 PE=1 SV=1	K	Transcription	NAC domain-containing protein 90-like [Panicum miliaceum]	molecular function: binding (GO:0005488);; cellular component: cell (GO:0005623);; cellular component: organelle (GO:0043226);; cellular component: cell part (GO:0044464);; biological process: biological regulation (GO:0065007)
gene.C2845_PM08G23830	0.804206	0.811758	0.000451061	1.33912	up	--	--	Molecular Function: hydrolase activity (GO:0016787);; Biological Process: phosphatidylinositol dephosphorylation (GO:0046856);;	K20279|1.4e-173|gmx:100780455|K20279 synaptojanin [EC:3.1.3.36] | (RefSeq) type IV inositol polyphosphate 5-phosphatase 3	Inositol phosphate metabolism (ko00562);; Phosphatidylinositol signaling system (ko04070)	[U]	Intracellular trafficking, secretion, and vesicular transport	Endonuclease/Exonuclease/phosphatase family	Type IV inositol polyphosphate 5-phosphatase 3 OS=Arabidopsis thaliana OX=3702 GN=IP5P3 PE=1 SV=1	T	Signal transduction mechanisms	type IV inositol polyphosphate 5-phosphatase 3 [Panicum miliaceum]	molecular function: catalytic activity (GO:0003824);; biological process: metabolic process (GO:0008152);; biological process: cellular process (GO:0009987);; biological process: single-organism process (GO:0044699)
gene.C2845_PM04G23600	0.838756	0.742398	0.000137794	1.07798	up	--	--	Cellular Component: integral component of membrane (GO:0016021);; Biological Process: transmembrane transport (GO:0055085);;	K24139|4.9e-222|sita:101754662|K24139 auxin efflux carrier family protein | (RefSeq) protein PIN-LIKES 7	--	[S]	Function unknown	Membrane transport protein	Protein PIN-LIKES 7 OS=Arabidopsis thaliana OX=3702 GN=PILS7 PE=2 SV=1	S	Function unknown	hypothetical protein C2845_PM04G23600 [Panicum miliaceum]	cellular component: membrane (GO:0016020);; cellular component: membrane part (GO:0044425);; biological process: localization (GO:0051179)
gene.C2845_PM03G35710	0.802483	0.797728	4.79e-05	1.66888	up	--	--	Molecular Function: molecular_function (GO:0003674);; Molecular Function: transcription cofactor activity (GO:0003712);; Molecular Function: transcription corepressor activity (GO:0003714);; Cellular Component: cellular_component (GO:0005575);; Cellular Component: intracellular (GO:0005622);; Cellular Component: cell (GO:0005623);; Cellular Component: nucleus (GO:0005634);; Biological Process: re…	K13464|1.1e-85|sita:101777785|K13464 jasmonate ZIM domain-containing protein | (RefSeq) protein TIFY 10c	Plant hormone signal transduction (ko04075)	--	--	tify domain	Protein TIFY 10c OS=Oryza sativa subsp. japonica OX=39947 GN=TIFY10C PE=1 SV=1	S	Function unknown	protein TIFY 10A [Panicum miliaceum]	molecular function: transcription factor activity, protein binding (GO:0000988);; biological process: biological regulation (GO:0065007);; cellular component: cell (GO:0005623);; cellular component: cell part (GO:0044464);; cellular component: organelle (GO:0043226);; biological process: response to stimulus (GO:0050896)
gene.C2845_PM02G11490	0.751991	0.746061	0.00400228	1.14701	up	--	--	Molecular Function: DNA binding (GO:0003677);; Cellular Component: nucleus (GO:0005634);; Molecular Function: lipid binding (GO:0008289);;	K09338|0.0e+00|sita:101784968|K09338 homeobox-leucine zipper protein | (RefSeq) homeobox-leucine zipper protein HOX9	--	--	--	MEKHLA domain	Homeobox-leucine zipper protein HOX9 OS=Oryza sativa subsp. indica OX=39946 GN=HOX9 PE=2 SV=2	K	Transcription	homeobox-leucine zipper protein HOX9 [Panicum miliaceum]	molecular function: binding (GO:0005488);; cellular component: cell (GO:0005623);; cellular component: organelle (GO:0043226);; cellular component: cell part (GO:0044464)
gene.C2845_PM07G01190	0.791187	0.810119	0.00313513	1.54234	up	--	--	Molecular Function: DNA binding (GO:0003677);; Cellular Component: nucleus (GO:0005634);;	K12134|3.2e-20|boe:106342972|K12134 circadian clock associated 1 | (RefSeq) protein CCA1 isoform X1	Circadian rhythm - plant (ko04712)	[O]	Posttranslational modification, protein turnover, chaperones	Myb-like DNA-binding domain	Protein REVEILLE 8 OS=Arabidopsis thaliana OX=3702 GN=RVE8 PE=2 SV=1	K	Transcription	protein REVEILLE 4-like isoform X1 [Panicum miliaceum]	molecular function: binding (GO:0005488);; cellular component: cell (GO:0005623);; cellular component: organelle (GO:0043226);; cellular component: cell part (GO:0044464)
gene.C2845_PM11G20460	0.740783	0.783832	0.00178649	1.17896	up	--	--	--	--	--	--	--	Protein phosphatase inhibitor	--	--	--	uncharacterized protein C2845_PM11G20460 [Panicum miliaceum]	--
gene.C2845_PM07G31570	0.725585	0.764831	0.000165933	1.3063	up	[T]	Signal transduction mechanisms	Molecular Function: protein tyrosine kinase activity (GO:0004713);; Molecular Function: ATP binding (GO:0005524);;	K13436|1.3e-137|sita:101773397|K13436 pto-interacting protein 1 [EC:2.7.11.1] | (RefSeq) PTI1-like tyrosine-protein kinase 1 isoform X3	Plant-pathogen interaction (ko04626)	[T]	Signal transduction mechanisms	Protein tyrosine and serine/threonine kinase	PTI1-like tyrosine-protein kinase 1 OS=Arabidopsis thaliana OX=3702 GN=PTI11 PE=1 SV=1	T	Signal transduction mechanisms	PTI1-like tyrosine-protein kinase 1 isoform X2 [Panicum miliaceum]	molecular function: catalytic activity (GO:0003824);; biological process: metabolic process (GO:0008152);; biological process: cellular process (GO:0009987);; molecular function: binding (GO:0005488)
[truncated: 1,504 more rows]

## Sheet: WF-LF
#ID	Module Membership	gene significance	FDR	log2FC	regulated	COG_class	COG_class_annotation	GO_annotation	KEGG_annotation	KEGG_pathway_annotation	KOG_class	KOG_class_annotation	Pfam_annotation	Swiss_Prot_annotation	eggNOG_class	eggNOG_class_annotation	NR_annotation	GO_second_level_annotation
[truncated: 3,033 more rows]
[truncated: 1 more columns]

[truncated: 2 more sheets: LS-IS, LF-IF]
