# Supplementary material for: Comparative Transcriptomic Analysis Reveals Domestication and Improvement Patterns of Broomcorn Millet (Panicum miliaceum L.)
Source: Int J Mol Sci. 2024 Oct 13;25(20):11012. doi: 10.3390/ijms252011012 (PMC11507134; doi:10.3390/ijms252011012)
Supplement: Supplementary file 1 [file ijms-25-11012-s001.zip › Table S3.xlsx]

## Sheet: improvement-related
#ID	Module Membership	gene significance	FDR	log2FC	regulated	COG_class	COG_class_annotation	GO_annotation	KEGG_annotation	KEGG_pathway_annotation	KOG_class	KOG_class_annotation	Pfam_annotation	Swiss_Prot_annotation	eggNOG_class	eggNOG_class_annotation	NR_annotation	GO_second_level_annotation
gene.C2845_PM05G29520	0.872135	0.811967	2.67e-07	-1.18582	down	[M]	Cell wall/membrane/envelope biogenesis	Molecular Function: MAP kinase activity (GO:0004707);; Molecular Function: ATP binding (GO:0005524);;	K04371|1.5e-224|nsy:104234673|K04371 mitogen-activated protein kinase 1/3 [EC:2.7.11.24] | (RefSeq) mitogen-activated protein kinase 20 isoform X1	--	[T]	Signal transduction mechanisms	Protein kinase domain	Mitogen-activated protein kinase 7 OS=Oryza sativa subsp. japonica OX=39947 GN=MPK7 PE=2 SV=1	T	Signal transduction mechanisms	mitogen-activated protein kinase 7 [Panicum miliaceum]	molecular function: catalytic activity (GO:0003824);; molecular function: signal transducer activity (GO:0004871);; biological process: metabolic process (GO:0008152);; biological process: cellular process (GO:0009987);; biological process: signaling (GO:0023052);; biological process: single-organism process (GO:0044699);; biological process: response to stimulus (GO:0050896);; biological process…
gene.C2845_PM10G19590	0.863675	0.80218	0.000101541	-1.05555	down	[H]	Coenzyme transport and metabolism	Molecular Function: methyltransferase activity (GO:0008168);; Cellular Component: integral component of membrane (GO:0016021);; Biological Process: methylation (GO:0032259);;	K23872|1.0e-119|cam:101506251|K23872 putative homogalacturonan methyltransferase [EC:2.1.1.-] | (RefSeq) probable methyltransferase PMT13	--	--	--	Putative S-adenosyl-L-methionine-dependent methyltransferase	Probable methyltransferase PMT9 OS=Arabidopsis thaliana OX=3702 GN=At5g14430 PE=2 SV=1	S	Function unknown	putative methyltransferase PMT9 [Panicum miliaceum]	molecular function: catalytic activity (GO:0003824);; cellular component: membrane (GO:0016020);; cellular component: membrane part (GO:0044425);; biological process: metabolic process (GO:0008152)
gene.C2845_PM01G31550	0.87164	0.808594	9.38e-05	-1.13133	down	[R]	General function prediction only	Biological Process: cytokinin biosynthetic process (GO:0009691);; Molecular Function: hydrolase activity (GO:0016787);;	K22522|2.7e-97|sita:101762283|K22522 cytokinin riboside 5'-monophosphate phosphoribohydrolase [EC:3.2.2.-] | (RefSeq) probable cytokinin riboside 5'-monophosphate phosphoribohydrolase LOG4	--	--	--	Possible lysine decarboxylase	Probable cytokinin riboside 5'-monophosphate phosphoribohydrolase LOG4 OS=Oryza sativa subsp. japonica OX=39947 GN=LOGL4 PE=3 SV=1	G	Carbohydrate transport and metabolism	hypothetical protein C2845_PM01G31550 [Panicum miliaceum]	biological process: metabolic process (GO:0008152);; biological process: cellular process (GO:0009987);; biological process: biological regulation (GO:0065007);; molecular function: catalytic activity (GO:0003824)
gene.C2845_PM03G18810	0.709568	0.319976	0.00693882	-1.35442	down	[V]	Defense mechanisms	Molecular Function: ATP binding (GO:0005524);; Cellular Component: integral component of membrane (GO:0016021);; Molecular Function: ATPase activity (GO:0016887);;	K08712|1.6e-126|gsl:Gasu_29800|K08712 ATP-binding cassette, subfamily G (WHITE), member 2, SNQ2 | (RefSeq) ABC transporter, ATP-binding protein	ABC transporters (ko02010)	[Q]	Secondary metabolites biosynthesis, transport and catabolism	ABC-2 type transporter	ABC transporter G family member 36 OS=Oryza sativa subsp. japonica OX=39947 GN=ABCG36 PE=2 SV=1	Q	Secondary metabolites biosynthesis, transport and catabolism	ABC transporter G family member 36 [Panicum miliaceum]	molecular function: binding (GO:0005488);; cellular component: membrane (GO:0016020);; cellular component: membrane part (GO:0044425);; molecular function: catalytic activity (GO:0003824)
gene.C2845_PM14G17610	0.911374	0.712796	1.75e-06	-1.07267	down	--	--	Molecular Function: protein dimerization activity (GO:0046983);;	--	--	--	--	Helix-loop-helix DNA-binding domain	Transcription factor BIM2 OS=Arabidopsis thaliana OX=3702 GN=BIM2 PE=1 SV=1	K	Transcription	transcription factor BIM1-like [Panicum miliaceum]	molecular function: binding (GO:0005488)
gene.C2845_PM04G13420	0.897236	0.796184	0.000944649	-1.02709	down	--	--	Biological Process: response to acid chemical (GO:0001101);; Molecular Function: molecular_function (GO:0003674);; Molecular Function: transcription cofactor activity (GO:0003712);; Molecular Function: transcription corepressor activity (GO:0003714);; Molecular Function: binding (GO:0005488);; Molecular Function: protein binding (GO:0005515);; Cellular Component: cellular_component (GO:0005575);;…	K13464|1.3e-171|sita:101760884|K13464 jasmonate ZIM domain-containing protein | (RefSeq) protein TIFY 6b	Plant hormone signal transduction (ko04075)	--	--	tify domain	Protein TIFY 6b OS=Oryza sativa subsp. japonica OX=39947 GN=TIFY6B PE=1 SV=1	S	Function unknown	protein TIFY 6A-like [Panicum miliaceum]	biological process: response to stimulus (GO:0050896);; molecular function: transcription factor activity, protein binding (GO:0000988);; biological process: biological regulation (GO:0065007);; molecular function: binding (GO:0005488);; cellular component: cell (GO:0005623);; cellular component: cell part (GO:0044464);; cellular component: organelle (GO:0043226);; biological process: cellular pr…
gene.C2845_PM12G29220	0.757123	0.778618	0.00190702	-1.07881	down	[P]	Inorganic ion transport and metabolism	Molecular Function: protein serine/threonine kinase activity (GO:0004674);; Molecular Function: ATP binding (GO:0005524);;	K13413|3.7e-194|sita:101763022|K13413 mitogen-activated protein kinase kinase 4/5 [EC:2.7.12.2] | (RefSeq) mitogen-activated protein kinase kinase 5	MAPK signaling pathway - plant (ko04016);; Plant hormone signal transduction (ko04075);; Plant-pathogen interaction (ko04626)	[T]	Signal transduction mechanisms	Protein kinase domain	Mitogen-activated protein kinase kinase 4 OS=Arabidopsis thaliana OX=3702 GN=MKK4 PE=1 SV=1	T	Signal transduction mechanisms	mitogen-activated protein kinase kinase 5-like [Panicum miliaceum]	molecular function: catalytic activity (GO:0003824);; biological process: metabolic process (GO:0008152);; biological process: cellular process (GO:0009987);; molecular function: binding (GO:0005488)
gene.C2845_PM08G23830	0.804206	0.811758	0.00731884	-1.23071	down	--	--	Molecular Function: hydrolase activity (GO:0016787);; Biological Process: phosphatidylinositol dephosphorylation (GO:0046856);;	K20279|1.4e-173|gmx:100780455|K20279 synaptojanin [EC:3.1.3.36] | (RefSeq) type IV inositol polyphosphate 5-phosphatase 3	Inositol phosphate metabolism (ko00562);; Phosphatidylinositol signaling system (ko04070)	[U]	Intracellular trafficking, secretion, and vesicular transport	Endonuclease/Exonuclease/phosphatase family	Type IV inositol polyphosphate 5-phosphatase 3 OS=Arabidopsis thaliana OX=3702 GN=IP5P3 PE=1 SV=1	T	Signal transduction mechanisms	type IV inositol polyphosphate 5-phosphatase 3 [Panicum miliaceum]	molecular function: catalytic activity (GO:0003824);; biological process: metabolic process (GO:0008152);; biological process: cellular process (GO:0009987);; biological process: single-organism process (GO:0044699)
gene.C2845_PM12G26610	0.710988	0.692957	0.00062585	-1.10253	down	--	--	Molecular Function: molecular_function (GO:0003674);; Molecular Function: transcription cofactor activity (GO:0003712);; Molecular Function: transcription coactivator activity (GO:0003713);; Molecular Function: catalytic activity (GO:0003824);; Molecular Function: protein binding (GO:0005515);; Biological Process: chromatin organization (GO:0006325);; Biological Process: regulation of transcripti…	K19199|1.3e-16|gsl:Gasu_01040|K19199 protein-histidine N-methyltransferase [EC:2.1.1.85] | (RefSeq) ribulose-1,5 bisphosphate carboxylase oxygenase large subunit N-methyltransferase, putative isoform 1	--	[R]	General function prediction only	Rubisco LSMT substrate-binding	--	S	Function unknown	hypothetical protein C2845_PM12G26610 [Panicum miliaceum]	molecular function: transcription factor activity, protein binding (GO:0000988);; biological process: biological regulation (GO:0065007);; molecular function: catalytic activity (GO:0003824);; molecular function: binding (GO:0005488);; biological process: cellular process (GO:0009987);; biological process: cellular component organization or biogenesis (GO:0071840);; biological process: metabolic …
gene.C2845_PM11G07420	0.871805	0.656898	0.000911234	-1.15184	down	--	--	Molecular Function: ubiquitin-protein transferase activity (GO:0004842);;	K10260|7.0e-16|cre:CHLREDRAFT_205525|K10260 F-box and WD-40 domain protein 7 | (RefSeq) predicted protein	Ubiquitin mediated proteolysis (ko04120)	--	--	U-box domain	U-box domain-containing protein 26 OS=Arabidopsis thaliana OX=3702 GN=PUB26 PE=2 SV=1	H	Coenzyme transport and metabolism	U-box domain-containing protein 26-like [Panicum miliaceum]	molecular function: catalytic activity (GO:0003824)
gene.C2845_PM11G20460	0.740783	0.783832	0.00062585	-1.25927	down	--	--	--	--	--	--	--	Protein phosphatase inhibitor	--	--	--	uncharacterized protein C2845_PM11G20460 [Panicum miliaceum]	--
Panicum_miliaceum_newGene_28881	0.807558	0.494539	0.000149847	-1.06979	down	--	--	--	--	--	--	--	--	--	--	--	--	--
gene.C2845_PM04G26180	0.774333	0.685691	0.00190628	-1.04609	down	--	--	Cellular Component: integral component of membrane (GO:0016021);;	--	--	--	--	PLAC8 family	Protein PLANT CADMIUM RESISTANCE 8 OS=Arabidopsis thaliana OX=3702 GN=PCR8 PE=1 SV=2	S	Function unknown	hypothetical protein C2845_PM04G26180 [Panicum miliaceum]	cellular component: membrane (GO:0016020);; cellular component: membrane part (GO:0044425)
gene.C2845_PM03G34080	0.903085	0.70974	0.000363381	-1.02317	down	--	--	Biological Process: response to acid chemical (GO:0001101);; Molecular Function: molecular_function (GO:0003674);; Molecular Function: transcription cofactor activity (GO:0003712);; Molecular Function: transcription corepressor activity (GO:0003714);; Molecular Function: binding (GO:0005488);; Molecular Function: protein binding (GO:0005515);; Cellular Component: cellular_component (GO:0005575);;…	K13464|5.7e-180|sita:101760884|K13464 jasmonate ZIM domain-containing protein | (RefSeq) protein TIFY 6b	Plant hormone signal transduction (ko04075)	--	--	tify domain	Protein TIFY 6b OS=Oryza sativa subsp. japonica OX=39947 GN=TIFY6B PE=1 SV=1	S	Function unknown	protein TIFY 6A-like [Panicum miliaceum]	biological process: response to stimulus (GO:0050896);; molecular function: transcription factor activity, protein binding (GO:0000988);; biological process: biological regulation (GO:0065007);; molecular function: binding (GO:0005488);; cellular component: cell (GO:0005623);; cellular component: cell part (GO:0044464);; cellular component: organelle (GO:0043226);; biological process: cellular pr…
gene.C2845_PM06G24050	0.79779	0.689634	8.55e-06	-1.2961	down	--	--	Biological Process: reproduction (GO:0000003);; Biological Process: developmental process involved in reproduction (GO:0003006);; Molecular Function: molecular_function (GO:0003674);; Molecular Function: catalytic activity (GO:0003824);; Molecular Function: ubiquitin-protein transferase activity (GO:0004842);; Cellular Component: cellular_component (GO:0005575);; Cellular Component: intracellular…	--	--	--	--	--	Phytochrome A-associated F-box protein OS=Arabidopsis thaliana OX=3702 GN=EID1 PE=1 SV=2	S	Function unknown	hypothetical protein C2845_PM06G24050 [Panicum miliaceum]	biological process: reproduction (GO:0000003);; biological process: reproductive process (GO:0022414);; biological process: developmental process (GO:0032502);; molecular function: catalytic activity (GO:0003824);; cellular component: cell (GO:0005623);; cellular component: cell part (GO:0044464);; cellular component: organelle (GO:0043226);; biological process: metabolic process (GO:0008152);; b…
gene.C2845_PM03G36810	0.787039	0.810525	0.00084127	-1.45718	down	[QV]	Secondary metabolites biosynthesis, transport and catabolism;; Defense mechanisms	Molecular Function: monooxygenase activity (GO:0004497);; Molecular Function: iron ion binding (GO:0005506);; Molecular Function: oxidoreductase activity, acting on paired donors, with incorporation or reduction of molecular oxygen (GO:0016705);; Molecular Function: heme binding (GO:0020037);;	K09843|1.4e-271|sita:101760218|K09843 (+)-abscisic acid 8'-hydroxylase [EC:1.14.14.137] | (RefSeq) abscisic acid 8'-hydroxylase 3 isoform X2	Carotenoid biosynthesis (ko00906)	[QI]	Secondary metabolites biosynthesis, transport and catabolism;; Lipid transport and metabolism	Cytochrome P450	Abscisic acid 8'-hydroxylase 3 OS=Oryza sativa subsp. japonica OX=39947 GN=CYP707A7 PE=2 SV=1	Q	Secondary metabolites biosynthesis, transport and catabolism	abscisic acid 8' [Panicum miliaceum]	molecular function: catalytic activity (GO:0003824);; biological process: metabolic process (GO:0008152);; biological process: single-organism process (GO:0044699);; molecular function: binding (GO:0005488)
gene.C2845_PM04G02530	0.771241	0.491252	0.00828086	-1.01635	down	--	--	Cellular Component: integral component of membrane (GO:0016021);;	K21989|0.0e+00|sita:101755882|K21989 calcium permeable stress-gated cation channel | (RefSeq) CSC1-like protein ERD4	--	[R]	General function prediction only	Calcium-dependent channel, 7TM region, putative phosphate	CSC1-like protein ERD4 OS=Arabidopsis thaliana OX=3702 GN=ERD4 PE=1 SV=1	S	Function unknown	CSC1-like protein ERD4 [Panicum miliaceum]	cellular component: membrane (GO:0016020);; cellular component: membrane part (GO:0044425)
gene.C2845_PM09G02310	0.726942	0.750589	3.61e-05	-1.40336	down	--		Molecular Function: protein kinase activity (GO:0004672);; Molecular Function: calcium ion binding (GO:0005509);; Molecular Function: ATP binding (GO:0005524);; Cellular Component: integral component of membrane (GO:0016021);; Molecular Function: polysaccharide binding (GO:0030247);;	K23544|5.0e-100|brp:103842861|K23544 serine incorporator 1/3 | (RefSeq) serine incorporator 3	--	--	--	Protein kinase domain	Wall-associated receptor kinase 2 OS=Arabidopsis thaliana OX=3702 GN=WAK2 PE=1 SV=1	T	Signal transduction mechanisms	hypothetical protein C2845_PM09G02310 [Panicum miliaceum]	molecular function: catalytic activity (GO:0003824);; biological process: metabolic process (GO:0008152);; biological process: cellular process (GO:0009987);; molecular function: binding (GO:0005488);; cellular component: membrane (GO:0016020);; cellular component: membrane part (GO:0044425)
Panicum_miliaceum_newGene_12526	0.729087	0.813909	0.000500346	-1.26237	down	--	--	--	--	--	--	--	--	--	--	--	--	--
gene.C2845_PM14G18400	0.814713	0.820907	0.00030793	-1.21071	down	[G]	Carbohydrate transport and metabolism	Cellular Component: integral component of membrane (GO:0016021);; Molecular Function: transmembrane transporter activity (GO:0022857);;	K14445|7.0e-231|sita:101770600|K14445 solute carrier family 13 (sodium-dependent dicarboxylate transporter), member 2/3/5 | (RefSeq) tonoplast dicarboxylate transporter	--	[P]	Inorganic ion transport and metabolism	Sodium:sulfate symporter transmembrane region	Tonoplast dicarboxylate transporter OS=Arabidopsis thaliana OX=3702 GN=TDT PE=2 SV=2	P	Inorganic ion transport and metabolism	tonoplast dicarboxylate transporter-like [Panicum miliaceum]	cellular component: membrane (GO:0016020);; cellular component: membrane part (GO:0044425);; molecular function: transporter activity (GO:0005215);; biological process: localization (GO:0051179)
Panicum_miliaceum_newGene_1746	0.710644	0.834238	0.00164697	-1.37286	down	--	--	--	--	--	--	--	--	--	--	--	unknown [Zea mays]	--
gene.C2845_PM15G22510	0.837915	0.845939	2.41e-05	-1.29747	down	[E]	Amino acid transport and metabolism	Molecular Function: oxidoreductase activity (GO:0016491);;	K17839|3.0e-276|sita:101768863|K17839 polyamine oxidase [EC:1.5.3.17 1.5.3.-] | (RefSeq) probable polyamine oxidase 2 isoform X2	Arginine and proline metabolism (ko00330);; beta-Alanine metabolism (ko00410);; Pantothenate and CoA biosynthesis (ko00770)	[Q]	Secondary metabolites biosynthesis, transport and catabolism	Flavin containing amine oxidoreductase	Polyamine oxidase 3 OS=Oryza sativa subsp. japonica OX=39947 GN=PAO3 PE=1 SV=2	Q	Secondary metabolites biosynthesis, transport and catabolism	hypothetical protein C2845_PM15G22510 [Panicum miliaceum]	molecular function: catalytic activity (GO:0003824)
gene.C2845_PM06G02410	0.855248	0.783798	1.4e-05	-1.21125	down	[M]	Cell wall/membrane/envelope biogenesis	Molecular Function: MAP kinase activity (GO:0004707);; Molecular Function: ATP binding (GO:0005524);;	K04371|4.6e-226|cann:107878495|K04371 mitogen-activated protein kinase 1/3 [EC:2.7.11.24] | (RefSeq) mitogen-activated protein kinase 20	--	[T]	Signal transduction mechanisms	Protein kinase domain	Mitogen-activated protein kinase 7 OS=Oryza sativa subsp. japonica OX=39947 GN=MPK7 PE=2 SV=1	T	Signal transduction mechanisms	mitogen-activated protein kinase 7 [Panicum miliaceum]	molecular function: catalytic activity (GO:0003824);; molecular function: signal transducer activity (GO:0004871);; biological process: metabolic process (GO:0008152);; biological process: cellular process (GO:0009987);; biological process: signaling (GO:0023052);; biological process: single-organism process (GO:0044699);; biological process: response to stimulus (GO:0050896);; biological process…
gene.C2845_PM02G03200	0.73914	0.76477	0.000584501	-1.24412	down	--	--	Cellular Component: ubiquitin ligase complex (GO:0000151);; Biological Process: immune system process (GO:0002376);; Biological Process: regulation of immune system process (GO:0002682);; Biological Process: positive regulation of immune system process (GO:0002684);; Molecular Function: molecular_function (GO:0003674);; Molecular Function: binding (GO:0005488);; Molecular Function: protein bindin…	K14508|6.9e-260|sita:101778237|K14508 regulatory protein NPR1 | (RefSeq) BTB/POZ domain and ankyrin repeat-containing protein NPR3	Plant hormone signal transduction (ko04075)	[R]	General function prediction only	NPR1/NIM1 like defence protein C terminal	BTB/POZ domain and ankyrin repeat-containing protein NPR3 OS=Oryza sativa subsp. japonica OX=39947 GN=NPR3 PE=1 SV=1	S	Function unknown	regulatory protein NPR3-like [Panicum miliaceum]	cellular component: cell (GO:0005623);; cellular component: macromolecular complex (GO:0032991);; cellular component: cell part (GO:0044464);; biological process: immune system process (GO:0002376);; biological process: biological regulation (GO:0065007);; molecular function: binding (GO:0005488);; cellular component: organelle (GO:0043226);; biological process: metabolic process (GO:0008152);; b…
gene.C2845_PM01G30970	0.79546	0.772006	0.00284825	-1.202	down	[GER]	Carbohydrate transport and metabolism;; Amino acid transport and metabolism;; General function prediction only	Cellular Component: integral component of membrane (GO:0016021);;	--	--	--	--	EamA-like transporter family	--	--	--	uncharacterized protein C2845_PM01G30970 [Panicum miliaceum]	cellular component: membrane (GO:0016020);; cellular component: membrane part (GO:0044425)
gene.C2845_PM04G17110	0.725985	0.793259	0.000202636	-1.47988	down	--	--	Biological Process: fucose metabolic process (GO:0006004);; Cellular Component: integral component of membrane (GO:0016021);; Molecular Function: transferase activity, transferring glycosyl groups (GO:0016757);;	K23280|4.1e-111|han:110871833|K23280 rhamnogalacturonan I rhamnosyltransferase [EC:2.4.1.351] | (RefSeq) uncharacterized protein At1g04910-like isoform X1	--	--	--	GDP-fucose protein O-fucosyltransferase	O-fucosyltransferase 35 OS=Arabidopsis thaliana OX=3702 GN=OFUT35 PE=2 SV=1	G	Carbohydrate transport and metabolism	uncharacterized protein C2845_PM04G17110 [Panicum miliaceum]	biological process: metabolic process (GO:0008152);; biological process: single-organism process (GO:0044699);; cellular component: membrane (GO:0016020);; cellular component: membrane part (GO:0044425);; molecular function: catalytic activity (GO:0003824)
gene.C2845_PM03G19840	0.729614	0.584358	0.000732882	-1.19692	down	--	--	Cellular Component: integral component of membrane (GO:0016021);;	K21989|0.0e+00|sita:101755882|K21989 calcium permeable stress-gated cation channel | (RefSeq) CSC1-like protein ERD4	--	[R]	General function prediction only	Calcium-dependent channel, 7TM region, putative phosphate	CSC1-like protein ERD4 OS=Arabidopsis thaliana OX=3702 GN=ERD4 PE=1 SV=1	S	Function unknown	hypothetical protein C2845_PM03G19840 [Panicum miliaceum]	cellular component: membrane (GO:0016020);; cellular component: membrane part (GO:0044425)
gene.C2845_PM07G22420	0.867708	0.559585	0.000221474	-1.1777	down	--	--	--	--	--	--	--	Protein of unknown function (DUF1005)	--	S	Function unknown	uncharacterized protein C2845_PM07G22420 [Panicum miliaceum]	--
gene.C2845_PM12G28640	0.751992	0.769374	0.000150738	-1.2232	down	--	--	Biological Process: cell morphogenesis (GO:0000902);; Biological Process: cell morphogenesis involved in differentiation (GO:0000904);; Molecular Function: regulatory region nucleic acid binding (GO:0001067);; Biological Process: response to acid chemical (GO:0001101);; Molecular Function: molecular_function (GO:0003674);; Molecular Function: nucleic acid binding (GO:0003676);; Molecular Function…	--	--	--	--	--	Zinc finger protein GIS OS=Arabidopsis thaliana OX=3702 GN=GIS PE=1 SV=1	S	Function unknown	hypothetical protein C2845_PM12G28640 [Panicum miliaceum]	biological process: cellular process (GO:0009987);; biological process: developmental process (GO:0032502);; biological process: single-organism process (GO:0044699);; biological process: cellular component organization or biogenesis (GO:0071840);; molecular function: binding (GO:0005488);; biological process: response to stimulus (GO:0050896);; molecular function: nucleic acid binding transcript…
gene.C2845_PM03G19160	0.848863	0.781717	0.00261039	-1.29849	down	[T]	Signal transduction mechanisms	Molecular Function: ATP binding (GO:0005524);; Cellular Component: integral component of membrane (GO:0016021);; Molecular Function: ATPase activity (GO:0016887);;	K08712|5.6e-94|gsl:Gasu_29800|K08712 ATP-binding cassette, subfamily G (WHITE), member 2, SNQ2 | (RefSeq) ABC transporter, ATP-binding protein	ABC transporters (ko02010)	[Q]	Secondary metabolites biosynthesis, transport and catabolism	ABC-2 type transporter	ABC transporter G family member 36 OS=Oryza sativa subsp. indica OX=39946 GN=ABCG36 PE=2 SV=1	Q	Secondary metabolites biosynthesis, transport and catabolism	ABC transporter G family member 36 [Panicum miliaceum]	molecular function: binding (GO:0005488);; cellular component: membrane (GO:0016020);; cellular component: membrane part (GO:0044425);; molecular function: catalytic activity (GO:0003824)
gene.C2845_PM12G23460	0.755952	0.595958	0.00312548	-1.07643	down	--	--	--	--	--	--	--	--	--	--	--	hypothetical protein C2845_PM12G23460 [Panicum miliaceum]	--
gene.C2845_PM08G18840	0.783598	0.845678	6.81e-07	-1.26524	down	[HG]	Coenzyme transport and metabolism;; Carbohydrate transport and metabolism	--	--	--	--	--	Uncharacterised protein family UPF0052	--	S	Function unknown	hypothetical protein C2845_PM08G18840 [Panicum miliaceum]	--
gene.C2845_PM06G00260	0.839916	0.798343	4.83e-07	-1.11308	down	[L]	Replication, recombination and repair	Molecular Function: DNA-directed DNA polymerase activity (GO:0003887);; Molecular Function: ATP binding (GO:0005524);; Biological Process: DNA replication (GO:0006260);; Cellular Component: DNA polymerase III complex (GO:0009360);;	K10755|1.7e-10|gsl:Gasu_03420|K10755 replication factor C subunit 2/4 | (RefSeq) replication factor C	DNA replication (ko03030);; Nucleotide excision repair (ko03420);; Mismatch repair (ko03430)	[L]	Replication, recombination and repair	DNA polymerase III, delta subunit	Protein STICHEL-like 3 OS=Arabidopsis thaliana OX=3702 GN=At4g18820 PE=3 SV=1	L	Replication, recombination and repair	hypothetical protein C2845_PM06G00260 [Panicum miliaceum]	molecular function: catalytic activity (GO:0003824);; biological process: metabolic process (GO:0008152);; biological process: cellular process (GO:0009987);; molecular function: binding (GO:0005488);; cellular component: cell (GO:0005623);; cellular component: macromolecular complex (GO:0032991);; cellular component: cell part (GO:0044464)
gene.C2845_PM07G20980	0.724464	0.84701	0.000248352	-1.41362	down	--	--	Molecular Function: hydrolase activity (GO:0016787);; Biological Process: phosphatidylinositol dephosphorylation (GO:0046856);;	K20279|2.3e-173|gmx:100780455|K20279 synaptojanin [EC:3.1.3.36] | (RefSeq) type IV inositol polyphosphate 5-phosphatase 3	Inositol phosphate metabolism (ko00562);; Phosphatidylinositol signaling system (ko04070)	[U]	Intracellular trafficking, secretion, and vesicular transport	Endonuclease/Exonuclease/phosphatase family	Type IV inositol polyphosphate 5-phosphatase 3 OS=Arabidopsis thaliana OX=3702 GN=IP5P3 PE=1 SV=1	T	Signal transduction mechanisms	type I inositol 1,4,5-trisphosphate 5-phosphatase 1-like isoform X1 [Panicum miliaceum]	molecular function: catalytic activity (GO:0003824);; biological process: metabolic process (GO:0008152);; biological process: cellular process (GO:0009987);; biological process: single-organism process (GO:0044699)
gene.C2845_PM08G27490	0.8676	0.816732	4.63e-09	-1.1111	down	--	--	Cellular Component: cytoplasm (GO:0005737);; Cellular Component: microtubule (GO:0005874);; Molecular Function: microtubule binding (GO:0008017);; Cellular Component: katanin complex (GO:0008352);; Biological Process: microtubule severing (GO:0051013);;	K18643|0.0e+00|sita:101758399|K18643 katanin p80 WD40 repeat-containing subunit B1 | (RefSeq) katanin p80 WD40 repeat-containing subunit B1 homolog	--	[D]	Cell cycle control, cell division, chromosome partitioning	WD domain, G-beta repeat	Katanin p80 WD40 repeat-containing subunit B1 homolog KTN80.3 OS=Arabidopsis thaliana OX=3702 GN=KTN80.3 PE=1 SV=1	Z	Cytoskeleton	hypothetical protein C2845_PM08G27490 [Panicum miliaceum]	cellular component: cell (GO:0005623);; cellular component: cell part (GO:0044464);; cellular component: organelle (GO:0043226);; cellular component: organelle part (GO:0044422);; cellular component: supramolecular complex (GO:0099080);; molecular function: binding (GO:0005488);; cellular component: macromolecular complex (GO:0032991);; biological process: cellular process (GO:0009987);; biologic…
Panicum_miliaceum_newGene_9905	0.808274	0.683477	0.00282565	-1.03225	down	--	--	--	--	--	--	--	--	--	--	--	--	--
gene.C2845_PM08G02890	0.815588	0.760913	0.00889608	-1.18228	down	--	--	Molecular Function: actin binding (GO:0003779);;	K05759|4.7e-49|sita:101774613|K05759 profilin | (RefSeq) profilin isoform X1	--	[Z]	Cytoskeleton	Profilin	Profilin OS=Musa acuminata OX=4641 PE=1 SV=1	Z	Cytoskeleton	hypothetical protein C2845_PM08G02890 [Panicum miliaceum]	molecular function: binding (GO:0005488)
Panicum_miliaceum_newGene_14341	0.729071	0.848489	0.000489746	-1.14106	down	--	--	Molecular Function: transmembrane receptor protein serine/threonine kinase activity (GO:0004675);; Molecular Function: protein tyrosine kinase activity (GO:0004713);; Molecular Function: ATP binding (GO:0005524);; Cellular Component: plasma membrane (GO:0005886);; Biological Process: protein phosphorylation (GO:0006468);;	K13436|6.0e-39|zma:103650887|K13436 pto-interacting protein 1 [EC:2.7.11.1] | (RefSeq) PTI1-like tyrosine-protein kinase 3	Plant-pathogen interaction (ko04626)	[T]	Signal transduction mechanisms	Protein tyrosine and serine/threonine kinase	PTI1-like tyrosine-protein kinase 2 OS=Arabidopsis thaliana OX=3702 GN=PTI12 PE=1 SV=1	T	Signal transduction mechanisms	PTI1-like tyrosine-protein kinase 3 [Zea mays]	molecular function: catalytic activity (GO:0003824);; molecular function: signal transducer activity (GO:0004871);; molecular function: molecular transducer activity (GO:0060089);; biological process: metabolic process (GO:0008152);; biological process: cellular process (GO:0009987);; biological process: signaling (GO:0023052);; biological process: single-organism process (GO:0044699);; biologica…
gene.C2845_PM11G19770	0.776084	0.880482	1.47e-05	-1.23073	down	--		Molecular Function: protein serine/threonine kinase activity (GO:0004674);; Molecular Function: ATP binding (GO:0005524);; Cellular Component: integral component of membrane (GO:0016021);;	K13418|1.1e-121|ppp:112279514|K13418 somatic embryogenesis receptor kinase 1 [EC:2.7.10.1 2.7.11.1] | (RefSeq) LRR receptor kinase BAK1-like isoform X1	--	--	--	Protein kinase domain	Probable LRR receptor-like serine/threonine-protein kinase At5g45780 OS=Arabidopsis thaliana OX=3702 GN=At5g45780 PE=1 SV=1	T	Signal transduction mechanisms	putative LRR receptor-like serine/threonine-protein kinase [Panicum miliaceum]	molecular function: catalytic activity (GO:0003824);; biological process: metabolic process (GO:0008152);; biological process: cellular process (GO:0009987);; molecular function: binding (GO:0005488);; cellular component: membrane (GO:0016020);; cellular component: membrane part (GO:0044425)
gene.C2845_PM05G00930	0.790009	0.750411	0.00160746	-1.32772	down	[I]	Lipid transport and metabolism	Molecular Function: farnesyl-diphosphate farnesyltransferase activity (GO:0004310);; Biological Process: biosynthetic process (GO:0009058);; Cellular Component: integral component of membrane (GO:0016021);; Molecular Function: squalene synthase activity (GO:0051996);;	K02291|3.6e-197|sita:101759707|K02291 15-cis-phytoene synthase [EC:2.5.1.32] | (RefSeq) phytoene synthase 2, chloroplastic	Carotenoid biosynthesis (ko00906)	[I]	Lipid transport and metabolism	Squalene/phytoene synthase	Phytoene synthase 2, chloroplastic OS=Zea mays OX=4577 GN=PSY2 PE=1 SV=1	I	Lipid transport and metabolism	phytoene synthase 2, chloroplastic-like [Panicum miliaceum]	molecular function: catalytic activity (GO:0003824);; biological process: metabolic process (GO:0008152);; cellular component: membrane (GO:0016020);; cellular component: membrane part (GO:0044425)
gene.C2845_PM14G15520	0.784127	0.889956	4.08e-08	-1.25783	down	[I]	Lipid transport and metabolism	Biological Process: lipid metabolic process (GO:0006629);; Cellular Component: integral component of membrane (GO:0016021);;	K10255|2.2e-163|sbi:8077844|K10255 acyl-lipid omega-6 desaturase (Delta-12 desaturase) [EC:1.14.19.23 1.14.19.45] | (RefSeq) omega-6 fatty acid desaturase, chloroplastic	--	--	--	Fatty acid desaturase	Omega-6 fatty acid desaturase, chloroplastic OS=Brassica napus OX=3708 PE=1 SV=1	I	Lipid transport and metabolism	putative omega-6 fatty acid desaturase isoform 1 [Panicum miliaceum]	biological process: metabolic process (GO:0008152);; biological process: single-organism process (GO:0044699);; cellular component: membrane (GO:0016020);; cellular component: membrane part (GO:0044425)
gene.C2845_PM03G20910	0.751324	0.676261	0.0068994	-1.39234	down	--	--	--	--	--	--	--	--	Protein MET1, chloroplastic OS=Arabidopsis thaliana OX=3702 GN=MET1 PE=1 SV=1	--	--	uncharacterized protein C2845_PM03G20910 [Panicum miliaceum]	--
gene.C2845_PM11G29250	0.713267	0.7234	0.00115344	-1.53614	down	[IQ]	Lipid transport and metabolism;; Secondary metabolites biosynthesis, transport and catabolism	Molecular Function: ligase activity (GO:0016874);;	K01904|5.5e-301|sita:101766826|K01904 4-coumarate--CoA ligase [EC:6.2.1.12] | (RefSeq) probable 4-coumarate--CoA ligase 2	Ubiquinone and other terpenoid-quinone biosynthesis (ko00130);; Phenylpropanoid biosynthesis (ko00940)	[I]	Lipid transport and metabolism	AMP-binding enzyme	Probable 4-coumarate--CoA ligase 2 OS=Oryza sativa subsp. japonica OX=39947 GN=4CL2 PE=2 SV=2	I	Lipid transport and metabolism	4-coumarate: coenzyme A ligase [Panicum miliaceum]	molecular function: catalytic activity (GO:0003824)
gene.C2845_PM12G29210	0.773584	0.907528	2.76e-10	-1.61453	down	--	--	--	K17609|5.8e-70|cic:CICLE_v10010213mg|K17609 nucleoredoxin [EC:1.8.1.8] | (RefSeq) hypothetical protein	--	[T]	Signal transduction mechanisms	--	U-box domain-containing protein 35 OS=Arabidopsis thaliana OX=3702 GN=PUB35 PE=2 SV=2	T	Signal transduction mechanisms	U-box domain-containing protein 35-like [Panicum miliaceum]	--
Panicum_miliaceum_newGene_30026	0.745663	0.71317	0.00798485	-1.07748	down	--	--	--	--	--	--	--	--	--	--	--	--	--
gene.C2845_PM02G35840	0.905595	0.78594	0.00712762	-1.13833	down	--	--	--	--	--	--	--	--	--	--	--	uncharacterized protein C2845_PM02G35840 [Panicum miliaceum]	--
gene.C2845_PM13G18510	0.826649	0.915489	5.27e-12	-1.39518	down	[I]	Lipid transport and metabolism	Biological Process: lipid metabolic process (GO:0006629);;	K10255|1.7e-76|zma:100101547|K10255 acyl-lipid omega-6 desaturase (Delta-12 desaturase) [EC:1.14.19.23 1.14.19.45] | (RefSeq) omega-6 fatty acid desaturase, chloroplastic	--	--	--	Fatty acid desaturase	Omega-6 fatty acid desaturase, chloroplastic OS=Brassica napus OX=3708 PE=1 SV=1	I	Lipid transport and metabolism	hypothetical protein C2845_PM13G18510 [Panicum miliaceum]	biological process: metabolic process (GO:0008152);; biological process: single-organism process (GO:0044699)
gene.C2845_PM06G29320	0.848354	0.853091	0.00354572	-1.36417	down	--	--	--	--	--	--	--	--	--	--	--	hypothetical protein C2845_PM06G29320 [Panicum miliaceum]	--
gene.C2845_PM04G23640	0.796739	0.878745	3.5e-06	-1.21118	down	[I]	Lipid transport and metabolism	Molecular Function: farnesyl-diphosphate farnesyltransferase activity (GO:0004310);; Biological Process: biosynthetic process (GO:0009058);; Cellular Component: integral component of membrane (GO:0016021);; Molecular Function: squalene synthase activity (GO:0051996);;	K02291|3.4e-210|sita:101756152|K02291 15-cis-phytoene synthase [EC:2.5.1.32] | (RefSeq) phytoene synthase 2, chloroplastic	Carotenoid biosynthesis (ko00906)	[I]	Lipid transport and metabolism	Squalene/phytoene synthase	Phytoene synthase 3, chloroplastic OS=Zea mays OX=4577 GN=PSY3 PE=1 SV=1	I	Lipid transport and metabolism	phytoene synthase 2, chloroplastic-like [Panicum miliaceum]	molecular function: catalytic activity (GO:0003824);; biological process: metabolic process (GO:0008152);; cellular component: membrane (GO:0016020);; cellular component: membrane part (GO:0044425)
gene.C2845_PM01G13130	0.88807	0.761729	0.0089897	-1.10191	down	[R]	General function prediction only	Molecular Function: hydrolase activity (GO:0016787);;	K20884|1.2e-16|mng:MNEG_6810|K20884 riboflavin kinase / FMN hydrolase [EC:2.7.1.26 3.1.3.102] | (RefSeq) hypothetical protein	Riboflavin metabolism (ko00740)	[O]	Posttranslational modification, protein turnover, chaperones	NHL repeat	Protein SUPPRESSOR OF QUENCHING 1, chloroplastic OS=Arabidopsis thaliana OX=3702 GN=SOQ1 PE=1 SV=1	O	Posttranslational modification, protein turnover, chaperones	NHL repeat-containing protein 2 [Panicum miliaceum]	molecular function: catalytic activity (GO:0003824)
gene.C2845_PM09G10880	0.82982	0.803538	0.00160746	-1.27275	down	[O]	Posttranslational modification, protein turnover, chaperones	Molecular Function: serine-type peptidase activity (GO:0008236);;	K03797|1.1e-260|sita:101780671|K03797 carboxyl-terminal processing protease [EC:3.4.21.102] | (RefSeq) carboxyl-terminal-processing peptidase 3, chloroplastic	--	--	--	Peptidase family S41	Carboxyl-terminal-processing peptidase 3, chloroplastic OS=Arabidopsis thaliana OX=3702 GN=CTPA3 PE=3 SV=1	M	Cell wall/membrane/envelope biogenesis	hypothetical protein C2845_PM09G10880 [Panicum miliaceum]	molecular function: catalytic activity (GO:0003824);; biological process: metabolic process (GO:0008152)
Panicum_miliaceum_newGene_25145	0.840518	0.77846	0.00218414	-1.29619	down	--	--	Molecular Function: ligase activity (GO:0016874);;	--	--	--	--	--	--	--	--	Ubiquitin ligase SINAT3 [Zea mays]	molecular function: catalytic activity (GO:0003824)
gene.C2845_PM02G03610	0.722726	0.672764	0.0037878	-1.10163	down	[C]	Energy production and conversion	Molecular Function: electron carrier activity (GO:0009055);; Cellular Component: chloroplast (GO:0009507);; Molecular Function: metal ion binding (GO:0046872);; Molecular Function: 2 iron, 2 sulfur cluster binding (GO:0051537);;	K02639|6.7e-62|sita:101756065|K02639 ferredoxin | (RefSeq) uncharacterized protein LOC101756065	Photosynthesis (ko00195)	--	--	2Fe-2S iron-sulfur cluster binding domain	Ferredoxin C 1, chloroplastic OS=Arabidopsis thaliana OX=3702 GN=FDC1 PE=1 SV=1	C	Energy production and conversion	ferredoxin-2 [Panicum miliaceum]	molecular function: electron carrier activity (GO:0009055);; cellular component: cell (GO:0005623);; cellular component: organelle (GO:0043226);; cellular component: cell part (GO:0044464);; molecular function: binding (GO:0005488)
gene.C2845_PM01G26170	0.787171	0.762764	0.0048266	-1.51977	down	--	--	--	--	--	--	--	--	--	--	--	hypothetical protein C2845_PM01G26170 [Panicum miliaceum]	--
Panicum_miliaceum_newGene_14905	0.74428	0.675476	0.00136415	-1.64478	down	--	--	--	--	--	--	--	--	--	--	--	--	--
Panicum_miliaceum_newGene_12019	0.741193	0.794856	0.000137113	-1.2618	down	--	--	Cellular Component: endoplasmic reticulum membrane (GO:0005789);; Biological Process: fatty acid biosynthetic process (GO:0006633);; Cellular Component: integral component of membrane (GO:0016021);; Molecular Function: 3-hydroxy-arachidoyl-CoA dehydratase activity (GO:0102343);; Molecular Function: 3-hydroxy-behenoyl-CoA dehydratase activity (GO:0102344);; Molecular Function: 3-hydroxy-lignoceroy…	K10703|1.5e-65|bdi:100821089|K10703 very-long-chain (3R)-3-hydroxyacyl-CoA dehydratase [EC:4.2.1.134] | (RefSeq) very-long-chain (3R)-3-hydroxyacyl-CoA dehydratase PASTICCINO 2A isoform X1	Fatty acid elongation (ko00062);; Biosynthesis of unsaturated fatty acids (ko01040);; Fatty acid metabolism (ko01212)	[R]	General function prediction only	Protein tyrosine phosphatase-like protein, PTPLA	Very-long-chain (3R)-3-hydroxyacyl-CoA dehydratase PASTICCINO 2A OS=Oryza sativa subsp. japonica OX=39947 GN=PAS2A PE=2 SV=2	I	Lipid transport and metabolism	hypothetical protein GQ55_5G478500 [Panicum hallii var. hallii]	cellular component: cell (GO:0005623);; cellular component: membrane (GO:0016020);; cellular component: organelle (GO:0043226);; cellular component: organelle part (GO:0044422);; cellular component: membrane part (GO:0044425);; cellular component: cell part (GO:0044464);; biological process: metabolic process (GO:0008152);; biological process: cellular process (GO:0009987);; biological process: s…
gene.C2845_PM03G12150	0.751099	0.783897	0.00101514	-1.6326	down	[M]	Cell wall/membrane/envelope biogenesis	Molecular Function: catalytic activity (GO:0003824);;	K08695|4.7e-48|atr:18427888|K08695 anthocyanidin reductase [EC:1.3.1.77] | (RefSeq) anthocyanidin reductase ((2S)-flavan-3-ol-forming)	Flavonoid biosynthesis (ko00941)	[V]	Defense mechanisms	NAD dependent epimerase/dehydratase family	Putative anthocyanidin reductase OS=Ginkgo biloba OX=3311 PE=2 SV=1	V	Defense mechanisms	dihydroflavonol-4-reductase-like [Panicum miliaceum]	molecular function: catalytic activity (GO:0003824)
gene.C2845_PM11G01860	0.75175	0.768665	0.00142865	-1.0716	down	--	--	--	--	--	--	--	--	--	S	Function unknown	hypothetical protein C2845_PM11G01860 [Panicum miliaceum]	--
gene.C2845_PM11G25540	0.731382	0.747032	0.00566101	-1.13977	down	--	--	Molecular Function: identical protein binding (GO:0042802);;	K09527|4.4e-103|cic:CICLE_v10003462mg|K09527 DnaJ homolog subfamily C member 7 | (RefSeq) hypothetical protein	--	[R]	General function prediction only	Tetratricopeptide repeat	Inactive TPR repeat-containing thioredoxin TTL3 OS=Arabidopsis thaliana OX=3702 GN=TTL3 PE=1 SV=2	S	Function unknown	hypothetical protein C2845_PM11G25540 [Panicum miliaceum]	molecular function: binding (GO:0005488)
gene.C2845_PM05G31110	0.820747	0.91424	1.17e-07	-1.40215	down	--	--	Molecular Function: calcium ion binding (GO:0005509);;	K06268|8.3e-77|sita:101779032|K06268 serine/threonine-protein phosphatase 2B regulatory subunit | (RefSeq) calcineurin B-like protein 4	--	[T]	Signal transduction mechanisms	EF hand	Calcineurin B-like protein 4 OS=Oryza sativa subsp. japonica OX=39947 GN=CBL4 PE=1 SV=1	T	Signal transduction mechanisms	calcineurin B-like protein 4 [Panicum miliaceum]	molecular function: binding (GO:0005488)
gene.C2845_PM03G06030	0.812225	0.788841	0.00257719	-1.40241	down	--	--	Molecular Function: purine nucleoside transmembrane transporter activity (GO:0015211);; Cellular Component: integral component of membrane (GO:0016021);;	K00850|6.2e-07|cpap:110822059|K00850 6-phosphofructokinase 1 [EC:2.7.1.11] | (RefSeq) ATP-dependent 6-phosphofructokinase 6-like	Glycolysis / Gluconeogenesis (ko00010);; Pentose phosphate pathway (ko00030);; Fructose and mannose metabolism (ko00051);; Galactose metabolism (ko00052);; Carbon metabolism (ko01200);; Biosynthesis of amino acids (ko01230);; RNA degradation (ko03018)	--	--	Purine nucleobase transmembrane transport	Probable purine permease 5 OS=Arabidopsis thaliana OX=3702 GN=PUP5 PE=3 SV=2	S	Function unknown	putative purine permease 5 [Panicum miliaceum]	molecular function: transporter activity (GO:0005215);; biological process: single-organism process (GO:0044699);; biological process: localization (GO:0051179);; cellular component: membrane (GO:0016020);; cellular component: membrane part (GO:0044425)
gene.C2845_PM11G26870	0.833149	0.856176	1.39e-06	-1.49931	down	[G]	Carbohydrate transport and metabolism	Molecular Function: glycogen (starch) synthase activity (GO:0004373);; Cellular Component: amyloplast (GO:0009501);; Cellular Component: chloroplast (GO:0009507);; Biological Process: starch biosynthetic process (GO:0019252);;	K00703|0.0e+00|sita:101785561|K00703 starch synthase [EC:2.4.1.21] | (RefSeq) soluble starch synthase 2-2, chloroplastic/amyloplastic	Starch and sucrose metabolism (ko00500)	--	--	Starch synthase catalytic domain	Soluble starch synthase 2-2, chloroplastic/amyloplastic OS=Oryza sativa subsp. japonica OX=39947 GN=SSII-2 PE=2 SV=2	H	Coenzyme transport and metabolism	soluble starch synthase 2-2, chloroplastic/amyloplastic-like [Panicum miliaceum]	molecular function: catalytic activity (GO:0003824);; cellular component: cell (GO:0005623);; cellular component: organelle (GO:0043226);; cellular component: cell part (GO:0044464);; biological process: metabolic process (GO:0008152);; biological process: cellular process (GO:0009987);; biological process: single-organism process (GO:0044699)
gene.C2845_PM07G26510	0.745448	0.876093	0.000855562	-1.05481	down	--	--	--	K10695|4.4e-196|sita:101784876|K10695 E3 ubiquitin-protein ligase RNF1/2 [EC:2.3.2.27] | (RefSeq) putative E3 ubiquitin-protein ligase RING1a isoform X1	--	[O]	Posttranslational modification, protein turnover, chaperones	Zinc finger, C3HC4 type (RING finger)	Putative E3 ubiquitin-protein ligase RING1a OS=Arabidopsis thaliana OX=3702 GN=RING1A PE=1 SV=2	O	Posttranslational modification, protein turnover, chaperones	putative E3 ubiquitin-protein ligase RING1a isoform X1 [Panicum miliaceum]	--
Panicum_miliaceum_newGene_27325	0.858989	0.835426	3.97e-05	-1.3418	down	[M]	Cell wall/membrane/envelope biogenesis	Molecular Function: protein tyrosine kinase activity (GO:0004713);; Molecular Function: ATP binding (GO:0005524);;	K13436|7.7e-107|dosa:Os01t0899000-01|K13436 pto-interacting protein 1 [EC:2.7.11.1] | (RefSeq) Os01g0899000; Similar to Pti1 kinase-like protein.	Plant-pathogen interaction (ko04626)	[T]	Signal transduction mechanisms	Protein tyrosine and serine/threonine kinase	PTI1-like tyrosine-protein kinase 3 OS=Arabidopsis thaliana OX=3702 GN=PTI13 PE=1 SV=1	T	Signal transduction mechanisms	PTI1-like tyrosine-protein kinase 1 [Panicum hallii]	molecular function: catalytic activity (GO:0003824);; biological process: metabolic process (GO:0008152);; biological process: cellular process (GO:0009987);; molecular function: binding (GO:0005488)
gene.C2845_PM03G06610	0.808377	0.850733	3.41e-05	-1.33045	down	--	--	--	--	--	--	--	--	--	--	--	hypothetical protein C2845_PM03G06610 [Panicum miliaceum]	--
gene.C2845_PM02G28610	0.811936	0.866491	0.0014249	-1.05656	down	[T]	Signal transduction mechanisms	Molecular Function: protein serine/threonine phosphatase activity (GO:0004722);;	K17500|2.5e-92|dosa:Os09t0459600-01|K17500 integrin-linked kinase-associated serine/threonine phosphatase 2C [EC:3.1.3.16] | (RefSeq) Os09g0459600; Similar to Calmodulin-binding protein phosphatase.	--	[T]	Signal transduction mechanisms	Protein phosphatase 2C	Probable protein phosphatase 2C 33 OS=Oryza sativa subsp. japonica OX=39947 GN=Os03g0301700 PE=2 SV=1	T	Signal transduction mechanisms	putative protein phosphatase 2C 33 [Panicum miliaceum]	molecular function: catalytic activity (GO:0003824);; biological process: metabolic process (GO:0008152);; biological process: cellular process (GO:0009987)
gene.C2845_PM03G09290	0.740134	0.766177	0.00632181	-1.48711	down	[G]	Carbohydrate transport and metabolism	Biological Process: polysaccharide catabolic process (GO:0000272);; Molecular Function: beta-amylase activity (GO:0016161);; Molecular Function: amylopectin maltohydrolase activity (GO:0102229);;	K01177|2.3e-289|sita:101753874|K01177 beta-amylase [EC:3.2.1.2] | (RefSeq) beta-amylase	Starch and sucrose metabolism (ko00500)	--	--	Glycosyl hydrolase family 14	Beta-amylase OS=Medicago sativa OX=3879 GN=BMY1 PE=2 SV=1	G	Carbohydrate transport and metabolism	beta-amylase-like [Panicum miliaceum]	biological process: metabolic process (GO:0008152);; molecular function: catalytic activity (GO:0003824)
gene.C2845_PM13G03630	0.882001	0.791349	0.0033513	-1.34809	down	--	--	Molecular Function: DNA binding (GO:0003677);; Cellular Component: nucleus (GO:0005634);;	K12133|0.0e+00|sita:101764638|K12133 MYB-related transcription factor LHY | (RefSeq) protein LHY	Circadian rhythm - plant (ko04712)	[O]	Posttranslational modification, protein turnover, chaperones	Myb-like DNA-binding domain	Protein LHY OS=Arabidopsis thaliana OX=3702 GN=LHY PE=1 SV=2	K	Transcription	protein LHY [Panicum miliaceum]	molecular function: binding (GO:0005488);; cellular component: cell (GO:0005623);; cellular component: organelle (GO:0043226);; cellular component: cell part (GO:0044464)
gene.C2845_PM08G10190	0.804836	0.889758	1.19e-07	-1.24111	down	--	--	Cellular Component: host cell nucleus (GO:0042025);;	K21777|5.9e-195|sita:101768144|K21777 G2/mitotic-specific cyclin-B, other | (RefSeq) cyclin-B1-3	--	[D]	Cell cycle control, cell division, chromosome partitioning	Cyclin, N-terminal domain	Cyclin-B1-3 OS=Oryza sativa subsp. japonica OX=39947 GN=CYCB1-3 PE=2 SV=2	D	Cell cycle control, cell division, chromosome partitioning	cyclin-B1-3-like [Panicum miliaceum]	cellular component: other organism (GO:0044215);; cellular component: other organism part (GO:0044217)
gene.C2845_PM06G29300	0.703021	0.765348	0.000553197	-1.18946	down	--	--	Cellular Component: integral component of membrane (GO:0016021);;	--	--	--	--	Domain of unknown function (DUF4220)	--	S	Function unknown	uncharacterized protein C2845_PM06G29300 [Panicum miliaceum]	cellular component: membrane (GO:0016020);; cellular component: membrane part (GO:0044425)
gene.C2845_PM16G06610	0.767456	0.8874	6.68e-06	-1.42985	down	[I]	Lipid transport and metabolism	Molecular Function: catalytic activity (GO:0003824);;	K01895|3.7e-158|sita:101776963|K01895 acetyl-CoA synthetase [EC:6.2.1.1] | (RefSeq) acetyl-coenzyme A synthetase, chloroplastic/glyoxysomal	Glycolysis / Gluconeogenesis (ko00010);; Pyruvate metabolism (ko00620);; Glyoxylate and dicarboxylate metabolism (ko00630);; Propanoate metabolism (ko00640);; Carbon metabolism (ko01200)	[I]	Lipid transport and metabolism	AMP-binding enzyme	Acetyl-coenzyme A synthetase, chloroplastic/glyoxysomal OS=Arabidopsis thaliana OX=3702 GN=ACS PE=1 SV=1	I	Lipid transport and metabolism	hypothetical protein C2845_PM16G06610 [Panicum miliaceum]	molecular function: catalytic activity (GO:0003824)
gene.C2845_PM01G26710	0.778918	0.794452	0.0077645	-1.01933	down	--	--	Molecular Function: microtubule motor activity (GO:0003777);; Molecular Function: ATP binding (GO:0005524);; Cellular Component: microtubule (GO:0005874);; Biological Process: microtubule-based movement (GO:0007018);; Molecular Function: microtubule binding (GO:0008017);;	K10401|0.0e+00|sbi:8084180|K10401 kinesin family member 18/19 | (RefSeq) kinesin-like protein KIN-8B	--	[Z]	Cytoskeleton	Kinesin motor domain	Kinesin-like protein KIN-8B OS=Oryza sativa subsp. japonica OX=39947 GN=KIN8B PE=2 SV=1	Z	Cytoskeleton	hypothetical protein C2845_PM01G26710 [Panicum miliaceum]	molecular function: catalytic activity (GO:0003824);; molecular function: binding (GO:0005488);; cellular component: cell (GO:0005623);; cellular component: organelle (GO:0043226);; cellular component: organelle part (GO:0044422);; cellular component: cell part (GO:0044464);; cellular component: supramolecular complex (GO:0099080);; biological process: cellular process (GO:0009987);; biological p…
gene.C2845_PM18G10610	0.795219	0.756911	1.57e-06	-1.79124	down	[G]	Carbohydrate transport and metabolism	Molecular Function: mannose-6-phosphate isomerase activity (GO:0004476);; Biological Process: carbohydrate metabolic process (GO:0005975);; Molecular Function: zinc ion binding (GO:0008270);; Biological Process: GDP-mannose biosynthetic process (GO:0009298);;	K01809|2.4e-148|sita:101752538|K01809 mannose-6-phosphate isomerase [EC:5.3.1.8] | (RefSeq) mannose-6-phosphate isomerase 1	Fructose and mannose metabolism (ko00051);; Amino sugar and nucleotide sugar metabolism (ko00520)	[G]	Carbohydrate transport and metabolism	Phosphomannose isomerase type I	Mannose-6-phosphate isomerase 2 OS=Arabidopsis thaliana OX=3702 GN=PMI2 PE=1 SV=1	G	Carbohydrate transport and metabolism	mannose-6-phosphate isomerase 1-like [Panicum miliaceum]	molecular function: catalytic activity (GO:0003824);; biological process: metabolic process (GO:0008152);; molecular function: binding (GO:0005488);; biological process: cellular process (GO:0009987)
gene.C2845_PM05G16090	0.921317	0.834716	0.00255337	-1.04168	down	--	--	Cellular Component: integral component of membrane (GO:0016021);;	K15103|1.0e-44|mis:MICPUN_94166|K15103 solute carrier family 25 (mitochondrial uncoupling protein), member 8/9 | (RefSeq) mitochondrial carrier family	--	[C]	Energy production and conversion	Mitochondrial carrier protein	Mitochondrial uncoupling protein 1 OS=Arabidopsis thaliana OX=3702 GN=PUMP1 PE=1 SV=1	C	Energy production and conversion	mitochondrial substrate carrier family protein ucpB isoform X1 [Panicum miliaceum]	cellular component: membrane (GO:0016020);; cellular component: membrane part (GO:0044425)
gene.C2845_PM15G25940	0.78374	0.710986	0.00992695	-1.20778	down	[O]	Posttranslational modification, protein turnover, chaperones	Molecular Function: metalloendopeptidase activity (GO:0004222);; Molecular Function: ATP binding (GO:0005524);; Cellular Component: integral component of membrane (GO:0016021);;	--	--	--	--	--	--	--	--	uncharacterized protein C2845_PM15G25940 [Panicum miliaceum]	molecular function: catalytic activity (GO:0003824);; biological process: metabolic process (GO:0008152);; molecular function: binding (GO:0005488);; cellular component: membrane (GO:0016020);; cellular component: membrane part (GO:0044425)
gene.C2845_PM04G28900	0.811374	0.777652	0.0024703	-1.37395	down	--	--	--	--	--	--	--	Protein of unknown function (DUF1997)	--	S	Function unknown	uncharacterized protein C2845_PM04G28900 [Panicum miliaceum]	--
gene.C2845_PM09G20490	0.874588	0.819939	0.000254752	-1.17655	down	[IQ]	Lipid transport and metabolism;; Secondary metabolites biosynthesis, transport and catabolism	Molecular Function: ligase activity (GO:0016874);;	K01904|2.1e-36|sita:101762300|K01904 4-coumarate--CoA ligase [EC:6.2.1.12] | (RefSeq) probable 4-coumarate--CoA ligase 4	Ubiquinone and other terpenoid-quinone biosynthesis (ko00130);; Phenylpropanoid biosynthesis (ko00940)	[I]	Lipid transport and metabolism	AMP-binding enzyme C-terminal domain	Probable 4-coumarate--CoA ligase 3 OS=Oryza sativa subsp. japonica OX=39947 GN=4CL3 PE=2 SV=1	I	Lipid transport and metabolism	putative 4-coumarate--CoA ligase 4 [Panicum miliaceum]	molecular function: catalytic activity (GO:0003824)
gene.C2845_PM02G46400	0.752979	0.838342	0.0016409	-1.21113	down	[D]	Cell cycle control, cell division, chromosome partitioning	Molecular Function: metal ion binding (GO:0046872);;	K01081|4.4e-130|ota:OT_ostta11g02900|K01081 5'-nucleotidase [EC:3.1.3.5] | (RefSeq) HAD-superfamily hydrolase, subfamily IG,5'-nucleotidase	Purine metabolism (ko00230);; Pyrimidine metabolism (ko00240);; Nicotinate and nicotinamide metabolism (ko00760)	[F]	Nucleotide transport and metabolism	5' nucleotidase family	--	F	Nucleotide transport and metabolism	hypothetical protein C2845_PM02G46400 [Panicum miliaceum]	molecular function: binding (GO:0005488)
Panicum_miliaceum_newGene_31762	0.779157	0.789108	5.51e-06	-1.21358	down	--	--	--	--	--	--	--	--	--	--	--	--	--
gene.C2845_PM09G03730	0.77721	0.626096	0.00425065	-1.21549	down	--	--	Cellular Component: apoplast (GO:0048046);;	--	--	--	--	Dirigent-like protein	--	S	Function unknown	disease resistance response protein [Panicum miliaceum]	cellular component: extracellular region (GO:0005576)
gene.C2845_PMCG10095	0.917223	0.724446	0.00828086	-1.31656	down	[C]	Energy production and conversion	Molecular Function: electron carrier activity (GO:0009055);; Cellular Component: photosystem I (GO:0009522);; Cellular Component: chloroplast thylakoid membrane (GO:0009535);; Biological Process: photosynthetic electron transport in photosystem I (GO:0009773);; Molecular Function: metal ion binding (GO:0046872);; Molecular Function: 4 iron, 4 sulfur cluster binding (GO:0051539);;	K02691|1.3e-30|bdi:6439823|K02691 photosystem I subunit VII | (RefSeq) psaC, BrdiC_p076; photosystem I subunit VII	Photosynthesis (ko00195)	--	--	4Fe-4S binding domain	Photosystem I iron-sulfur center OS=Aegilops tauschii OX=37682 GN=psaC PE=3 SV=1	C	Energy production and conversion	photosystem I subunit VII [Arundinaria gigantea]	molecular function: electron carrier activity (GO:0009055);; cellular component: cell (GO:0005623);; cellular component: membrane (GO:0016020);; cellular component: macromolecular complex (GO:0032991);; cellular component: membrane part (GO:0044425);; cellular component: cell part (GO:0044464);; cellular component: organelle (GO:0043226);; cellular component: organelle part (GO:0044422);; biologi…
gene.C2845_PM03G17760	0.721744	0.430967	0.00992695	1.3136	up	--	--	Cellular Component: apoplast (GO:0048046);;	K19027|9.5e-11|smo:SELMODRAFT_443317|K19027 zinc finger FYVE domain-containing protein 26 | (RefSeq) hypothetical protein	--	--	--	Dirigent-like protein	Pterocarpan synthase 1 OS=Glycine max OX=3847 GN=PTS1 PE=2 SV=1	S	Function unknown	dirigent protein 1-like [Panicum miliaceum]	cellular component: extracellular region (GO:0005576)
gene.C2845_PM12G16290	0.733186	0.769388	0.000274936	1.09567	up	--	--	Biological Process: positive regulation of growth (GO:0045927);;	K18081|6.6e-10|bna:106425271|K18081 myotubularin-related protein 1/2 [EC:3.1.3.64 3.1.3.95] | (RefSeq) phosphatidylinositol-3-phosphatase myotubularin-2-like	Inositol phosphate metabolism (ko00562);; Phosphatidylinositol signaling system (ko04070)	--	--	Protein of unknown function (DUF668)	Protein PSK SIMULATOR 1 OS=Arabidopsis thaliana OX=3702 GN=PSI1 PE=1 SV=2	S	Function unknown	uncharacterized protein C2845_PM12G16290 [Panicum miliaceum]	biological process: biological regulation (GO:0065007)
gene.C2845_PM06G09740	0.715728	0.602395	0.0067179	1.26297	up	[C]	Energy production and conversion	Molecular Function: FMN binding (GO:0010181);; Molecular Function: oxidoreductase activity (GO:0016491);;	K05894|3.0e-166|sita:101760095|K05894 12-oxophytodienoic acid reductase [EC:1.3.1.42] | (RefSeq) putative 12-oxophytodienoate reductase 5	alpha-Linolenic acid metabolism (ko00592)	[CR]	Energy production and conversion;; General function prediction only	NADH:flavin oxidoreductase / NADH oxidase family	Putative 12-oxophytodienoate reductase 5 OS=Oryza sativa subsp. japonica OX=39947 GN=OPR5 PE=2 SV=1	C	Energy production and conversion	putative 12-oxophytodienoate reductase 5 [Panicum miliaceum]	molecular function: binding (GO:0005488);; molecular function: catalytic activity (GO:0003824)
gene.C2845_PM09G16610	0.969133	0.666081	6.51e-09	-3.23781	down	[QV]	Secondary metabolites biosynthesis, transport and catabolism;; Defense mechanisms	Molecular Function: monooxygenase activity (GO:0004497);; Molecular Function: iron ion binding (GO:0005506);; Molecular Function: oxidoreductase activity, acting on paired donors, with incorporation or reduction of molecular oxygen (GO:0016705);; Molecular Function: heme binding (GO:0020037);;	K04122|3.4e-206|sita:101769883|K04122 ent-kaurene oxidase [EC:1.14.14.86] | (RefSeq) ent-kaurene oxidase 2	Diterpenoid biosynthesis (ko00904)	[Q]	Secondary metabolites biosynthesis, transport and catabolism	Cytochrome P450	Ent-kaurene oxidase 2 OS=Oryza sativa subsp. japonica OX=39947 GN=CYP701A6 PE=1 SV=1	Q	Secondary metabolites biosynthesis, transport and catabolism	hypothetical protein C2845_PM09G16610 [Panicum miliaceum]	molecular function: catalytic activity (GO:0003824);; biological process: metabolic process (GO:0008152);; biological process: single-organism process (GO:0044699);; molecular function: binding (GO:0005488)
gene.C2845_PM18G02390	0.722621	0.531645	0.00783449	-2.40444	down	[T]	Signal transduction mechanisms	Cellular Component: integral component of membrane (GO:0016021);;	K00889|7.3e-17|dcr:108218789|K00889 1-phosphatidylinositol-4-phosphate 5-kinase [EC:2.7.1.68] | (RefSeq) phosphatidylinositol 4-phosphate 5-kinase 6-like	Inositol phosphate metabolism (ko00562);; Phosphatidylinositol signaling system (ko04070);; Endocytosis (ko04144)	[R]	General function prediction only	Ankyrin repeats (3 copies)	Protein ACCELERATED CELL DEATH 6 OS=Arabidopsis thaliana OX=3702 GN=ACD6 PE=1 SV=1	S	Function unknown	protein ACCELERATED CELL DEATH 6-like [Panicum miliaceum]	cellular component: membrane (GO:0016020);; cellular component: membrane part (GO:0044425)
gene.C2845_PM07G26560	0.966694	0.540811	0.00347216	-2.26067	down	[O]	Posttranslational modification, protein turnover, chaperones	Molecular Function: serine-type endopeptidase activity (GO:0004252);;	K15333|2.2e-47|nsy:104224633|K15333 tRNA guanosine-2'-O-methyltransferase [EC:2.1.1.34] | (RefSeq) uncharacterized protein LOC104224633	--	--	--	Fibronectin type-III domain	Subtilisin-like protease SBT3.5 OS=Arabidopsis thaliana OX=3702 GN=SBT3.5 PE=1 SV=1	O	Posttranslational modification, protein turnover, chaperones	subtilisin-like protease SBT3.5 [Panicum miliaceum]	molecular function: catalytic activity (GO:0003824);; biological process: metabolic process (GO:0008152)
gene.C2845_PM10G08840	0.753873	0.210117	0.00545773	-1.92611	down	[P]	Inorganic ion transport and metabolism	Molecular Function: magnesium ion binding (GO:0000287);; Molecular Function: ATP binding (GO:0005524);; Biological Process: phospholipid transport (GO:0015914);; Cellular Component: integral component of membrane (GO:0016021);;	K01530|0.0e+00|sita:101766495|K01530 phospholipid-translocating ATPase [EC:7.6.2.1] | (RefSeq) putative phospholipid-transporting ATPase 9 isoform X1	--	[R]	General function prediction only	Phospholipid-translocating P-type ATPase C-terminal	Putative phospholipid-transporting ATPase 9 OS=Arabidopsis thaliana OX=3702 GN=ALA9 PE=3 SV=1	P	Inorganic ion transport and metabolism	putative phospholipid-transporting ATPase 9 isoform X1 [Panicum miliaceum]	molecular function: binding (GO:0005488);; biological process: single-organism process (GO:0044699);; biological process: localization (GO:0051179);; cellular component: membrane (GO:0016020);; cellular component: membrane part (GO:0044425)
Panicum_miliaceum_newGene_7256	0.909056	0.734845	0.00348457	-2.35076	down	--	--	Molecular Function: chorismate mutase activity (GO:0004106);; Biological Process: aromatic amino acid family biosynthetic process (GO:0009073);; Cellular Component: integral component of membrane (GO:0016021);; Biological Process: chorismate metabolic process (GO:0046417);;	K01850|5.0e-55|obr:102716647|K01850 chorismate mutase [EC:5.4.99.5] | (RefSeq) chorismate mutase 1, chloroplastic-like	Phenylalanine, tyrosine and tryptophan biosynthesis (ko00400);; Biosynthesis of amino acids (ko01230)	[E]	Amino acid transport and metabolism	--	Chorismate mutase 3, chloroplastic OS=Arabidopsis thaliana OX=3702 GN=CM3 PE=1 SV=1	E	Amino acid transport and metabolism	hypothetical protein EJB05_00853, partial [Eragrostis curvula]	molecular function: catalytic activity (GO:0003824);; biological process: metabolic process (GO:0008152);; biological process: cellular process (GO:0009987);; biological process: single-organism process (GO:0044699);; cellular component: membrane (GO:0016020);; cellular component: membrane part (GO:0044425)
gene.C2845_PM03G30850	0.925229	0.469148	0.00556444	-2.03127	down	[QV]	Secondary metabolites biosynthesis, transport and catabolism;; Defense mechanisms	Molecular Function: monooxygenase activity (GO:0004497);; Molecular Function: iron ion binding (GO:0005506);; Molecular Function: oxidoreductase activity, acting on paired donors, with incorporation or reduction of molecular oxygen (GO:0016705);; Molecular Function: heme binding (GO:0020037);;	K16085|1.8e-239|sita:101776959|K16085 9beta-pimara-7,15-diene oxidase [EC:1.14.14.111] | (RefSeq) cytochrome P450 99A2	Diterpenoid biosynthesis (ko00904)	[Q]	Secondary metabolites biosynthesis, transport and catabolism	Cytochrome P450	Cytochrome P450 99A2 OS=Oryza sativa subsp. japonica OX=39947 GN=CYP99A2 PE=2 SV=2	Q	Secondary metabolites biosynthesis, transport and catabolism	cytochrome P450 99A2-like [Panicum miliaceum]	molecular function: catalytic activity (GO:0003824);; biological process: metabolic process (GO:0008152);; biological process: single-organism process (GO:0044699);; molecular function: binding (GO:0005488)
gene.C2845_PM10G15590	0.972643	0.534434	0.00955242	-2.29484	down	--	--	Molecular Function: heme oxygenase (decyclizing) activity (GO:0004392);; Biological Process: heme oxidation (GO:0006788);;	K21480|6.4e-109|sita:101760150|K21480 heme oxygenase (biliverdin-producing, ferredoxin) [EC:1.14.15.20] | (RefSeq) heme oxygenase 1, chloroplastic	Porphyrin and chlorophyll metabolism (ko00860)	[P]	Inorganic ion transport and metabolism	Heme oxygenase	Heme oxygenase 1, chloroplastic OS=Oryza sativa subsp. japonica OX=39947 GN=HO1 PE=2 SV=1	P	Inorganic ion transport and metabolism	heme oxygenase 1, chloroplastic-like [Panicum miliaceum]	molecular function: catalytic activity (GO:0003824);; biological process: metabolic process (GO:0008152);; biological process: single-organism process (GO:0044699);; biological process: cellular process (GO:0009987)
gene.C2845_PM12G20490	0.945383	0.682033	0.00579213	-1.99951	down	[T]	Signal transduction mechanisms	Molecular Function: protein kinase activity (GO:0004672);; Molecular Function: ATP binding (GO:0005524);; Cellular Component: integral component of membrane (GO:0016021);;	K20181|2.7e-85|mtr:MTR_5g026090|K20181 vacuolar protein sorting-associated protein 18 | (RefSeq) vacuolar sorting-associated-like protein	--	--	--	Leucine rich repeat	Receptor kinase-like protein Xa21 OS=Oryza sativa subsp. japonica OX=39947 GN=XA21 PE=1 SV=1	T	Signal transduction mechanisms	putative receptor-like protein kinase [Panicum miliaceum]	molecular function: catalytic activity (GO:0003824);; biological process: metabolic process (GO:0008152);; biological process: cellular process (GO:0009987);; molecular function: binding (GO:0005488);; cellular component: membrane (GO:0016020);; cellular component: membrane part (GO:0044425)
gene.C2845_PM03G08690	0.902415	0.54413	0.00519968	-1.51297	down	[V]	Defense mechanisms	Molecular Function: ATP binding (GO:0005524);; Cellular Component: integral component of membrane (GO:0016021);; Molecular Function: ATPase activity (GO:0016887);;	K08712|5.7e-137|gsl:Gasu_29800|K08712 ATP-binding cassette, subfamily G (WHITE), member 2, SNQ2 | (RefSeq) ABC transporter, ATP-binding protein	ABC transporters (ko02010)	[Q]	Secondary metabolites biosynthesis, transport and catabolism	ABC-2 type transporter	ABC transporter G family member 43 OS=Oryza sativa subsp. japonica OX=39947 GN=ABCG43 PE=2 SV=2	Q	Secondary metabolites biosynthesis, transport and catabolism	ABC transporter G family member 43-like [Panicum miliaceum]	molecular function: binding (GO:0005488);; cellular component: membrane (GO:0016020);; cellular component: membrane part (GO:0044425);; molecular function: catalytic activity (GO:0003824)
Panicum_miliaceum_newGene_27044	0.886933	0.66244	7.34e-20	-5.85083	down	--	--	--	--	--	--	--	--	--	--	--	--	--
gene.C2845_PM18G12570	0.817415	0.344281	0.00145567	-2.56879	down	[G]	Carbohydrate transport and metabolism	Molecular Function: molecular_function (GO:0003674);; Molecular Function: catalytic activity (GO:0003824);; Biological Process: response to stress (GO:0006950);; Biological Process: response to oxidative stress (GO:0006979);; Biological Process: biological_process (GO:0008150);; Molecular Function: galactosyltransferase activity (GO:0008378);; Biological Process: response to abiotic stimulus (GO:…	K06611|0.0e+00|sita:101754435|K06611 stachyose synthetase [EC:2.4.1.67] | (RefSeq) stachyose synthase	Galactose metabolism (ko00052)	--	--	Raffinose synthase or seed imbibition protein Sip1	Stachyose synthase OS=Pisum sativum OX=3888 GN=STS1 PE=1 SV=1	S	Function unknown	stachyose synthase [Panicum miliaceum]	molecular function: catalytic activity (GO:0003824);; biological process: response to stimulus (GO:0050896)
gene.C2845_PM16G17600	0.95153	0.452104	0.000162576	-3.15813	down	[Q]	Secondary metabolites biosynthesis, transport and catabolism	Molecular Function: metal ion binding (GO:0046872);; Molecular Function: dioxygenase activity (GO:0051213);;	K24028|3.1e-190|sita:101763459|K24028 salicylic acid 3-hydroxylase [EC:1.14.11.-] | (RefSeq) flavanone 3-dioxygenase 2	--	[QR]	Secondary metabolites biosynthesis, transport and catabolism;; General function prediction only	2OG-Fe(II) oxygenase superfamily	Flavanone 3-dioxygenase 2 OS=Oryza sativa subsp. japonica OX=39947 GN=F3H-2 PE=1 SV=1	Q	Secondary metabolites biosynthesis, transport and catabolism	naringenin,2-oxoglutarate 3-dioxygenase-like [Panicum miliaceum]	molecular function: binding (GO:0005488);; molecular function: catalytic activity (GO:0003824);; biological process: metabolic process (GO:0008152);; biological process: single-organism process (GO:0044699)
gene.C2845_PM04G16220	0.875576	0.71099	0.00639284	-2.11839	down	[I]	Lipid transport and metabolism	Molecular Function: magnesium ion binding (GO:0000287);; Molecular Function: terpene synthase activity (GO:0010333);;	K14043|0.0e+00|osa:4335090|K14043 syn-copalyl-diphosphate synthase [EC:5.5.1.14] | (RefSeq) syn-copalyl diphosphate synthase isoform X1	Diterpenoid biosynthesis (ko00904)	--	--	Terpene synthase, N-terminal domain	Syn-copalyl diphosphate synthase, chloroplastic OS=Oryza sativa subsp. japonica OX=39947 GN=CPS4 PE=1 SV=1	S	Function unknown	syn-copalyl diphosphate synthase isoform X2 [Panicum miliaceum]	molecular function: binding (GO:0005488);; molecular function: catalytic activity (GO:0003824)
gene.C2845_PM04G30690	0.755614	0.461515	3.15e-05	-3.09311	down	[G]	Carbohydrate transport and metabolism	Cellular Component: integral component of membrane (GO:0016021);; Molecular Function: transmembrane transporter activity (GO:0022857);;	K08150|3.8e-59|cqi:110718112|K08150 MFS transporter, SP family, solute carrier family 2 (myo-inositol transporter), member 13 | (RefSeq) inositol transporter 1-like	--	[R]	General function prediction only	Sugar (and other) transporter	Putative polyol transporter 1 OS=Arabidopsis thaliana OX=3702 GN=PLT1 PE=3 SV=1	U	Intracellular trafficking, secretion, and vesicular transport	polyol transporter 5-like [Panicum miliaceum]	cellular component: membrane (GO:0016020);; cellular component: membrane part (GO:0044425);; molecular function: transporter activity (GO:0005215);; biological process: localization (GO:0051179)
gene.C2845_PM06G01620	0.838231	0.692756	0.0046475	-2.0961	down	[E]	Amino acid transport and metabolism	Molecular Function: iron ion binding (GO:0005506);; Biological Process: glutamate biosynthetic process (GO:0006537);; Molecular Function: FMN binding (GO:0010181);; Molecular Function: glutamate synthase (NADH) activity (GO:0016040);; Molecular Function: flavin adenine dinucleotide binding (GO:0050660);; Molecular Function: 3 iron, 4 sulfur cluster binding (GO:0051538);;	K00264|0.0e+00|osa:4339561|K00264 glutamate synthase (NADH) [EC:1.4.1.14] | (RefSeq) glutamate synthase 2 [NADH], chloroplastic	Alanine, aspartate and glutamate metabolism (ko00250);; Nitrogen metabolism (ko00910);; Biosynthesis of amino acids (ko01230)	[E]	Amino acid transport and metabolism	Conserved region in glutamate synthase	Glutamate synthase 2 [NADH], chloroplastic OS=Oryza sativa subsp. japonica OX=39947 GN=Os05g0555600 PE=2 SV=2	E	Amino acid transport and metabolism	hypothetical protein C2845_PM06G01620 [Panicum miliaceum]	molecular function: binding (GO:0005488);; biological process: metabolic process (GO:0008152);; biological process: cellular process (GO:0009987);; biological process: single-organism process (GO:0044699);; molecular function: catalytic activity (GO:0003824)
gene.C2845_PM02G26640	0.947409	0.764632	0.000741347	-2.17439	down	--	--	Cellular Component: plasma membrane (GO:0005886);; Biological Process: carbohydrate transport (GO:0008643);; Cellular Component: integral component of membrane (GO:0016021);;	K15382|2.5e-138|sita:101782544|K15382 solute carrier family 50 (sugar transporter) | (RefSeq) bidirectional sugar transporter SWEET16	--	[R]	General function prediction only	Sugar efflux transporter for intercellular exchange	Bidirectional sugar transporter SWEET16 OS=Oryza sativa subsp. japonica OX=39947 GN=SWEET16 PE=3 SV=1	U	Intracellular trafficking, secretion, and vesicular transport	bidirectional sugar transporter SWEET16-like [Panicum miliaceum]	cellular component: cell (GO:0005623);; cellular component: membrane (GO:0016020);; cellular component: cell part (GO:0044464);; biological process: single-organism process (GO:0044699);; biological process: localization (GO:0051179);; cellular component: membrane part (GO:0044425)
gene.C2845_PM06G04550	0.813954	0.51035	0.00401387	-1.97266	down	[H]	Coenzyme transport and metabolism	Biological Process: isoprenoid biosynthetic process (GO:0008299);; Molecular Function: transferase activity (GO:0016740);;	K05356|8.4e-187|obr:102721369|K05356 all-trans-nonaprenyl-diphosphate synthase [EC:2.5.1.84 2.5.1.85] | (RefSeq) solanesyl-diphosphate synthase 2, chloroplastic	Terpenoid backbone biosynthesis (ko00900)	[H]	Coenzyme transport and metabolism	Polyprenyl synthetase	=	H	Coenzyme transport and metabolism	solanesyl-diphosphate synthase 2, chloroplastic [Panicum miliaceum]	biological process: metabolic process (GO:0008152);; biological process: cellular process (GO:0009987);; biological process: single-organism process (GO:0044699);; molecular function: catalytic activity (GO:0003824)
gene.C2845_PM01G27550	0.842619	0.694165	0.00456029	-1.92064	down	[QV]	Secondary metabolites biosynthesis, transport and catabolism;; Defense mechanisms	Molecular Function: monooxygenase activity (GO:0004497);; Molecular Function: iron ion binding (GO:0005506);; Molecular Function: oxidoreductase activity, acting on paired donors, with incorporation or reduction of molecular oxygen (GO:0016705);; Molecular Function: heme binding (GO:0020037);;	K22995|1.2e-116|oeu:111401991|K22995 (+)-piperitol/(+)-sesamin synthase [EC:1.14.19.74] | (RefSeq) cytochrome P450 81D1-like	--	[Q]	Secondary metabolites biosynthesis, transport and catabolism	Cytochrome P450	Cytochrome P450 81Q32 OS=Catharanthus roseus OX=4058 GN=CYP81Q32 PE=2 SV=1	Q	Secondary metabolites biosynthesis, transport and catabolism	isoflavone 2' [Panicum miliaceum]	molecular function: catalytic activity (GO:0003824);; biological process: metabolic process (GO:0008152);; biological process: single-organism process (GO:0044699);; molecular function: binding (GO:0005488)
gene.C2845_PM01G13310	0.87489	0.74846	3.4e-07	-2.72976	down	[M]	Cell wall/membrane/envelope biogenesis	Molecular Function: transferase activity, transferring glycosyl groups (GO:0016757);;	K18819|7.0e-148|sita:101769741|K18819 inositol 3-alpha-galactosyltransferase [EC:2.4.1.123] | (RefSeq) galactinol synthase 2	Galactose metabolism (ko00052)	[G]	Carbohydrate transport and metabolism	Glycosyl transferase family 8	Galactinol synthase 2 OS=Solanum lycopersicum OX=4081 GN=GOLS2 PE=2 SV=1	G	Carbohydrate transport and metabolism	galactinol synthase 2 [Panicum miliaceum]	molecular function: catalytic activity (GO:0003824)
gene.C2845_PM05G35360	0.793597	0.781267	0.00520476	-1.10173	down	--	--	--	K08065|4.9e-17|sita:101771990|K08065 nuclear transcription Y subunit beta | (RefSeq) nuclear transcription factor Y subunit B	--	--	--	--	Nuclear transcription factor Y subunit B OS=Zea mays OX=4577 GN=NFY2 PE=2 SV=1	B	Chromatin structure and dynamics	nuclear transcription factor Y subunit B [Panicum miliaceum]	--
gene.C2845_PM02G27860	0.928215	0.89337	9.19e-10	-2.41434	down	[M]	Cell wall/membrane/envelope biogenesis	Molecular Function: transferase activity, transferring glycosyl groups (GO:0016757);;	K18819|8.2e-188|sita:101769741|K18819 inositol 3-alpha-galactosyltransferase [EC:2.4.1.123] | (RefSeq) galactinol synthase 2	Galactose metabolism (ko00052)	[G]	Carbohydrate transport and metabolism	Glycosyl transferase family 8	Galactinol synthase 1 OS=Arabidopsis thaliana OX=3702 GN=GOLS1 PE=1 SV=1	G	Carbohydrate transport and metabolism	galactinol synthase 2 [Panicum miliaceum]	molecular function: catalytic activity (GO:0003824)
gene.C2845_PM05G07150	0.950727	0.706332	5.68e-07	-3.72664	down	--	--	--	--	--	--	--	--	--	--	--	uncharacterized protein C2845_PM05G07150 [Panicum miliaceum]	--
gene.C2845_PM07G23830	0.841831	0.690049	0.00882399	-1.48134	down	[R]	General function prediction only	Molecular Function: triglyceride lipase activity (GO:0004806);; Biological Process: lipid catabolic process (GO:0016042);;	K14674|0.0e+00|sita:101775418|K14674 TAG lipase / steryl ester hydrolase / phospholipase A2 / LPA acyltransferase [EC:3.1.1.3 3.1.1.13 3.1.1.4 2.3.1.51] | (RefSeq) triacylglycerol lipase SDP1	Steroid biosynthesis (ko00100);; Glycerolipid metabolism (ko00561);; Glycerophospholipid metabolism (ko00564);; Ether lipid metabolism (ko00565);; Arachidonic acid metabolism (ko00590);; Linoleic acid metabolism (ko00591);; alpha-Linolenic acid metabolism (ko00592)	[R]	General function prediction only	Domain of unknown function (DUF3336)	Triacylglycerol lipase SDP1 OS=Arabidopsis thaliana OX=3702 GN=SDP1 PE=1 SV=1	I	Lipid transport and metabolism	triacylglycerol lipase SDP1-like [Panicum miliaceum]	molecular function: catalytic activity (GO:0003824);; biological process: metabolic process (GO:0008152);; biological process: single-organism process (GO:0044699)
gene.C2845_PM04G27310	0.869841	0.890382	3.07e-18	-2.49173	down	--		Molecular Function: protein kinase activity (GO:0004672);; Molecular Function: ATP binding (GO:0005524);; Molecular Function: carbohydrate binding (GO:0030246);;	K24104|2.2e-74|thj:104799061|K24104 GPN-loop GTPase | (RefSeq) LOW QUALITY PROTEIN: uncharacterized protein LOC104799061	--	--	--	Protein tyrosine and serine/threonine kinase	G-type lectin S-receptor-like serine/threonine-protein kinase RKS1 OS=Arabidopsis thaliana OX=3702 GN=RKS1 PE=3 SV=3	T	Signal transduction mechanisms	G-type lectin S-receptor-like serine/threonine-protein kinase RKS1 [Panicum miliaceum]	molecular function: catalytic activity (GO:0003824);; biological process: metabolic process (GO:0008152);; biological process: cellular process (GO:0009987);; molecular function: binding (GO:0005488)
gene.C2845_PM07G18960	0.867084	0.831232	0.000521605	-1.44377	down	[I]	Lipid transport and metabolism	Molecular Function: catalytic activity (GO:0003824);;	K01897|0.0e+00|sita:101784059|K01897 long-chain acyl-CoA synthetase [EC:6.2.1.3] | (RefSeq) long chain acyl-CoA synthetase 4	Fatty acid biosynthesis (ko00061);; Fatty acid degradation (ko00071);; Fatty acid metabolism (ko01212);; Peroxisome (ko04146)	[I]	Lipid transport and metabolism	AMP-binding enzyme	Long chain acyl-CoA synthetase 4 OS=Arabidopsis thaliana OX=3702 GN=LACS4 PE=2 SV=1	I	Lipid transport and metabolism	long chain acyl-CoA synthetase 4-like [Panicum miliaceum]	molecular function: catalytic activity (GO:0003824)
gene.C2845_PM08G20110	0.968274	0.743731	0.0044067	-1.70386	down	[I]	Lipid transport and metabolism	Cellular Component: integral component of membrane (GO:0016021);; Molecular Function: hydrolase activity (GO:0016787);;	K15889|9.6e-185|sita:101781367|K15889 prenylcysteine alpha-carboxyl methylesterase [EC:3.1.1.-] | (RefSeq) probable isoprenylcysteine alpha-carbonyl methylesterase ICMEL2 isoform X3	Terpenoid backbone biosynthesis (ko00900)	[R]	General function prediction only	alpha/beta hydrolase fold	Probable isoprenylcysteine alpha-carbonyl methylesterase ICME OS=Oryza sativa subsp. japonica OX=39947 GN=IMCE PE=2 SV=1	I	Lipid transport and metabolism	putative isoprenylcysteine alpha-carbonyl methylesterase ICMEL2 isoform X1 [Panicum miliaceum]	cellular component: membrane (GO:0016020);; cellular component: membrane part (GO:0044425);; molecular function: catalytic activity (GO:0003824)
gene.C2845_PM09G12600	0.865341	0.806483	2.54e-09	-4.00251	down	--	--	--	--	--	--	--	--	--	--	--	hypothetical protein C2845_PM09G12600 [Panicum miliaceum]	--
gene.C2845_PM02G45430	0.816933	0.688699	0.00374896	-1.81889	down	[F]	Nucleotide transport and metabolism	Molecular Function: iron ion binding (GO:0005506);; Molecular Function: electron carrier activity (GO:0009055);; Molecular Function: 2 iron, 2 sulfur cluster binding (GO:0051537);; Molecular Function: FAD binding (GO:0071949);;	K11817|0.0e+00|sita:101754702|K11817 indole-3-acetaldehyde oxidase [EC:1.2.3.7] | (RefSeq) indole-3-acetaldehyde oxidase	Tryptophan metabolism (ko00380)	[F]	Nucleotide transport and metabolism	Molybdopterin-binding domain of aldehyde dehydrogenase	Indole-3-acetaldehyde oxidase OS=Zea mays OX=4577 GN=AO2 PE=2 SV=1	F	Nucleotide transport and metabolism	indole-3-acetaldehyde oxidase [Panicum miliaceum]	molecular function: binding (GO:0005488);; molecular function: electron carrier activity (GO:0009055)
gene.C2845_PM02G24580	0.869963	0.630557	3.92e-08	-3.64087	down	[R]	General function prediction only	Molecular Function: protein binding (GO:0005515);;	K10570|1.3e-07|qsu:112009679|K10570 DNA excision repair protein ERCC-8 | (RefSeq) DNA excision repair protein ckn1-like	Nucleotide excision repair (ko03420);; Ubiquitin mediated proteolysis (ko04120)	--	--	Anaphase-promoting complex subunit 4 WD40 domain	--	S	Function unknown	putative WD repeat-containing protein C2A9.03-like isoform X2 [Panicum miliaceum]	molecular function: binding (GO:0005488)
gene.C2845_PM06G23970	0.817799	0.747957	0.00471874	-1.90497	down	[G]	Carbohydrate transport and metabolism	Molecular Function: hydrolase activity, hydrolyzing O-glycosyl compounds (GO:0004553);; Biological Process: carbohydrate metabolic process (GO:0005975);;	K01188|8.2e-291|sita:101765240|K01188 beta-glucosidase [EC:3.2.1.21] | (RefSeq) beta-glucosidase 22	Cyanoamino acid metabolism (ko00460);; Starch and sucrose metabolism (ko00500);; Phenylpropanoid biosynthesis (ko00940)	[G]	Carbohydrate transport and metabolism	Glycosyl hydrolase family 1	Beta-glucosidase 22 OS=Oryza sativa subsp. japonica OX=39947 GN=BGLU22 PE=2 SV=1	G	Carbohydrate transport and metabolism	beta-glucosidase 22-like [Panicum miliaceum]	molecular function: catalytic activity (GO:0003824);; biological process: metabolic process (GO:0008152)
gene.C2845_PM05G27990	0.808583	0.59923	0.00256272	-1.95813	down	[H]	Coenzyme transport and metabolism	Biological Process: isoprenoid biosynthetic process (GO:0008299);; Molecular Function: transferase activity (GO:0016740);;	K05356|3.6e-180|obr:102721369|K05356 all-trans-nonaprenyl-diphosphate synthase [EC:2.5.1.84 2.5.1.85] | (RefSeq) solanesyl-diphosphate synthase 2, chloroplastic	Terpenoid backbone biosynthesis (ko00900)	[H]	Coenzyme transport and metabolism	Polyprenyl synthetase	Solanesyl-diphosphate synthase 2, chloroplastic OS=Oryza sativa subsp. japonica OX=39947 GN=SPS2 PE=1 SV=2	H	Coenzyme transport and metabolism	solanesyl-diphosphate synthase 2, chloroplastic [Panicum miliaceum]	biological process: metabolic process (GO:0008152);; biological process: cellular process (GO:0009987);; biological process: single-organism process (GO:0044699);; molecular function: catalytic activity (GO:0003824)
gene.C2845_PM02G37920	0.889075	0.596483	5.67e-05	-2.71537	down	[G]	Carbohydrate transport and metabolism	Biological Process: polysaccharide catabolic process (GO:0000272);; Molecular Function: beta-amylase activity (GO:0016161);; Molecular Function: amylopectin maltohydrolase activity (GO:0102229);;	K01177|6.2e-297|sita:101778130|K01177 beta-amylase [EC:3.2.1.2] | (RefSeq) beta-amylase 2, chloroplastic	Starch and sucrose metabolism (ko00500)	--	--	Glycosyl hydrolase family 14	Beta-amylase 2, chloroplastic OS=Oryza sativa subsp. japonica OX=39947 GN=BAMY2 PE=1 SV=1	G	Carbohydrate transport and metabolism	beta-amylase 2, chloroplastic [Panicum hallii]	biological process: metabolic process (GO:0008152);; molecular function: catalytic activity (GO:0003824)
gene.C2845_PM01G10560	0.886151	0.669187	0.00495134	-1.75767	down	--	--	Cellular Component: integral component of membrane (GO:0016021);;	K14780|6.2e-78|dcr:108220614|K14780 ATP-dependent RNA helicase DHX37/DHR1 [EC:3.6.4.13] | (RefSeq) ATP-dependent RNA helicase DEAH13-like isoform X1	--	[G]	Carbohydrate transport and metabolism	Protein of unknown function, DUF604	--	G	Carbohydrate transport and metabolism	uncharacterized protein C2845_PM01G10560 [Panicum miliaceum]	cellular component: membrane (GO:0016020);; cellular component: membrane part (GO:0044425)
gene.C2845_PM08G02860	0.885297	0.776701	3.58e-08	-2.13681	down	[G]	Carbohydrate transport and metabolism	Molecular Function: 6-phosphofructokinase activity (GO:0003872);; Molecular Function: ATP binding (GO:0005524);; Cellular Component: cytoplasm (GO:0005737);; Biological Process: fructose 6-phosphate metabolic process (GO:0006002);; Molecular Function: metal ion binding (GO:0046872);;	K00850|1.2e-302|sita:101756917|K00850 6-phosphofructokinase 1 [EC:2.7.1.11] | (RefSeq) ATP-dependent 6-phosphofructokinase 6 isoform X1	Glycolysis / Gluconeogenesis (ko00010);; Pentose phosphate pathway (ko00030);; Fructose and mannose metabolism (ko00051);; Galactose metabolism (ko00052);; Carbon metabolism (ko01200);; Biosynthesis of amino acids (ko01230);; RNA degradation (ko03018)	[G]	Carbohydrate transport and metabolism	Phosphofructokinase	ATP-dependent 6-phosphofructokinase 3 OS=Arabidopsis thaliana OX=3702 GN=PFK3 PE=1 SV=1	G	Carbohydrate transport and metabolism	hypothetical protein C2845_PM08G02860 [Panicum miliaceum]	molecular function: catalytic activity (GO:0003824);; biological process: metabolic process (GO:0008152);; biological process: cellular process (GO:0009987);; molecular function: binding (GO:0005488);; cellular component: cell (GO:0005623);; cellular component: cell part (GO:0044464)
gene.C2845_PM11G10880	0.744391	0.452954	0.00098384	-2.70577	down	--	--	Cellular Component: nucleus (GO:0005634);; Biological Process: regulation of transcription, DNA-templated (GO:0006355);; Molecular Function: sequence-specific DNA binding (GO:0043565);;	K09338|2.3e-24|egu:105054075|K09338 homeobox-leucine zipper protein | (RefSeq) homeobox-leucine zipper protein ATHB-12-like	--	[K]	Transcription	Homeodomain	Homeobox-leucine zipper protein HOX24 OS=Oryza sativa subsp. indica OX=39946 GN=HOX24 PE=2 SV=2	K	Transcription	homeobox-leucine zipper protein HOX24-like [Panicum miliaceum]	cellular component: cell (GO:0005623);; cellular component: organelle (GO:0043226);; cellular component: cell part (GO:0044464);; biological process: biological regulation (GO:0065007);; molecular function: binding (GO:0005488)
gene.C2845_PM02G06350	0.893537	0.894929	0.00113871	-1.33733	down	--	--	Molecular Function: DNA binding (GO:0003677);; Cellular Component: host cell nucleus (GO:0042025);;	--	--	--	--	Methyl-CpG binding domain	Methyl-CpG-binding domain-containing protein 11 OS=Arabidopsis thaliana OX=3702 GN=MBD11 PE=1 SV=1	S	Function unknown	hypothetical protein C2845_PM02G06350 [Panicum miliaceum]	molecular function: binding (GO:0005488);; cellular component: other organism (GO:0044215);; cellular component: other organism part (GO:0044217)
gene.C2845_PM13G23470	0.881756	0.56312	3.85e-06	-3.4704	down	--	--	Molecular Function: protein binding (GO:0005515);;	--	--	--	--	F-box domain	Putative F-box protein At1g12855 OS=Arabidopsis thaliana OX=3702 GN=At1g12855 PE=4 SV=1	S	Function unknown	uncharacterized protein C2845_PM13G23470 [Panicum miliaceum]	molecular function: binding (GO:0005488)
gene.C2845_PM01G14560	0.824659	0.727099	0.000370309	-1.80875	down	--	--	Cellular Component: plasma membrane (GO:0005886);; Biological Process: carbohydrate transport (GO:0008643);; Cellular Component: integral component of membrane (GO:0016021);;	K15382|4.5e-135|sita:101782544|K15382 solute carrier family 50 (sugar transporter) | (RefSeq) bidirectional sugar transporter SWEET16	--	[R]	General function prediction only	Sugar efflux transporter for intercellular exchange	Bidirectional sugar transporter SWEET16 OS=Oryza sativa subsp. japonica OX=39947 GN=SWEET16 PE=3 SV=1	U	Intracellular trafficking, secretion, and vesicular transport	bidirectional sugar transporter SWEET16-like [Panicum miliaceum]	cellular component: cell (GO:0005623);; cellular component: membrane (GO:0016020);; cellular component: cell part (GO:0044464);; biological process: single-organism process (GO:0044699);; biological process: localization (GO:0051179);; cellular component: membrane part (GO:0044425)
gene.C2845_PM09G08440	0.900005	0.736768	0.000125794	-2.9322	down	[O]	Posttranslational modification, protein turnover, chaperones	Molecular Function: metalloendopeptidase activity (GO:0004222);; Molecular Function: ATP binding (GO:0005524);; Cellular Component: membrane (GO:0016020);;	K03798|0.0e+00|sita:101762443|K03798 cell division protease FtsH [EC:3.4.24.-] | (RefSeq) ATP-dependent zinc metalloprotease FTSH 6, chloroplastic	--	[O]	Posttranslational modification, protein turnover, chaperones	Peptidase family M41	ATP-dependent zinc metalloprotease FTSH 6, chloroplastic OS=Oryza sativa subsp. japonica OX=39947 GN=FTSH6 PE=3 SV=1	O	Posttranslational modification, protein turnover, chaperones	hypothetical protein C2845_PM09G08440 [Panicum miliaceum]	molecular function: catalytic activity (GO:0003824);; biological process: metabolic process (GO:0008152);; molecular function: binding (GO:0005488);; cellular component: membrane (GO:0016020)
gene.C2845_PM05G30280	0.877368	0.818064	0.00354466	-1.77582	down	[E]	Amino acid transport and metabolism	Molecular Function: iron ion binding (GO:0005506);; Biological Process: glutamate biosynthetic process (GO:0006537);; Molecular Function: FMN binding (GO:0010181);; Molecular Function: glutamate synthase (NADH) activity (GO:0016040);; Molecular Function: flavin adenine dinucleotide binding (GO:0050660);; Molecular Function: 3 iron, 4 sulfur cluster binding (GO:0051538);;	K00264|0.0e+00|osa:4339561|K00264 glutamate synthase (NADH) [EC:1.4.1.14] | (RefSeq) glutamate synthase 2 [NADH], chloroplastic	Alanine, aspartate and glutamate metabolism (ko00250);; Nitrogen metabolism (ko00910);; Biosynthesis of amino acids (ko01230)	[E]	Amino acid transport and metabolism	Glutamine amidotransferases class-II	Glutamate synthase 2 [NADH], chloroplastic OS=Oryza sativa subsp. japonica OX=39947 GN=Os05g0555600 PE=2 SV=2	E	Amino acid transport and metabolism	glutamate synthase 2 [Panicum miliaceum]	molecular function: binding (GO:0005488);; biological process: metabolic process (GO:0008152);; biological process: cellular process (GO:0009987);; biological process: single-organism process (GO:0044699);; molecular function: catalytic activity (GO:0003824)
gene.C2845_PM06G23530	0.802942	0.654168	4.75e-07	-2.48531	down	[J]	Translation, ribosomal structure and biogenesis	Molecular Function: translation release factor activity (GO:0003747);;	K03265|1.5e-245|sita:101776581|K03265 peptide chain release factor subunit 1 | (RefSeq) eukaryotic peptide chain release factor subunit 1-2	mRNA surveillance pathway (ko03015)	[J]	Translation, ribosomal structure and biogenesis	eRF1 domain 2	Eukaryotic peptide chain release factor subunit 1-2 OS=Brassica oleracea var. botrytis OX=3715 GN=ERF1-2 PE=1 SV=1	J	Translation, ribosomal structure and biogenesis	eukaryotic peptide chain release factor subunit 1-2-like [Panicum miliaceum]	molecular function: binding (GO:0005488);; biological process: metabolic process (GO:0008152);; biological process: cellular process (GO:0009987);; biological process: single-organism process (GO:0044699);; biological process: cellular component organization or biogenesis (GO:0071840)
gene.C2845_PM03G04240	0.745014	0.576658	1.16e-08	-3.02037	down	--	--	Cellular Component: cellular_component (GO:0005575);; Cellular Component: intracellular (GO:0005622);; Cellular Component: cell (GO:0005623);; Cellular Component: cytoplasm (GO:0005737);; Biological Process: cellular aromatic compound metabolic process (GO:0006725);; Biological Process: porphyrin-containing compound metabolic process (GO:0006778);; Biological Process: porphyrin-containing compoun…	K22013|7.3e-134|sita:101765893|K22013 magnesium dechelatase [EC:4.99.1.10] | (RefSeq) protein STAY-GREEN, chloroplastic	Porphyrin and chlorophyll metabolism (ko00860)	--	--	Staygreen protein	Protein STAY-GREEN, chloroplastic OS=Oryza sativa subsp. japonica OX=39947 GN=SGR PE=1 SV=1	S	Function unknown	senescence-inducible chloroplast stay-green protein 1 [Panicum miliaceum]	cellular component: cell (GO:0005623);; cellular component: cell part (GO:0044464);; biological process: metabolic process (GO:0008152);; biological process: cellular process (GO:0009987);; cellular component: organelle (GO:0043226);; biological process: biological regulation (GO:0065007);; biological process: single-organism process (GO:0044699);; cellular component: membrane (GO:0016020);; cell…
gene.C2845_PM01G02620	0.952225	0.712296	0.00976724	-1.94843	down	[G]	Carbohydrate transport and metabolism	Biological Process: polysaccharide catabolic process (GO:0000272);; Molecular Function: beta-amylase activity (GO:0016161);; Molecular Function: amylopectin maltohydrolase activity (GO:0102229);;	K01177|2.3e-296|sita:101778130|K01177 beta-amylase [EC:3.2.1.2] | (RefSeq) beta-amylase 2, chloroplastic	Starch and sucrose metabolism (ko00500)	--	--	Glycosyl hydrolase family 14	Beta-amylase 2, chloroplastic OS=Oryza sativa subsp. japonica OX=39947 GN=BAMY2 PE=1 SV=1	G	Carbohydrate transport and metabolism	beta-amylase 1, chloroplastic [Panicum miliaceum]	biological process: metabolic process (GO:0008152);; molecular function: catalytic activity (GO:0003824)
gene.C2845_PM15G03990	0.733626	0.677883	1.08e-05	-2.3844	down	--	--	Molecular Function: UDP-glycosyltransferase activity (GO:0008194);;	K23452|9.3e-156|bna:106451242|K23452 UDP-glucosyltransferase 85A [EC:2.4.1.-] | (RefSeq) UDP-glycosyltransferase 85A2 isoform X2	Zeatin biosynthesis (ko00908)	[GC]	Carbohydrate transport and metabolism;; Energy production and conversion	UDP-glucoronosyl and UDP-glucosyl transferase	7-deoxyloganetin glucosyltransferase OS=Gardenia jasminoides OX=114476 GN=UGT85A24 PE=1 SV=1	--	--	7-deoxyloganetin glucosyltransferase-like [Panicum miliaceum]	molecular function: catalytic activity (GO:0003824)
gene.C2845_PM05G25570	0.934777	0.798119	8.4e-06	-2.10945	down	[Q]	Secondary metabolites biosynthesis, transport and catabolism	--	--	--	--	--	Glyoxalase/Bleomycin resistance protein/Dioxygenase superfamily	--	S	Function unknown	uncharacterized protein C2845_PM05G25570 [Panicum miliaceum]	--
gene.C2845_PM15G11770	0.967121	0.856095	0.000989782	-1.50561	down	--	--	Cellular Component: integral component of membrane (GO:0016021);;	--	--	[S]	Function unknown	VAD1 Analog of StAR-related lipid transfer domain	C2 and GRAM domain-containing protein At5g50170 OS=Arabidopsis thaliana OX=3702 GN=At5g50170 PE=2 SV=1	S	Function unknown	hypothetical protein C2845_PM15G11770 [Panicum miliaceum]	cellular component: membrane (GO:0016020);; cellular component: membrane part (GO:0044425)
gene.C2845_PM03G01530	0.841856	0.636021	0.00545773	-1.64241	down	--	--	Molecular Function: transcription factor activity, sequence-specific DNA binding (GO:0003700);;	K14431|1.5e-104|sita:101763586|K14431 transcription factor TGA | (RefSeq) transcription factor TGA2	Plant hormone signal transduction (ko04075)	--	--	bZIP transcription factor	bZIP transcription factor TGA10 OS=Nicotiana tabacum OX=4097 GN=TGA10 PE=1 SV=1	K	Transcription	putative bZIP transcription factor superfamily protein isoform X1 [Panicum miliaceum]	molecular function: nucleic acid binding transcription factor activity (GO:0001071);; biological process: biological regulation (GO:0065007)
gene.C2845_PM01G30170	0.762432	0.528909	0.00415378	-1.63908	down	[I]	Lipid transport and metabolism	--	K01054|1.7e-192|sbi:8059995|K01054 acylglycerol lipase [EC:3.1.1.23] | (RefSeq) uncharacterized protein LOC8059995	Glycerolipid metabolism (ko00561)	[I]	Lipid transport and metabolism	Serine aminopeptidase, S33	Caffeoylshikimate esterase OS=Arabidopsis thaliana OX=3702 GN=CSE PE=1 SV=1	I	Lipid transport and metabolism	hypothetical protein C2845_PM01G30170 [Panicum miliaceum]	--
Panicum_miliaceum_newGene_7817	0.722164	0.900599	0.000883314	-1.31634	down	--	--	Cellular Component: integral component of membrane (GO:0016021);;	--	--	--	--	--	--	--	--	uncharacterized protein C2845_PM06G30740 [Panicum miliaceum]	cellular component: membrane (GO:0016020);; cellular component: membrane part (GO:0044425)
gene.C2845_PM12G08120	0.801411	0.920748	0.00125427	-1.19717	down	--	--	Molecular Function: calcium ion binding (GO:0005509);; Cellular Component: integral component of membrane (GO:0016021);; Biological Process: transmembrane transport (GO:0055085);;	--	--	--	--	Sodium/calcium exchanger protein	Sodium/calcium exchanger NCL2 OS=Oryza sativa subsp. japonica OX=39947 GN=NCL2 PE=2 SV=2	S	Function unknown	uncharacterized protein C2845_PM12G08120 [Panicum miliaceum]	molecular function: binding (GO:0005488);; cellular component: membrane (GO:0016020);; cellular component: membrane part (GO:0044425);; biological process: localization (GO:0051179)
gene.C2845_PM11G01410	0.74833	0.907887	5.43e-06	-2.09471	down	[K]	Transcription	Molecular Function: RNA binding (GO:0003723);; Molecular Function: methyltransferase activity (GO:0008168);; Biological Process: methylation (GO:0032259);;	K15264|1.7e-245|sita:101760175|K15264 25S rRNA (cytosine2278-C5)-methyltransferase [EC:2.1.1.311] | (RefSeq) probable 28S rRNA (cytosine-C(5))-methyltransferase	--	[D]	Cell cycle control, cell division, chromosome partitioning	16S rRNA methyltransferase RsmB/F	25S rRNA (cytosine-C(5))-methyltransferase NSUN5 OS=Arabidopsis thaliana OX=3702 GN=NSUN5 PE=1 SV=1	D	Cell cycle control, cell division, chromosome partitioning	putative 28S rRNA (cytosine-C(5))-methyltransferase [Panicum miliaceum]	molecular function: binding (GO:0005488);; molecular function: catalytic activity (GO:0003824);; biological process: metabolic process (GO:0008152)
Panicum_miliaceum_newGene_14316	0.701971	0.840673	0.00969503	-1.48244	down	--	--	--	--	--	--	--	--	--	--	--	--	--
gene.C2845_PM05G34660	0.771475	0.903792	0.00708278	-1.80362	down	[Q]	Secondary metabolites biosynthesis, transport and catabolism	Molecular Function: oxidoreductase activity (GO:0016491);;	K00002|2.9e-182|sita:101784005|K00002 alcohol dehydrogenase (NADP+) [EC:1.1.1.2] | (RefSeq) aldose reductase	Glycolysis / Gluconeogenesis (ko00010);; Pentose and glucuronate interconversions (ko00040);; Glycerolipid metabolism (ko00561)	[R]	General function prediction only	Aldo/keto reductase family	Aldose reductase OS=Hordeum vulgare OX=4513 PE=1 SV=1	S	Function unknown	hypothetical protein C2845_PM05G34660 [Panicum miliaceum]	molecular function: catalytic activity (GO:0003824)
gene.C2845_PM06G30740	0.810677	0.957085	5.69e-05	-1.64389	down	--	--	Cellular Component: integral component of membrane (GO:0016021);;	--	--	--	--	--	--	--	--	uncharacterized protein C2845_PM06G30740 [Panicum miliaceum]	cellular component: membrane (GO:0016020);; cellular component: membrane part (GO:0044425)
gene.C2845_PM02G00840	0.701745	0.850148	0.000341942	-1.17857	down	[E]	Amino acid transport and metabolism	Molecular Function: glutamate-ammonia ligase activity (GO:0004356);; Molecular Function: ATP binding (GO:0005524);; Biological Process: glutamine biosynthetic process (GO:0006542);;	K01915|4.0e-215|sita:101754854|K01915 glutamine synthetase [EC:6.3.1.2] | (RefSeq) glutamine synthetase cytosolic isozyme 1-3	Arginine biosynthesis (ko00220);; Alanine, aspartate and glutamate metabolism (ko00250);; Glyoxylate and dicarboxylate metabolism (ko00630);; Nitrogen metabolism (ko00910);; Biosynthesis of amino acids (ko01230)	[E]	Amino acid transport and metabolism	Glutamine synthetase, catalytic domain	Glutamine synthetase root isozyme 2 OS=Zea mays OX=4577 GN=GLN2 PE=2 SV=1	E	Amino acid transport and metabolism	glutamine synthetase cytosolic isozyme 1-3 [Panicum miliaceum]	molecular function: catalytic activity (GO:0003824);; molecular function: binding (GO:0005488);; biological process: metabolic process (GO:0008152);; biological process: cellular process (GO:0009987);; biological process: single-organism process (GO:0044699)
gene.C2845_PM02G30640	0.991882	0.644391	1.03e-05	-2.46628	down	[O]	Posttranslational modification, protein turnover, chaperones	Cellular Component: cellular_component (GO:0005575);; Cellular Component: intracellular (GO:0005622);; Cellular Component: cell (GO:0005623);; Cellular Component: cytoplasm (GO:0005737);; Cellular Component: chloroplast (GO:0009507);; Cellular Component: plastid (GO:0009536);; Cellular Component: organelle (GO:0043226);; Cellular Component: membrane-bounded organelle (GO:0043227);; Cellular Compo…	K13993|2.2e-82|sita:101773099|K13993 HSP20 family protein | (RefSeq) 17.9 kDa class I heat shock protein	Protein processing in endoplasmic reticulum (ko04141)	[O]	Posttranslational modification, protein turnover, chaperones	Hsp20/alpha crystallin family	17.9 kDa class I heat shock protein OS=Oryza sativa subsp. japonica OX=39947 GN=HSP17.9A PE=1 SV=1	O	Posttranslational modification, protein turnover, chaperones	17.9 kDa class I heat shock protein [Panicum miliaceum]	cellular component: cell (GO:0005623);; cellular component: cell part (GO:0044464);; cellular component: organelle (GO:0043226)
gene.C2845_PM06G22430	0.947215	0.639377	0.00743433	-1.54163	down	[O]	Posttranslational modification, protein turnover, chaperones	Molecular Function: ATP binding (GO:0005524);;	K03283|1.5e-303|sbi:8054132|K03283 heat shock 70kDa protein 1/2/6/8 | (RefSeq) heat shock 70 kDa protein 6, chloroplastic	Spliceosome (ko03040);; Protein processing in endoplasmic reticulum (ko04141);; Endocytosis (ko04144)	[O]	Posttranslational modification, protein turnover, chaperones	Hsp70 protein	Stromal 70 kDa heat shock-related protein, chloroplastic OS=Pisum sativum OX=3888 GN=HSP70 PE=2 SV=1	O	Posttranslational modification, protein turnover, chaperones	stromal 70 kDa heat shock-related protein, chloroplastic [Panicum miliaceum]	molecular function: binding (GO:0005488)
gene.C2845_PM16G08790	0.983574	0.624402	0.00872448	-2.4057	down	[O]	Posttranslational modification, protein turnover, chaperones	Biological Process: response to stress (GO:0006950);; Biological Process: biological_process (GO:0008150);; Biological Process: response to temperature stimulus (GO:0009266);; Biological Process: response to heat (GO:0009408);; Biological Process: response to abiotic stimulus (GO:0009628);; Biological Process: response to stimulus (GO:0050896);;	K13993|4.6e-96|sita:101766163|K13993 HSP20 family protein | (RefSeq) 23.2 kDa heat shock protein	Protein processing in endoplasmic reticulum (ko04141)	[O]	Posttranslational modification, protein turnover, chaperones	Hsp20/alpha crystallin family	23.2 kDa heat shock protein OS=Oryza sativa subsp. japonica OX=39947 GN=HSP23.2 PE=2 SV=2	O	Posttranslational modification, protein turnover, chaperones	23.2 kDa heat shock protein-like [Panicum miliaceum]	biological process: response to stimulus (GO:0050896)
gene.C2845_PM06G19490	0.976632	0.586878	0.00221894	-2.5012	down	[O]	Posttranslational modification, protein turnover, chaperones	--	K03283|3.1e-265|sita:101785219|K03283 heat shock 70kDa protein 1/2/6/8 | (RefSeq) probable mediator of RNA polymerase II transcription subunit 37c	Spliceosome (ko03040);; Protein processing in endoplasmic reticulum (ko04141);; Endocytosis (ko04144)	[O]	Posttranslational modification, protein turnover, chaperones	Hsp70 protein	Heat shock 70 kDa protein 4 OS=Arabidopsis thaliana OX=3702 GN=HSP70-4 PE=1 SV=1	O	Posttranslational modification, protein turnover, chaperones	putative mediator of RNA polymerase II transcription subunit 37c [Panicum miliaceum]	--
gene.C2845_PM16G00450	0.973266	0.506787	1.82e-05	-3.31127	down	[O]	Posttranslational modification, protein turnover, chaperones	Molecular Function: ATP binding (GO:0005524);; Biological Process: protein folding (GO:0006457);; Molecular Function: unfolded protein binding (GO:0051082);;	K04079|0.0e+00|zma:100196928|K04079 molecular chaperone HtpG | (RefSeq) hsp82; heat shock protein 82	Protein processing in endoplasmic reticulum (ko04141);; Plant-pathogen interaction (ko04626)	[O]	Posttranslational modification, protein turnover, chaperones	Hsp90 protein	Heat shock protein 82 OS=Zea mays OX=4577 GN=HSP82 PE=3 SV=1	O	Posttranslational modification, protein turnover, chaperones	hypothetical protein GQ55_7G018100 [Panicum hallii var. hallii]	molecular function: binding (GO:0005488);; biological process: cellular process (GO:0009987)
gene.C2845_PM05G35670	0.986607	0.648497	0.009648	-2.13369	down	[O]	Posttranslational modification, protein turnover, chaperones	--	K03283|3.4e-264|sita:101785219|K03283 heat shock 70kDa protein 1/2/6/8 | (RefSeq) probable mediator of RNA polymerase II transcription subunit 37c	Spliceosome (ko03040);; Protein processing in endoplasmic reticulum (ko04141);; Endocytosis (ko04144)	[O]	Posttranslational modification, protein turnover, chaperones	Hsp70 protein	Heat shock 70 kDa protein 4 OS=Arabidopsis thaliana OX=3702 GN=HSP70-4 PE=1 SV=1	O	Posttranslational modification, protein turnover, chaperones	putative mediator of RNA polymerase II transcription subunit 37c [Panicum miliaceum]	--
gene.C2845_PM01G10390	0.976446	0.515277	1.04e-12	-4.89738	down	[O]	Posttranslational modification, protein turnover, chaperones	Cellular Component: cellular_component (GO:0005575);; Cellular Component: intracellular (GO:0005622);; Cellular Component: cell (GO:0005623);; Cellular Component: cytoplasm (GO:0005737);; Cellular Component: chloroplast (GO:0009507);; Cellular Component: plastid (GO:0009536);; Cellular Component: organelle (GO:0043226);; Cellular Component: membrane-bounded organelle (GO:0043227);; Cellular Compo…	K13993|1.0e-79|sita:101770955|K13993 HSP20 family protein | (RefSeq) 17.4 kDa class I heat shock protein	Protein processing in endoplasmic reticulum (ko04141)	[O]	Posttranslational modification, protein turnover, chaperones	Hsp20/alpha crystallin family	17.4 kDa class I heat shock protein OS=Oryza sativa subsp. japonica OX=39947 GN=HSP17.4 PE=2 SV=2	O	Posttranslational modification, protein turnover, chaperones	17.4 kDa class I heat shock protein [Panicum miliaceum]	cellular component: cell (GO:0005623);; cellular component: cell part (GO:0044464);; cellular component: organelle (GO:0043226)
gene.C2845_PM01G10400	0.983534	0.601064	6.52e-08	-3.00647	down	[O]	Posttranslational modification, protein turnover, chaperones	Molecular Function: ATP binding (GO:0005524);; Molecular Function: transferase activity (GO:0016740);;	K10573|3.8e-84|sita:101754493|K10573 ubiquitin-conjugating enzyme E2 A [EC:2.3.2.23] | (RefSeq) ubiquitin-conjugating enzyme E2 2	Ubiquitin mediated proteolysis (ko04120)	[O]	Posttranslational modification, protein turnover, chaperones	Ubiquitin-conjugating enzyme	Ubiquitin-conjugating enzyme E2 2 OS=Triticum aestivum OX=4565 GN=UBC2 PE=1 SV=1	O	Posttranslational modification, protein turnover, chaperones	ubiquitin-conjugating enzyme E2 2-like [Panicum miliaceum]	molecular function: binding (GO:0005488);; molecular function: catalytic activity (GO:0003824)
gene.C2845_PM12G27610	0.97942	0.564578	1.73e-11	-4.11977	down	[O]	Posttranslational modification, protein turnover, chaperones	Biological Process: response to stress (GO:0006950);; Biological Process: response to osmotic stress (GO:0006970);; Biological Process: biological_process (GO:0008150);; Biological Process: response to temperature stimulus (GO:0009266);; Biological Process: response to heat (GO:0009408);; Biological Process: response to abiotic stimulus (GO:0009628);; Biological Process: response to inorganic sub…	K13993|5.7e-105|sbi:8066206|K13993 HSP20 family protein | (RefSeq) 24.1 kDa heat shock protein, mitochondrial isoform X2	Protein processing in endoplasmic reticulum (ko04141)	[O]	Posttranslational modification, protein turnover, chaperones	Hsp20/alpha crystallin family	24.1 kDa heat shock protein, mitochondrial OS=Oryza sativa subsp. japonica OX=39947 GN=HSP24.1 PE=2 SV=1	O	Posttranslational modification, protein turnover, chaperones	24.1 kDa heat shock protein, mitochondrial-like isoform X2 [Panicum miliaceum]	biological process: response to stimulus (GO:0050896)
gene.C2845_PM16G05440	0.978215	0.536247	0.00634703	-2.18829	down	--	--	--	K23541|2.1e-79|dzi:111295300|K23541 Ca2+/H+ antiporter, TMEM165/GDT1 family | (RefSeq) pentatricopeptide repeat-containing protein At4g21065-like	--	[R]	General function prediction only	PPR repeat	Pentatricopeptide repeat-containing protein At4g13650 OS=Arabidopsis thaliana OX=3702 GN=PCMP-H42 PE=2 SV=2	P	Inorganic ion transport and metabolism	pentatricopeptide repeat-containing protein [Panicum miliaceum]	--
gene.C2845_PM11G25180	0.987054	0.5979	6.88e-12	-4.08525	down	[O]	Posttranslational modification, protein turnover, chaperones	Biological Process: response to stress (GO:0006950);; Biological Process: response to osmotic stress (GO:0006970);; Biological Process: biological_process (GO:0008150);; Biological Process: response to temperature stimulus (GO:0009266);; Biological Process: response to heat (GO:0009408);; Biological Process: response to abiotic stimulus (GO:0009628);; Biological Process: response to inorganic sub…	K13993|2.0e-105|sbi:8066206|K13993 HSP20 family protein | (RefSeq) 24.1 kDa heat shock protein, mitochondrial isoform X2	Protein processing in endoplasmic reticulum (ko04141)	[O]	Posttranslational modification, protein turnover, chaperones	Hsp20/alpha crystallin family	24.1 kDa heat shock protein, mitochondrial OS=Oryza sativa subsp. japonica OX=39947 GN=HSP24.1 PE=2 SV=1	O	Posttranslational modification, protein turnover, chaperones	24.1 kDa heat shock protein, mitochondrial-like isoform X2 [Panicum miliaceum]	biological process: response to stimulus (GO:0050896)
gene.C2845_PM08G03210	0.990636	0.613638	3.32e-06	-3.2168	down	--	--	--	--	--	--	--	--	--	--	--	hypothetical protein C2845_PM08G03210 [Panicum miliaceum]	--
gene.C2845_PM15G09530	0.984433	0.583886	1.26e-08	-4.1807	down	[O]	Posttranslational modification, protein turnover, chaperones	Biological Process: response to stress (GO:0006950);; Biological Process: biological_process (GO:0008150);; Biological Process: response to temperature stimulus (GO:0009266);; Biological Process: response to heat (GO:0009408);; Biological Process: response to abiotic stimulus (GO:0009628);; Biological Process: response to stimulus (GO:0050896);;	K13993|1.4e-97|sita:101766163|K13993 HSP20 family protein | (RefSeq) 23.2 kDa heat shock protein	Protein processing in endoplasmic reticulum (ko04141)	[O]	Posttranslational modification, protein turnover, chaperones	Hsp20/alpha crystallin family	23.2 kDa heat shock protein OS=Oryza sativa subsp. japonica OX=39947 GN=HSP23.2 PE=2 SV=2	O	Posttranslational modification, protein turnover, chaperones	23.2 kDa heat shock protein-like [Panicum miliaceum]	biological process: response to stimulus (GO:0050896)
gene.C2845_PM02G31810	0.984371	0.615995	1.08e-08	-4.0964	down	[O]	Posttranslational modification, protein turnover, chaperones	Biological Process: response to reactive oxygen species (GO:0000302);; Molecular Function: molecular_function (GO:0003674);; Molecular Function: binding (GO:0005488);; Molecular Function: protein binding (GO:0005515);; Cellular Component: cellular_component (GO:0005575);; Cellular Component: intracellular (GO:0005622);; Cellular Component: cell (GO:0005623);; Cellular Component: cytoplasm (GO:000…	K13993|1.4e-120|sita:101770422|K13993 HSP20 family protein | (RefSeq) 26.7 kDa heat shock protein, chloroplastic	Protein processing in endoplasmic reticulum (ko04141)	[O]	Posttranslational modification, protein turnover, chaperones	Hsp20/alpha crystallin family	26.7 kDa heat shock protein, chloroplastic OS=Oryza sativa subsp. japonica OX=39947 GN=HSP26.7 PE=2 SV=1	O	Posttranslational modification, protein turnover, chaperones	26.7 kDa heat shock protein, chloroplastic [Panicum miliaceum]	biological process: response to stimulus (GO:0050896);; molecular function: binding (GO:0005488);; cellular component: cell (GO:0005623);; cellular component: cell part (GO:0044464);; biological process: biological regulation (GO:0065007);; biological process: cellular process (GO:0009987);; biological process: cellular component organization or biogenesis (GO:0071840);; cellular component: nucle…
gene.C2845_PM02G30620	0.97533	0.569242	0.00104608	-2.76333	down	[O]	Posttranslational modification, protein turnover, chaperones	Cellular Component: cellular_component (GO:0005575);; Cellular Component: intracellular (GO:0005622);; Cellular Component: cell (GO:0005623);; Cellular Component: cytoplasm (GO:0005737);; Cellular Component: chloroplast (GO:0009507);; Cellular Component: plastid (GO:0009536);; Cellular Component: organelle (GO:0043226);; Cellular Component: membrane-bounded organelle (GO:0043227);; Cellular Compo…	K13993|2.5e-78|zma:103634220|K13993 HSP20 family protein | (RefSeq) 17.9 kDa class I heat shock protein	Protein processing in endoplasmic reticulum (ko04141)	[O]	Posttranslational modification, protein turnover, chaperones	Hsp20/alpha crystallin family	17.9 kDa class I heat shock protein OS=Oryza sativa subsp. japonica OX=39947 GN=HSP17.9A PE=1 SV=1	O	Posttranslational modification, protein turnover, chaperones	17.9 kDa class I heat shock protein-like [Panicum miliaceum]	cellular component: cell (GO:0005623);; cellular component: cell part (GO:0044464);; cellular component: organelle (GO:0043226)
gene.C2845_PM07G02370	0.772529	0.651231	2.77e-06	-1.99026	down	[J]	Translation, ribosomal structure and biogenesis	Molecular Function: nucleic acid binding (GO:0003676);; Molecular Function: alanine-tRNA ligase activity (GO:0004813);; Molecular Function: ATP binding (GO:0005524);; Biological Process: alanyl-tRNA aminoacylation (GO:0006419);;	K01872|1.2e-08|mis:MICPUN_79369|K01872 alanyl-tRNA synthetase [EC:6.1.1.7] | (RefSeq) predicted protein	Aminoacyl-tRNA biosynthesis (ko00970)	--	--	tRNA synthetases class II (A)	--	J	Translation, ribosomal structure and biogenesis	alanine--tRNA ligase [Panicum miliaceum]	molecular function: binding (GO:0005488);; molecular function: catalytic activity (GO:0003824);; biological process: metabolic process (GO:0008152);; biological process: cellular process (GO:0009987);; biological process: single-organism process (GO:0044699)
gene.C2845_PM01G10360	0.976266	0.727651	0.000243688	-2.14549	down	[O]	Posttranslational modification, protein turnover, chaperones	Cellular Component: cellular_component (GO:0005575);; Cellular Component: intracellular (GO:0005622);; Cellular Component: cell (GO:0005623);; Cellular Component: cytoplasm (GO:0005737);; Cellular Component: chloroplast (GO:0009507);; Cellular Component: plastid (GO:0009536);; Cellular Component: organelle (GO:0043226);; Cellular Component: membrane-bounded organelle (GO:0043227);; Cellular Compo…	K13993|2.0e-83|sita:101773099|K13993 HSP20 family protein | (RefSeq) 17.9 kDa class I heat shock protein	Protein processing in endoplasmic reticulum (ko04141)	[O]	Posttranslational modification, protein turnover, chaperones	Hsp20/alpha crystallin family	17.9 kDa class I heat shock protein OS=Oryza sativa subsp. japonica OX=39947 GN=HSP17.9A PE=1 SV=1	O	Posttranslational modification, protein turnover, chaperones	17.9 kDa class I heat shock protein [Panicum miliaceum]	cellular component: cell (GO:0005623);; cellular component: cell part (GO:0044464);; cellular component: organelle (GO:0043226)
gene.C2845_PM07G36970	0.986278	0.646012	1.56e-06	-3.39264	down	[O]	Posttranslational modification, protein turnover, chaperones	Cellular Component: cellular_component (GO:0005575);; Cellular Component: intracellular (GO:0005622);; Cellular Component: cell (GO:0005623);; Cellular Component: cytoplasm (GO:0005737);; Biological Process: response to stress (GO:0006950);; Biological Process: biological_process (GO:0008150);; Biological Process: response to temperature stimulus (GO:0009266);; Biological Process: response to hea…	K13993|3.7e-77|sita:101773385|K13993 HSP20 family protein | (RefSeq) 17.5 kDa class II heat shock protein	Protein processing in endoplasmic reticulum (ko04141)	[O]	Posttranslational modification, protein turnover, chaperones	Hsp20/alpha crystallin family	17.5 kDa class II heat shock protein OS=Zea mays OX=4577 PE=2 SV=1	O	Posttranslational modification, protein turnover, chaperones	small heat shock protein HSP17.8 [Panicum miliaceum]	cellular component: cell (GO:0005623);; cellular component: cell part (GO:0044464);; biological process: response to stimulus (GO:0050896)
gene.C2845_PM02G44030	0.905198	0.604693	0.000734537	-2.02832	down	[G]	Carbohydrate transport and metabolism	Molecular Function: transferase activity, transferring glycosyl groups (GO:0016757);;	K06617|0.0e+00|sita:101763493|K06617 raffinose synthase [EC:2.4.1.82] | (RefSeq) probable galactinol--sucrose galactosyltransferase 2	Galactose metabolism (ko00052)	--	--	Raffinose synthase or seed imbibition protein Sip1	Probable galactinol--sucrose galactosyltransferase 2 OS=Arabidopsis thaliana OX=3702 GN=RFS2 PE=2 SV=2	S	Function unknown	putative galactinol--sucrose galactosyltransferase 2 [Panicum miliaceum]	molecular function: catalytic activity (GO:0003824)
gene.C2845_PM02G30610	0.986252	0.589209	0.00283928	-2.68617	down	[O]	Posttranslational modification, protein turnover, chaperones	Cellular Component: cellular_component (GO:0005575);; Cellular Component: intracellular (GO:0005622);; Cellular Component: cell (GO:0005623);; Cellular Component: cytoplasm (GO:0005737);; Cellular Component: chloroplast (GO:0009507);; Cellular Component: plastid (GO:0009536);; Cellular Component: organelle (GO:0043226);; Cellular Component: membrane-bounded organelle (GO:0043227);; Cellular Compo…	K13993|2.3e-73|sita:101770955|K13993 HSP20 family protein | (RefSeq) 17.4 kDa class I heat shock protein	Protein processing in endoplasmic reticulum (ko04141)	[O]	Posttranslational modification, protein turnover, chaperones	Hsp20/alpha crystallin family	17.4 kDa class I heat shock protein OS=Oryza sativa subsp. japonica OX=39947 GN=HSP17.4 PE=2 SV=2	O	Posttranslational modification, protein turnover, chaperones	small heat shock protein sHsp17.7 [Panicum miliaceum]	cellular component: cell (GO:0005623);; cellular component: cell part (GO:0044464);; cellular component: organelle (GO:0043226)
gene.C2845_PM02G30080	0.961597	0.791865	0.00940033	-2.21803	down	[O]	Posttranslational modification, protein turnover, chaperones	Molecular Function: ATP binding (GO:0005524);;	K03283|0.0e+00|sita:101765676|K03283 heat shock 70kDa protein 1/2/6/8 | (RefSeq) heat shock cognate 70 kDa protein	Spliceosome (ko03040);; Protein processing in endoplasmic reticulum (ko04141);; Endocytosis (ko04144)	[O]	Posttranslational modification, protein turnover, chaperones	Hsp70 protein	Heat shock cognate 70 kDa protein OS=Petunia hybrida OX=4102 GN=HSP70 PE=2 SV=1	O	Posttranslational modification, protein turnover, chaperones	heat shock cognate 70 kDa protein-like [Panicum miliaceum]	molecular function: binding (GO:0005488)
gene.C2845_PM01G10420	0.978017	0.558594	0.00029137	-2.95007	down	[O]	Posttranslational modification, protein turnover, chaperones	Cellular Component: cellular_component (GO:0005575);; Cellular Component: intracellular (GO:0005622);; Cellular Component: cell (GO:0005623);; Cellular Component: cytoplasm (GO:0005737);; Cellular Component: chloroplast (GO:0009507);; Cellular Component: plastid (GO:0009536);; Cellular Component: organelle (GO:0043226);; Cellular Component: membrane-bounded organelle (GO:0043227);; Cellular Compo…	K13993|4.6e-77|sita:101770955|K13993 HSP20 family protein | (RefSeq) 17.4 kDa class I heat shock protein	Protein processing in endoplasmic reticulum (ko04141)	[O]	Posttranslational modification, protein turnover, chaperones	Hsp20/alpha crystallin family	18.1 kDa class I heat shock protein OS=Oryza sativa subsp. japonica OX=39947 GN=HSP18.1 PE=2 SV=1	O	Posttranslational modification, protein turnover, chaperones	17.4 kDa class I heat shock protein [Panicum miliaceum]	cellular component: cell (GO:0005623);; cellular component: cell part (GO:0044464);; cellular component: organelle (GO:0043226)
gene.C2845_PM12G08820	0.872364	0.648041	0.00760402	-1.82509	down	--	--	Molecular Function: chaperone binding (GO:0051087);;	--	--	--	--	BAG domain	BAG family molecular chaperone regulator 6 OS=Arabidopsis thaliana OX=3702 GN=BAG6 PE=1 SV=1	S	Function unknown	hypothetical protein C2845_PM12G08820 [Panicum miliaceum]	molecular function: binding (GO:0005488)
gene.C2845_PM12G26780	0.863655	0.770142	0.00200835	-2.01367	down	--	--	Molecular Function: molecular_function (GO:0003674);; Molecular Function: transcription factor activity, sequence-specific DNA binding (GO:0003700);; Molecular Function: binding (GO:0005488);; Molecular Function: protein binding (GO:0005515);; Cellular Component: cellular_component (GO:0005575);; Cellular Component: intracellular (GO:0005622);; Cellular Component: cell (GO:0005623);; Cellular Com…	K09264|1.4e-20|sita:101762207|K09264 MADS-box transcription factor, plant | (RefSeq) MADS-box transcription factor 57	--	--	--	--	MADS-box transcription factor 57 OS=Oryza sativa subsp. japonica OX=39947 GN=MADS57 PE=1 SV=2	K	Transcription	MADS-box transcription factor 57-like [Panicum miliaceum]	molecular function: nucleic acid binding transcription factor activity (GO:0001071);; biological process: biological regulation (GO:0065007);; molecular function: binding (GO:0005488);; cellular component: cell (GO:0005623);; cellular component: cell part (GO:0044464);; cellular component: organelle (GO:0043226);; biological process: multicellular organismal process (GO:0032501);; biological proc…
gene.C2845_PM01G16670	0.921955	0.70699	3.22e-05	-1.92082	down	--	--	--	K15730|5.3e-45|dzi:111302115|K15730 cytosolic prostaglandin-E synthase [EC:5.3.99.3] | (RefSeq) uncharacterized protein OsI_027940-like	Arachidonic acid metabolism (ko00590)	[O]	Posttranslational modification, protein turnover, chaperones	CS domain	Co-chaperone protein p23-1 OS=Brassica napus OX=3708 GN=P23-1 PE=1 SV=1	O	Posttranslational modification, protein turnover, chaperones	uncharacterized protein C2845_PM01G16670 [Panicum miliaceum]	--
gene.C2845_PM18G04590	0.814354	0.671468	0.00229386	1.942	up	[E]	Amino acid transport and metabolism	Molecular Function: serine-type carboxypeptidase activity (GO:0004185);;	K16297|9.5e-275|sita:101763477|K16297 serine carboxypeptidase-like clade II [EC:3.4.16.-] | (RefSeq) serine carboxypeptidase-like 42	--	[OE]	Posttranslational modification, protein turnover, chaperones;; Amino acid transport and metabolism	Serine carboxypeptidase	Serine carboxypeptidase-like 42 OS=Arabidopsis thaliana OX=3702 GN=SCPL42 PE=2 SV=1	O	Posttranslational modification, protein turnover, chaperones	serine carboxypeptidase-like 42 [Panicum miliaceum]	molecular function: catalytic activity (GO:0003824);; biological process: metabolic process (GO:0008152)
gene.C2845_PM09G10850	0.816388	0.716196	1.4e-05	3.25862	up	[C]	Energy production and conversion	--	K01681|4.2e-69|oeu:111395672|K01681 aconitate hydratase [EC:4.2.1.3] | (RefSeq) aconitate hydratase, cytoplasmic	Citrate cycle (TCA cycle) (ko00020);; Glyoxylate and dicarboxylate metabolism (ko00630);; Carbon metabolism (ko01200);; 2-Oxocarboxylic acid metabolism (ko01210);; Biosynthesis of amino acids (ko01230)	[AJ]	RNA processing and modification;; Translation, ribosomal structure and biogenesis	Aconitase family (aconitate hydratase)	Aconitate hydratase, cytoplasmic OS=Cucurbita maxima OX=3661 PE=2 SV=1	--	--	hypothetical protein C2845_PM09G10850 [Panicum miliaceum]	--
Panicum_miliaceum_newGene_28650	0.784688	0.797094	4.15e-41	7.7205	up	--	--	--	--	--	--	--	--	--	--	--	--	--
gene.C2845_PM09G02280	0.967269	0.844401	1.69e-11	2.71018	up	--	--	Cellular Component: integral component of membrane (GO:0016021);;	--	--	--	--	Early nodulin 93 ENOD93 protein	Early nodulin-93 OS=Glycine max OX=3847 PE=2 SV=1	S	Function unknown	early nodulin-93-like [Panicum hallii]	cellular component: membrane (GO:0016020);; cellular component: membrane part (GO:0044425)
gene.C2845_PM02G36840	0.918358	0.823262	2.66e-07	1.54758	up	--	--	--	--	--	[R]	General function prediction only	PPR repeat family	Pentatricopeptide repeat-containing protein At2g01860 OS=Arabidopsis thaliana OX=3702 GN=EMB975 PE=2 SV=1	S	Function unknown	pentatricopeptide repeat-containing protein [Panicum miliaceum]	--
gene.C2845_PM16G24010	0.8786	0.802964	6.84e-08	1.52793	up	[T]	Signal transduction mechanisms	Molecular Function: magnesium ion binding (GO:0000287);; Molecular Function: pyruvate kinase activity (GO:0004743);; Cellular Component: integral component of membrane (GO:0016021);; Molecular Function: kinase activity (GO:0016301);; Molecular Function: potassium ion binding (GO:0030955);;	K00873|1.2e-283|sbi:8085870|K00873 pyruvate kinase [EC:2.7.1.40] | (RefSeq) pyruvate kinase, cytosolic isozyme	Glycolysis / Gluconeogenesis (ko00010);; Purine metabolism (ko00230);; Pyruvate metabolism (ko00620);; Carbon metabolism (ko01200);; Biosynthesis of amino acids (ko01230)	[G]	Carbohydrate transport and metabolism	Pyruvate kinase, barrel domain	Pyruvate kinase, cytosolic isozyme OS=Glycine max OX=3847 PE=2 SV=1	S	Function unknown	hypothetical protein C2845_PM16G24010 [Panicum miliaceum]	molecular function: binding (GO:0005488);; molecular function: catalytic activity (GO:0003824);; cellular component: membrane (GO:0016020);; cellular component: membrane part (GO:0044425)
gene.C2845_PM06G34600	0.855009	0.83672	9.56e-18	2.46923	up	--	--	Molecular Function: oxidoreductase activity, acting on single donors with incorporation of molecular oxygen, incorporation of two atoms of oxygen (GO:0016702);;	K23953|3.2e-130|sita:101757668|K23953 plant cysteine oxidase [EC:1.13.11.-] | (RefSeq) plant cysteine oxidase 2	--	[S]	Function unknown	PCO_ADO	Plant cysteine oxidase 1 OS=Arabidopsis thaliana OX=3702 GN=PCO1 PE=1 SV=1	S	Function unknown	plant cysteine oxidase 2-like [Panicum miliaceum]	molecular function: catalytic activity (GO:0003824);; biological process: metabolic process (GO:0008152);; biological process: single-organism process (GO:0044699)
Panicum_miliaceum_newGene_20556	0.880769	0.805061	0.00115576	1.46975	up	[H]	Coenzyme transport and metabolism	Molecular Function: hydrolase activity (GO:0016787);;	--	--	[R]	General function prediction only	haloacid dehalogenase-like hydrolase	--	S	Function unknown	haloacid dehalogenase-like hydrolase domain-containing protein 3 [Panicum hallii]	molecular function: catalytic activity (GO:0003824)
gene.C2845_PM01G25390	0.934021	0.768379	1.22e-05	1.04946	up	[C]	Energy production and conversion	Molecular Function: electron carrier activity (GO:0009055);; Cellular Component: chloroplast (GO:0009507);; Molecular Function: metal ion binding (GO:0046872);; Molecular Function: 2 iron, 2 sulfur cluster binding (GO:0051537);;	K02639|7.3e-73|sita:101755657|K02639 ferredoxin | (RefSeq) ferredoxin-3, chloroplastic	Photosynthesis (ko00195)	--	--	2Fe-2S iron-sulfur cluster binding domain	Ferredoxin-3, chloroplastic OS=Zea mays OX=4577 GN=FDX3 PE=1 SV=1	C	Energy production and conversion	hypothetical protein C2845_PM01G25390 [Panicum miliaceum]	molecular function: electron carrier activity (GO:0009055);; cellular component: cell (GO:0005623);; cellular component: organelle (GO:0043226);; cellular component: cell part (GO:0044464);; molecular function: binding (GO:0005488)
gene.C2845_PM15G25600	0.803958	0.616458	0.000397922	1.78125	up	--	--	--	--	--	--	--	--	--	--	--	hypothetical protein C2845_PM15G25600 [Panicum miliaceum]	--
gene.C2845_PM18G05050	0.889703	0.925892	1.78e-17	2.34197	up	[R]	General function prediction only	Molecular Function: zinc ion binding (GO:0008270);; Molecular Function: oxidoreductase activity (GO:0016491);;	K18857|1.2e-75|sita:101767284|K18857 alcohol dehydrogenase class-P [EC:1.1.1.1] | (RefSeq) alcohol dehydrogenase 1 isoform X1	Glycolysis / Gluconeogenesis (ko00010);; Fatty acid degradation (ko00071);; Tyrosine metabolism (ko00350);; alpha-Linolenic acid metabolism (ko00592)	[Q]	Secondary metabolites biosynthesis, transport and catabolism	Alcohol dehydrogenase GroES-like domain	Alcohol dehydrogenase 1 OS=Cenchrus americanus OX=4543 GN=ADH1 PE=2 SV=1	Q	Secondary metabolites biosynthesis, transport and catabolism	alcohol dehydrogenase 1 [Panicum miliaceum]	molecular function: binding (GO:0005488);; molecular function: catalytic activity (GO:0003824)
gene.C2845_PM02G29240	0.927151	0.867157	7.07e-43	2.03754	up	[GHR]	Carbohydrate transport and metabolism;; Coenzyme transport and metabolism;; General function prediction only	Molecular Function: magnesium ion binding (GO:0000287);; Molecular Function: carboxy-lyase activity (GO:0016831);; Molecular Function: thiamine pyrophosphate binding (GO:0030976);;	K01568|0.0e+00|sita:101776753|K01568 pyruvate decarboxylase [EC:4.1.1.1] | (RefSeq) pyruvate decarboxylase 2	Glycolysis / Gluconeogenesis (ko00010)	[EH]	Amino acid transport and metabolism;; Coenzyme transport and metabolism	Thiamine pyrophosphate enzyme, N-terminal TPP binding domain	Pyruvate decarboxylase 2 OS=Oryza sativa subsp. indica OX=39946 GN=PDC2 PE=2 SV=2	--	--	pyruvate decarboxylase 2 [Panicum miliaceum]	molecular function: binding (GO:0005488);; molecular function: catalytic activity (GO:0003824)
gene.C2845_PM17G01740	0.822944	0.808666	0.000379143	1.23434	up	[T]	Signal transduction mechanisms	Molecular Function: magnesium ion binding (GO:0000287);; Molecular Function: pyruvate kinase activity (GO:0004743);; Molecular Function: kinase activity (GO:0016301);; Molecular Function: potassium ion binding (GO:0030955);;	K00873|3.2e-295|zma:100282820|K00873 pyruvate kinase [EC:2.7.1.40] | (RefSeq) umc2053; uncharacterized protein LOC100282820	Glycolysis / Gluconeogenesis (ko00010);; Purine metabolism (ko00230);; Pyruvate metabolism (ko00620);; Carbon metabolism (ko01200);; Biosynthesis of amino acids (ko01230)	[G]	Carbohydrate transport and metabolism	Pyruvate kinase, barrel domain	Pyruvate kinase 1, cytosolic OS=Oryza sativa subsp. indica OX=39946 GN=OsI_35105 PE=3 SV=1	G	Carbohydrate transport and metabolism	uncharacterized protein C2845_PM17G01740 [Panicum miliaceum]	molecular function: binding (GO:0005488);; molecular function: catalytic activity (GO:0003824)
gene.C2845_PM11G22290	0.936991	0.785875	5.67e-05	2.09959	up	[M]	Cell wall/membrane/envelope biogenesis	Molecular Function: catalytic activity (GO:0003824);;	K09753|1.5e-178|sita:101756000|K09753 cinnamoyl-CoA reductase [EC:1.2.1.44] | (RefSeq) cinnamoyl-CoA reductase 1	Phenylpropanoid biosynthesis (ko00940)	[V]	Defense mechanisms	NAD dependent epimerase/dehydratase family	Cinnamoyl-CoA reductase 1 OS=Oryza sativa subsp. japonica OX=39947 GN=CCR1 PE=1 SV=1	V	Defense mechanisms	cinnamoyl-CoA reductase 1-like [Panicum miliaceum]	molecular function: catalytic activity (GO:0003824)
gene.C2845_PM01G04750	0.891088	0.768019	1.69e-13	2.70555	up	--	--	Molecular Function: ATP transmembrane transporter activity (GO:0005347);; Cellular Component: integral component of membrane (GO:0016021);;	K15121|3.1e-152|sita:101757180|K15121 solute carrier family 25, member 44 | (RefSeq) solute carrier family 25 member 44	--	[C]	Energy production and conversion	Mitochondrial carrier protein	Probable mitochondrial adenine nucleotide transporter BTL3 OS=Arabidopsis thaliana OX=3702 GN=At5g64970 PE=2 SV=1	C	Energy production and conversion	solute carrier family 25 member 44-like isoform X1 [Panicum miliaceum]	molecular function: transporter activity (GO:0005215);; biological process: single-organism process (GO:0044699);; biological process: localization (GO:0051179);; cellular component: membrane (GO:0016020);; cellular component: membrane part (GO:0044425)
Panicum_miliaceum_newGene_18010	0.803486	0.589219	0.0035523	2.45547	up	--	--	--	--	--	--	--	--	--	--	--	hypothetical protein GQ55_3G161700 [Panicum hallii var. hallii]	--
gene.C2845_PM12G06490	0.756981	0.67118	0.00665178	1.37386	up	--	--	--	K05907|2.0e-06|sbi:8080734|K05907 adenylyl-sulfate reductase (glutathione) [EC:1.8.4.9] | (RefSeq) probable 5'-adenylylsulfate reductase 1, chloroplastic	Sulfur metabolism (ko00920)	--	--	--	Probable 5'-adenylylsulfate reductase 1, chloroplastic OS=Oryza sativa subsp. japonica OX=39947 GN=APR1 PE=2 SV=1	--	--	hypothetical protein C2845_PM12G06490 [Panicum miliaceum]	--
gene.C2845_PM01G03530	0.88361	0.765263	0.00273285	1.00781	up	--	--	Molecular Function: molecular_function (GO:0003674);; Molecular Function: catalytic activity (GO:0003824);; Cellular Component: cellular_component (GO:0005575);; Cellular Component: intracellular (GO:0005622);; Cellular Component: cell (GO:0005623);; Cellular Component: cytoplasm (GO:0005737);; Biological Process: biological_process (GO:0008150);; Biological Process: metabolic process (GO:0008152…	K03671|1.9e-06|ppp:112286750|K03671 thioredoxin 1 | (RefSeq) thioredoxin F-type, chloroplastic-like	--	[O]	Posttranslational modification, protein turnover, chaperones	Thioredoxin	Thioredoxin-like 1-2, chloroplastic OS=Oryza sativa subsp. japonica OX=39947 GN=Os03g0326500 PE=2 SV=1	O	Posttranslational modification, protein turnover, chaperones	thioredoxin-like 1-2, chloroplastic [Panicum miliaceum]	molecular function: catalytic activity (GO:0003824);; cellular component: cell (GO:0005623);; cellular component: cell part (GO:0044464);; biological process: metabolic process (GO:0008152);; cellular component: organelle (GO:0043226);; cellular component: organelle part (GO:0044422);; cellular component: membrane (GO:0016020);; biological process: single-organism process (GO:0044699);; biologica…
gene.C2845_PM14G01660	0.939159	0.796439	2.62e-07	2.91622	up	[R]	General function prediction only	Cellular Component: ubiquitin ligase complex (GO:0000151);; Molecular Function: molecular_function (GO:0003674);; Molecular Function: binding (GO:0005488);; Molecular Function: protein binding (GO:0005515);; Cellular Component: cellular_component (GO:0005575);; Cellular Component: intracellular (GO:0005622);; Cellular Component: cell (GO:0005623);; Cellular Component: cytoplasm (GO:0005737);; Cel…	--	--	[R]	General function prediction only	Kelch motif	Kelch repeat-containing protein At3g27220 OS=Arabidopsis thaliana OX=3702 GN=At3g27220 PE=2 SV=1	S	Function unknown	kelch motif family protein [Panicum miliaceum]	cellular component: cell (GO:0005623);; cellular component: macromolecular complex (GO:0032991);; cellular component: cell part (GO:0044464);; molecular function: binding (GO:0005488);; cellular component: organelle (GO:0043226);; cellular component: organelle part (GO:0044422);; biological process: metabolic process (GO:0008152);; biological process: cellular process (GO:0009987);; biological pr…
gene.C2845_PM16G21130	0.821079	0.73437	5.4e-07	2.09701	up	--	--	--	--	--	--	--	Wound-induced protein	--	S	Function unknown	uncharacterized protein LOC112900332 [Panicum hallii]	--
gene.C2845_PM13G25470	0.706829	0.676004	0.000313698	2.15813	up	[H]	Coenzyme transport and metabolism	Molecular Function: dihydroneopterin aldolase activity (GO:0004150);; Biological Process: tetrahydrofolate biosynthetic process (GO:0046654);; Biological Process: folic acid biosynthetic process (GO:0046656);;	K01633|1.9e-60|sita:101767252|K01633 7,8-dihydroneopterin aldolase/epimerase/oxygenase [EC:4.1.2.25 5.1.99.8 1.13.11.81] | (RefSeq) dihydroneopterin aldolase 1	Folate biosynthesis (ko00790)	--	--	Dihydroneopterin aldolase	Dihydroneopterin aldolase 1 OS=Arabidopsis thaliana OX=3702 GN=FOLB1 PE=1 SV=1	T	Signal transduction mechanisms	hypothetical protein C2845_PM13G25470 [Panicum miliaceum]	molecular function: catalytic activity (GO:0003824);; biological process: metabolic process (GO:0008152);; biological process: cellular process (GO:0009987);; biological process: single-organism process (GO:0044699)
gene.C2845_PM05G32620	0.766345	0.758215	1.85e-05	1.47222	up	--	--	--	--	--	--	--	LURP-one-related	Protein LURP-one-related 5 OS=Arabidopsis thaliana OX=3702 GN=At1g80120 PE=2 SV=1	S	Function unknown	protein LURP-one-related 5-like [Panicum miliaceum]	--
gene.C2845_PM02G03420	0.90424	0.846177	3.11e-05	2.71388	up	--	--	--	--	--	--	--	--	--	--	--	hypothetical protein C2845_PM02G03420 [Panicum miliaceum]	--
gene.C2845_PM09G24390	0.737066	0.615866	2.36e-13	2.67882	up	--	--	--	--	--	--	--	zinc-finger of the FCS-type, C2-C2	FCS-Like Zinc finger 2 OS=Arabidopsis thaliana OX=3702 GN=FLZ2 PE=1 SV=1	S	Function unknown	hypothetical protein C2845_PM09G24390 [Panicum miliaceum]	--
gene.C2845_PM15G25620	0.783742	0.657837	4.46e-10	2.52176	up	--	--	--	--	--	--	--	Wound-induced protein	--	S	Function unknown	hypothetical protein C2845_PM15G25620 [Panicum miliaceum]	--
gene.C2845_PM16G21160	0.782735	0.71307	1.22e-15	3.38913	up	--	--	--	--	--	--	--	Wound-induced protein	--	S	Function unknown	hypothetical protein GQ55_7G298400 [Panicum hallii var. hallii]	--
gene.C2845_PM11G22840	0.788842	0.545944	1.76e-05	2.10932	up	--	--	--	--	--	--	--	--	--	S	Function unknown	uncharacterized protein C2845_PM11G22840 [Panicum miliaceum]	--
gene.C2845_PM02G23870	0.735788	0.731514	2.24e-08	2.19566	up	[M]	Cell wall/membrane/envelope biogenesis	Biological Process: sucrose metabolic process (GO:0005985);; Molecular Function: sucrose synthase activity (GO:0016157);;	K00695|0.0e+00|sita:101783222|K00695 sucrose synthase [EC:2.4.1.13] | (RefSeq) sucrose synthase 2	Starch and sucrose metabolism (ko00500)	[M]	Cell wall/membrane/envelope biogenesis	Sucrose synthase	Sucrose synthase 2 OS=Zea mays OX=4577 GN=SUS1 PE=1 SV=1	M	Cell wall/membrane/envelope biogenesis	sucrose synthase [Panicum miliaceum]	biological process: metabolic process (GO:0008152);; biological process: cellular process (GO:0009987);; biological process: single-organism process (GO:0044699);; molecular function: catalytic activity (GO:0003824)
gene.C2845_PM13G10050	0.92713	0.755963	0.000110351	1.50369	up	[G]	Carbohydrate transport and metabolism	Molecular Function: 6-phosphofructokinase activity (GO:0003872);; Molecular Function: ATP binding (GO:0005524);; Cellular Component: cytoplasm (GO:0005737);; Biological Process: fructose 6-phosphate metabolic process (GO:0006002);; Molecular Function: metal ion binding (GO:0046872);; Molecular Function: diphosphate-fructose-6-phosphate 1-phosphotransferase activity (GO:0047334);;	K00895|0.0e+00|sita:101760195|K00895 diphosphate-dependent phosphofructokinase [EC:2.7.1.90] | (RefSeq) pyrophosphate--fructose 6-phosphate 1-phosphotransferase subunit alpha	Glycolysis / Gluconeogenesis (ko00010);; Pentose phosphate pathway (ko00030);; Fructose and mannose metabolism (ko00051)	[G]	Carbohydrate transport and metabolism	Phosphofructokinase	Pyrophosphate--fructose 6-phosphate 1-phosphotransferase subunit alpha OS=Ricinus communis OX=3988 GN=PFP-ALPHA PE=3 SV=1	G	Carbohydrate transport and metabolism	pyrophosphate--fructose 6-phosphate 1-phosphotransferase subunit alpha-like [Panicum miliaceum]	molecular function: catalytic activity (GO:0003824);; biological process: metabolic process (GO:0008152);; biological process: cellular process (GO:0009987);; molecular function: binding (GO:0005488);; cellular component: cell (GO:0005623);; cellular component: cell part (GO:0044464)
gene.C2845_PM16G17960	0.797996	0.796287	6.46e-54	3.98778	up	--	--	--	--	--	--	--	zinc-finger of the FCS-type, C2-C2	FCS-Like Zinc finger 1 OS=Arabidopsis thaliana OX=3702 GN=FLZ1 PE=1 SV=1	--	--	uncharacterized protein C2845_PM16G17960 [Panicum miliaceum]	--
gene.C2845_PM02G46750	0.904085	0.665268	9.95e-05	2.53964	up	--	--	--	--	--	--	--	--	--	--	--	hypothetical protein C2845_PM02G46750 [Panicum miliaceum]	--
gene.C2845_PM02G23830	0.806853	0.601547	1.44e-06	1.84775	up	--	--	--	--	--	--	--	zinc-finger of the FCS-type, C2-C2	FCS-Like Zinc finger 13 OS=Arabidopsis thaliana OX=3702 GN=FLZ13 PE=1 SV=1	S	Function unknown	hypothetical protein C2845_PM02G23830 [Panicum miliaceum]	--
gene.C2845_PM06G12670	0.864494	0.795791	0.000309476	2.2696	up	[F]	Nucleotide transport and metabolism	Molecular Function: phosphoribosylamine-glycine ligase activity (GO:0004637);; Molecular Function: ATP binding (GO:0005524);; Biological Process: purine nucleobase biosynthetic process (GO:0009113);; Molecular Function: metal ion binding (GO:0046872);;	K01945|2.3e-193|sbi:110437693|K01945 phosphoribosylamine---glycine ligase [EC:6.3.4.13] | (RefSeq) phosphoribosylamine--glycine ligase-like isoform X1	Purine metabolism (ko00230)	[F]	Nucleotide transport and metabolism	Phosphoribosylglycinamide synthetase, ATP-grasp (A) domain	Phosphoribosylamine--glycine ligase, chloroplastic OS=Arabidopsis thaliana OX=3702 GN=PUR2 PE=2 SV=2	F	Nucleotide transport and metabolism	hypothetical protein C2845_PM06G12670 [Panicum miliaceum]	molecular function: catalytic activity (GO:0003824);; molecular function: binding (GO:0005488);; biological process: metabolic process (GO:0008152);; biological process: cellular process (GO:0009987);; biological process: single-organism process (GO:0044699)
gene.C2845_PM14G01580	0.863961	0.666485	0.000716097	1.63498	up	[G]	Carbohydrate transport and metabolism	Biological Process: glucose metabolic process (GO:0006006);; Molecular Function: oxidoreductase activity, acting on the aldehyde or oxo group of donors, NAD or NADP as acceptor (GO:0016620);; Molecular Function: NADP binding (GO:0050661);; Molecular Function: NAD binding (GO:0051287);;	K00134|1.6e-186|zma:542718|K00134 glyceraldehyde 3-phosphate dehydrogenase [EC:1.2.1.12] | (RefSeq) GAPC2; glyceraldehyde-3-phosphate dehydrogenase 2, cytosolic	Glycolysis / Gluconeogenesis (ko00010);; Carbon fixation in photosynthetic organisms (ko00710);; Carbon metabolism (ko01200);; Biosynthesis of amino acids (ko01230)	[G]	Carbohydrate transport and metabolism	Glyceraldehyde 3-phosphate dehydrogenase, C-terminal domain	Glyceraldehyde-3-phosphate dehydrogenase 1, cytosolic OS=Zea mays OX=4577 GN=GAPC1 PE=2 SV=2	G	Carbohydrate transport and metabolism	glyceraldehyde-3-phosphate dehydrogenase 2, cytosolic [Panicum miliaceum]	biological process: metabolic process (GO:0008152);; biological process: single-organism process (GO:0044699);; molecular function: catalytic activity (GO:0003824);; molecular function: binding (GO:0005488)
Panicum_miliaceum_newGene_2801	0.901785	0.720094	0.000172675	1.92268	up	--	--	--	--	--	--	--	--	--	--	--	hypothetical protein PAHAL_2G014600 [Panicum hallii]	--
gene.C2845_PM15G25660	0.766796	0.664794	3.23e-08	3.04088	up	--	--	--	--	--	--	--	Wound-induced protein	--	S	Function unknown	uncharacterized protein C2845_PM15G25660 [Panicum miliaceum]	--
Panicum_miliaceum_newGene_14278	0.841089	0.708181	3.5e-06	2.45441	up	[F]	Nucleotide transport and metabolism	Biological Process: fatty acid metabolic process (GO:0006631);; Molecular Function: acyl-[acyl-carrier-protein] desaturase activity (GO:0045300);; Molecular Function: metal ion binding (GO:0046872);;	K03921|3.3e-193|sita:101760033|K03921 acyl-[acyl-carrier-protein] desaturase [EC:1.14.19.2 1.14.19.11 1.14.19.26] | (RefSeq) stearoyl-[acyl-carrier-protein] 9-desaturase 1, chloroplastic	Fatty acid biosynthesis (ko00061);; Biosynthesis of unsaturated fatty acids (ko01040);; Fatty acid metabolism (ko01212)	--	--	Fatty acid desaturase	Stearoyl-[acyl-carrier-protein] 9-desaturase 1, chloroplastic OS=Oryza sativa subsp. indica OX=39946 GN=OsI_04666 PE=3 SV=1	C	Energy production and conversion	stearoyl-[acyl-carrier-protein] 9-desaturase 1, chloroplastic [Panicum hallii]	biological process: metabolic process (GO:0008152);; biological process: cellular process (GO:0009987);; biological process: single-organism process (GO:0044699);; molecular function: catalytic activity (GO:0003824);; molecular function: binding (GO:0005488)
gene.C2845_PM02G28400	0.767127	0.780635	0.000466411	2.55654	up	--	--	--	K01593|3.9e-13|jre:109020052|K01593 aromatic-L-amino-acid/L-tryptophan decarboxylase [EC:4.1.1.28 4.1.1.105] | (RefSeq) tryptophan decarboxylase TDC2-like	Tyrosine metabolism (ko00350);; Phenylalanine metabolism (ko00360);; Tryptophan metabolism (ko00380);; Isoquinoline alkaloid biosynthesis (ko00950);; Betalain biosynthesis (ko00965)	[R]	General function prediction only	Reverse transcriptase (RNA-dependent DNA polymerase)	Retrovirus-related Pol polyprotein from transposon RE2 OS=Arabidopsis thaliana OX=3702 GN=RE2 PE=4 SV=1	L	Replication, recombination and repair	hypothetical protein C2845_PM02G28400 [Panicum miliaceum]	--
gene.C2845_PM07G29650	0.950304	0.822944	0.000243688	1.33827	up	[Q]	Secondary metabolites biosynthesis, transport and catabolism	Molecular Function: urate oxidase activity (GO:0004846);; Cellular Component: peroxisome (GO:0005777);; Biological Process: purine nucleobase metabolic process (GO:0006144);; Biological Process: urate catabolic process (GO:0019628);;	K00365|5.3e-168|sita:101785812|K00365 urate oxidase [EC:1.7.3.3] | (RefSeq) uricase-2	Purine metabolism (ko00230);; Caffeine metabolism (ko00232)	[Q]	Secondary metabolites biosynthesis, transport and catabolism	Uricase	Uricase-2 OS=Phaseolus vulgaris OX=3885 GN=URIII PE=1 SV=2	Q	Secondary metabolites biosynthesis, transport and catabolism	uricase-2 [Panicum miliaceum]	molecular function: catalytic activity (GO:0003824);; biological process: metabolic process (GO:0008152);; biological process: single-organism process (GO:0044699);; cellular component: cell (GO:0005623);; cellular component: organelle (GO:0043226);; cellular component: cell part (GO:0044464);; biological process: cellular process (GO:0009987)
gene.C2845_PM13G15170	0.920785	0.846753	1.18e-07	2.51453	up	[F]	Nucleotide transport and metabolism	Biological Process: fatty acid metabolic process (GO:0006631);; Molecular Function: acyl-[acyl-carrier-protein] desaturase activity (GO:0045300);; Molecular Function: metal ion binding (GO:0046872);;	K03921|3.9e-194|sita:101760033|K03921 acyl-[acyl-carrier-protein] desaturase [EC:1.14.19.2 1.14.19.11 1.14.19.26] | (RefSeq) stearoyl-[acyl-carrier-protein] 9-desaturase 1, chloroplastic	Fatty acid biosynthesis (ko00061);; Biosynthesis of unsaturated fatty acids (ko01040);; Fatty acid metabolism (ko01212)	--	--	Fatty acid desaturase	Stearoyl-[acyl-carrier-protein] 9-desaturase 1, chloroplastic OS=Oryza sativa subsp. indica OX=39946 GN=OsI_04666 PE=3 SV=1	C	Energy production and conversion	uncharacterized protein C2845_PM13G15170 [Panicum miliaceum]	biological process: metabolic process (GO:0008152);; biological process: cellular process (GO:0009987);; biological process: single-organism process (GO:0044699);; molecular function: catalytic activity (GO:0003824);; molecular function: binding (GO:0005488)
gene.C2845_PM01G04530	0.902951	0.719441	7.54e-13	3.06431	up	--	--	--	--	--	--	--	--	--	--	--	hypothetical protein C2845_PM01G04530 [Panicum miliaceum]	--
gene.C2845_PM12G19540	0.799742	0.709923	2.4e-05	2.37178	up	[G]	Carbohydrate transport and metabolism	Biological Process: glucose metabolic process (GO:0006006);; Molecular Function: oxidoreductase activity, acting on the aldehyde or oxo group of donors, NAD or NADP as acceptor (GO:0016620);; Molecular Function: NADP binding (GO:0050661);; Molecular Function: NAD binding (GO:0051287);;	K00134|7.4e-189|sita:101785151|K00134 glyceraldehyde 3-phosphate dehydrogenase [EC:1.2.1.12] | (RefSeq) glyceraldehyde-3-phosphate dehydrogenase 3, cytosolic	Glycolysis / Gluconeogenesis (ko00010);; Carbon fixation in photosynthetic organisms (ko00710);; Carbon metabolism (ko01200);; Biosynthesis of amino acids (ko01230)	[G]	Carbohydrate transport and metabolism	Glyceraldehyde 3-phosphate dehydrogenase, C-terminal domain	Glyceraldehyde-3-phosphate dehydrogenase 3, cytosolic OS=Zea mays OX=4577 GN=GAPC3 PE=2 SV=1	G	Carbohydrate transport and metabolism	glyceraldehyde-3-phosphate dehydrogenase 3, cytosolic [Panicum hallii]	biological process: metabolic process (GO:0008152);; biological process: single-organism process (GO:0044699);; molecular function: catalytic activity (GO:0003824);; molecular function: binding (GO:0005488)
Panicum_miliaceum_newGene_30534	0.798255	0.791952	3.86e-10	1.84797	up	[T]	Signal transduction mechanisms	Biological Process: regulation of protein phosphorylation (GO:0001932);; Molecular Function: molecular_function (GO:0003674);; Cellular Component: cellular_component (GO:0005575);; Cellular Component: cell wall (GO:0005618);; Cellular Component: cell (GO:0005623);; Biological Process: biological_process (GO:0008150);; Cellular Component: plant-type cell wall (GO:0009505);; Molecular Function: kin…	--	--	[C]	Energy production and conversion	CBS domain	SNF1-related protein kinase regulatory subunit gamma-1 OS=Arabidopsis thaliana OX=3702 GN=KING1 PE=1 SV=2	C	Energy production and conversion	SNF1-related protein kinase regulatory subunit gamma-1 [Panicum hallii]	biological process: biological regulation (GO:0065007);; cellular component: cell (GO:0005623);; cellular component: cell part (GO:0044464);; molecular function: molecular function regulator (GO:0098772)
gene.C2845_PM08G11200	0.897317	0.896217	3.03e-08	2.13264	up	--	--	Molecular Function: nucleotide binding (GO:0000166);; Molecular Function: molecular_function (GO:0003674);; Molecular Function: binding (GO:0005488);; Cellular Component: cellular_component (GO:0005575);; Cellular Component: cell (GO:0005623);; Cellular Component: plasma membrane (GO:0005886);; Molecular Function: drug binding (GO:0008144);; Cellular Component: membrane (GO:0016020);; Molecular F…	--	--	--	--	Universal stress protein family	--	T	Signal transduction mechanisms	universal stress protein [Panicum miliaceum]	molecular function: binding (GO:0005488);; cellular component: cell (GO:0005623);; cellular component: membrane (GO:0016020);; cellular component: cell part (GO:0044464)
gene.C2845_PM01G33610	0.79505	0.652622	0.000378249	2.50432	up	--	--	Molecular Function: oxidoreductase activity, acting on single donors with incorporation of molecular oxygen, incorporation of two atoms of oxygen (GO:0016702);;	K23953|1.9e-91|sita:101773252|K23953 plant cysteine oxidase [EC:1.13.11.-] | (RefSeq) plant cysteine oxidase 2	--	[S]	Function unknown	PCO_ADO	Plant cysteine oxidase 1 OS=Arabidopsis thaliana OX=3702 GN=PCO1 PE=1 SV=1	S	Function unknown	cupin, RmlC-type [Panicum miliaceum]	molecular function: catalytic activity (GO:0003824);; biological process: metabolic process (GO:0008152);; biological process: single-organism process (GO:0044699)
gene.C2845_PM12G29970	0.87486	0.609592	1.15e-10	2.48075	up	--	--	--	--	--	--	--	--	--	S	Function unknown	uncharacterized protein C2845_PM12G29970 [Panicum miliaceum]	--
Panicum_miliaceum_newGene_19298	0.912644	0.788731	0.000283684	2.33098	up	--	--	--	--	--	--	--	--	--	--	--	early nodulin-related [Zea mays]	--
gene.C2845_PM07G07810	0.912267	0.756488	8.29e-05	2.26188	up	[T]	Signal transduction mechanisms	Molecular Function: nucleotide binding (GO:0000166);; Molecular Function: molecular_function (GO:0003674);; Molecular Function: binding (GO:0005488);; Cellular Component: cellular_component (GO:0005575);; Cellular Component: cell (GO:0005623);; Cellular Component: plasma membrane (GO:0005886);; Molecular Function: drug binding (GO:0008144);; Cellular Component: membrane (GO:0016020);; Molecular F…	--	--	--	--	Universal stress protein family	--	T	Signal transduction mechanisms	universal stress protein [Panicum miliaceum]	molecular function: binding (GO:0005488);; cellular component: cell (GO:0005623);; cellular component: membrane (GO:0016020);; cellular component: cell part (GO:0044464)
gene.C2845_PM06G13490	0.863634	0.774589	0.000467331	1.03738	up	[G]	Carbohydrate transport and metabolism	Molecular Function: magnesium ion binding (GO:0000287);; Molecular Function: pyruvate kinase activity (GO:0004743);; Molecular Function: kinase activity (GO:0016301);; Molecular Function: potassium ion binding (GO:0030955);;	K00873|2.2e-159|sita:101760769|K00873 pyruvate kinase [EC:2.7.1.40] | (RefSeq) pyruvate kinase 1, cytosolic	Glycolysis / Gluconeogenesis (ko00010);; Purine metabolism (ko00230);; Pyruvate metabolism (ko00620);; Carbon metabolism (ko01200);; Biosynthesis of amino acids (ko01230)	[G]	Carbohydrate transport and metabolism	Pyruvate kinase, barrel domain	Pyruvate kinase 1, cytosolic OS=Oryza sativa subsp. indica OX=39946 GN=OsI_35105 PE=3 SV=1	G	Carbohydrate transport and metabolism	leucine-rich repeat receptor-like protein kinase PXC1 [Panicum miliaceum]	molecular function: binding (GO:0005488);; molecular function: catalytic activity (GO:0003824)
gene.C2845_PM07G05910	0.86854	0.690586	1.36e-12	3.53179	up	--	--	--	--	--	--	--	--	--	--	--	uncharacterized protein C2845_PM07G05910 [Panicum miliaceum]	--
gene.C2845_PM01G47380	0.862209	0.793373	3.09e-08	2.01526	up	--	--	--	--	--	--	--	Tetratricopeptide repeat	--	--	--	TPR domain protein [Panicum miliaceum]	--
gene.C2845_PM05G27380	0.920417	0.779854	2.67e-13	1.81506	up	--	--	Molecular Function: oxidoreductase activity, acting on single donors with incorporation of molecular oxygen, incorporation of two atoms of oxygen (GO:0016702);;	K23953|4.2e-130|sita:101763212|K23953 plant cysteine oxidase [EC:1.13.11.-] | (RefSeq) plant cysteine oxidase 2	--	[S]	Function unknown	PCO_ADO	Plant cysteine oxidase 2 OS=Arabidopsis thaliana OX=3702 GN=PCO2 PE=1 SV=1	S	Function unknown	plant cysteine oxidase 2-like [Panicum miliaceum]	molecular function: catalytic activity (GO:0003824);; biological process: metabolic process (GO:0008152);; biological process: single-organism process (GO:0044699)
gene.C2845_PM05G22840	0.729814	0.462698	1.44e-06	2.16058	up	--	--	Cellular Component: integral component of membrane (GO:0016021);;	K16286|1.4e-19|zma:100273652|K16286 E3 ubiquitin-protein ligase EL5 [EC:2.3.2.27] | (RefSeq) putative RING zinc finger domain superfamily protein	--	[O]	Posttranslational modification, protein turnover, chaperones	Ring finger domain	E3 ubiquitin-protein ligase EL5 OS=Oryza sativa subsp. japonica OX=39947 GN=EL5.1 PE=1 SV=1	O	Posttranslational modification, protein turnover, chaperones	RING-H2 finger protein ATL39-like [Panicum miliaceum]	cellular component: membrane (GO:0016020);; cellular component: membrane part (GO:0044425)
gene.C2845_PM06G30550	0.788512	0.676972	2.52e-08	3.04455	up	[T]	Signal transduction mechanisms	Molecular Function: peroxidase activity (GO:0004601);; Cellular Component: integral component of membrane (GO:0016021);; Molecular Function: oxidoreductase activity, acting on NAD(P)H, oxygen as acceptor (GO:0050664);;	K13447|0.0e+00|sita:101760523|K13447 respiratory burst oxidase [EC:1.6.3.- 1.11.1.-] | (RefSeq) respiratory burst oxidase homolog protein B	MAPK signaling pathway - plant (ko04016);; Plant-pathogen interaction (ko04626)	[PQ]	Inorganic ion transport and metabolism;; Secondary metabolites biosynthesis, transport and catabolism	Ferric reductase NAD binding domain	Respiratory burst oxidase homolog protein B OS=Solanum tuberosum OX=4113 GN=RBOHB PE=1 SV=1	--	--	hypothetical protein C2845_PM06G30550 [Panicum miliaceum]	molecular function: catalytic activity (GO:0003824);; molecular function: antioxidant activity (GO:0016209);; biological process: metabolic process (GO:0008152);; biological process: cellular process (GO:0009987);; biological process: single-organism process (GO:0044699);; biological process: response to stimulus (GO:0050896);; biological process: detoxification (GO:0098754);; cellular component:…
gene.C2845_PM02G25410	0.766326	0.659413	6.26e-05	1.93582	up	[T]	Signal transduction mechanisms	Molecular Function: nucleotide binding (GO:0000166);; Molecular Function: molecular_function (GO:0003674);; Molecular Function: binding (GO:0005488);; Cellular Component: cellular_component (GO:0005575);; Cellular Component: cell (GO:0005623);; Cellular Component: plasma membrane (GO:0005886);; Molecular Function: drug binding (GO:0008144);; Cellular Component: membrane (GO:0016020);; Molecular F…	--	--	--	--	Universal stress protein family	--	T	Signal transduction mechanisms	universal stress protein A-like protein [Panicum miliaceum]	molecular function: binding (GO:0005488);; cellular component: cell (GO:0005623);; cellular component: membrane (GO:0016020);; cellular component: cell part (GO:0044464)
gene.C2845_PM17G07290	0.918998	0.902313	1.89e-18	1.45844	up	[R]	General function prediction only	Molecular Function: zinc ion binding (GO:0008270);; Molecular Function: oxidoreductase activity (GO:0016491);;	K18857|9.2e-220|sita:101767284|K18857 alcohol dehydrogenase class-P [EC:1.1.1.1] | (RefSeq) alcohol dehydrogenase 1 isoform X1	Glycolysis / Gluconeogenesis (ko00010);; Fatty acid degradation (ko00071);; Tyrosine metabolism (ko00350);; alpha-Linolenic acid metabolism (ko00592)	[Q]	Secondary metabolites biosynthesis, transport and catabolism	Zinc-binding dehydrogenase	Alcohol dehydrogenase 1 OS=Cenchrus americanus OX=4543 GN=ADH1 PE=2 SV=1	Q	Secondary metabolites biosynthesis, transport and catabolism	alcohol dehydrogenase 1 [Panicum miliaceum]	molecular function: binding (GO:0005488);; molecular function: catalytic activity (GO:0003824)
gene.C2845_PM14G06590	0.728366	0.871079	2.28e-06	1.50226	up	[H]	Coenzyme transport and metabolism	Molecular Function: magnesium ion binding (GO:0000287);; Biological Process: fatty acid biosynthetic process (GO:0006633);; Molecular Function: holo-[acyl-carrier-protein] synthase activity (GO:0008897);;	K06133|7.6e-159|sbi:8059506|K06133 4'-phosphopantetheinyl transferase [EC:2.7.8.-] | (RefSeq) uncharacterized protein LOC8059506 isoform X1	Pantothenate and CoA biosynthesis (ko00770)	[EH]	Amino acid transport and metabolism;; Coenzyme transport and metabolism	4'-phosphopantetheinyl transferase superfamily	--	--	--	hypothetical protein C2845_PM14G06590 [Panicum miliaceum]	molecular function: binding (GO:0005488);; biological process: metabolic process (GO:0008152);; biological process: cellular process (GO:0009987);; biological process: single-organism process (GO:0044699);; molecular function: catalytic activity (GO:0003824)
gene.C2845_PM07G08240	0.856644	0.7927	4.73e-25	3.43754	up	--	--	--	--	--	--	--	Myb/SANT-like DNA-binding domain	--	K	Transcription	uncharacterized protein C2845_PM07G08240 [Panicum miliaceum]	--
gene.C2845_PM08G08790	0.927951	0.746947	6.44e-24	4.17337	up	--	--	--	--	--	--	--	--	--	--	--	uncharacterized protein C2845_PM08G08790 [Panicum miliaceum]	--
gene.C2845_PM06G25460	0.87833	0.729179	0.00138059	1.38347	up	--	--	--	--	--	--	--	--	--	S	Function unknown	uncharacterized protein C2845_PM06G25460 [Panicum miliaceum]	--
gene.C2845_PM02G41070	0.867808	0.852547	0.000283467	1.2521	up	--	--	Molecular Function: NAD+ ADP-ribosyltransferase activity (GO:0003950);;	--	--	--	--	RCD1-SRO-TAF4 (RST) plant domain	Inactive poly [ADP-ribose] polymerase RCD1 OS=Arabidopsis thaliana OX=3702 GN=RCD1 PE=1 SV=1	S	Function unknown	inactive poly [Panicum miliaceum]	molecular function: catalytic activity (GO:0003824)
gene.C2845_PM02G36100	0.846833	0.645823	1.29e-05	1.86039	up	--	--	--	--	--	--	--	--	--	--	--	hypothetical protein C2845_PM02G36100 [Panicum miliaceum]	--
gene.C2845_PM15G25650	0.871905	0.768838	1.18e-12	2.85883	up	--	--	--	--	--	--	--	Wound-induced protein	--	S	Function unknown	hypothetical protein C2845_PM15G25650 [Panicum miliaceum]	--
gene.C2845_PM02G44510	0.925728	0.823268	0.000125666	1.53103	up	[JO]	Translation, ribosomal structure and biogenesis;; Posttranslational modification, protein turnover, chaperones	Molecular Function: iron ion binding (GO:0005506);; Molecular Function: oxidoreductase activity, acting on paired donors, with incorporation or reduction of molecular oxygen (GO:0016705);; Molecular Function: L-ascorbic acid binding (GO:0031418);;	K00472|2.5e-164|sita:101783088|K00472 prolyl 4-hydroxylase [EC:1.14.11.2] | (RefSeq) probable prolyl 4-hydroxylase 6	Arginine and proline metabolism (ko00330)	[E]	Amino acid transport and metabolism	2OG-Fe(II) oxygenase superfamily	Probable prolyl 4-hydroxylase 7 OS=Arabidopsis thaliana OX=3702 GN=P4H7 PE=2 SV=1	E	Amino acid transport and metabolism	putative prolyl 4-hydroxylase 6 [Panicum miliaceum]	molecular function: binding (GO:0005488);; molecular function: catalytic activity (GO:0003824);; biological process: metabolic process (GO:0008152);; biological process: single-organism process (GO:0044699)
gene.C2845_PM01G27070	0.945405	0.754091	1.27e-08	2.65439	up	--	--	--	--	--	--	--	--	--	--	--	hypothetical protein C2845_PM01G27070 [Panicum miliaceum]	--
gene.C2845_PM11G22150	0.836623	0.798688	0.000323526	2.03535	up	[I]	Lipid transport and metabolism	Molecular Function: iron ion binding (GO:0005506);; Biological Process: lipid biosynthetic process (GO:0008610);; Cellular Component: integral component of membrane (GO:0016021);; Molecular Function: oxidoreductase activity (GO:0016491);;	K15404|0.0e+00|sita:101762753|K15404 aldehyde decarbonylase [EC:4.1.99.5] | (RefSeq) protein ECERIFERUM 1	Cutin, suberine and wax biosynthesis (ko00073)	--	--	WAX2 C-terminal domain	Very-long-chain aldehyde decarbonylase GL1-6 OS=Oryza sativa subsp. japonica OX=39947 GN=GL1-6 PE=2 SV=1	S	Function unknown	protein ECERIFERUM 1-like [Panicum miliaceum]	molecular function: binding (GO:0005488);; biological process: metabolic process (GO:0008152);; biological process: single-organism process (GO:0044699);; cellular component: membrane (GO:0016020);; cellular component: membrane part (GO:0044425);; molecular function: catalytic activity (GO:0003824)
gene.C2845_PM01G29870	0.879279	0.757321	0.00692128	1.23323	up	[T]	Signal transduction mechanisms	Biological Process: mRNA processing (GO:0006397);; Molecular Function: hydrolase activity, acting on ester bonds (GO:0016788);;	K18328|5.9e-208|sita:101755997|K18328 lariat debranching enzyme [EC:3.1.-.-] | (RefSeq) lariat debranching enzyme isoform X1	--	[A]	RNA processing and modification	Lariat debranching enzyme, C-terminal domain	Lariat debranching enzyme OS=Oryza sativa subsp. japonica OX=39947 GN=DBR1 PE=2 SV=1	A	RNA processing and modification	lariat debranching enzyme-like [Panicum miliaceum]	biological process: metabolic process (GO:0008152);; biological process: cellular process (GO:0009987);; molecular function: catalytic activity (GO:0003824)
gene.C2845_PM16G21140	0.923471	0.782561	4.66e-17	2.98843	up	--	--	--	--	--	--	--	Wound-induced protein	--	S	Function unknown	hypothetical protein PAHAL_7G305300 [Panicum hallii]	--
gene.C2845_PM05G06780	0.933154	0.801905	0.000114129	2.01411	up	[F]	Nucleotide transport and metabolism	Molecular Function: phosphoribosylamine-glycine ligase activity (GO:0004637);; Molecular Function: ATP binding (GO:0005524);; Biological Process: purine nucleobase biosynthetic process (GO:0009113);; Molecular Function: metal ion binding (GO:0046872);;	K01945|2.3e-256|sbi:110437693|K01945 phosphoribosylamine---glycine ligase [EC:6.3.4.13] | (RefSeq) phosphoribosylamine--glycine ligase-like isoform X1	Purine metabolism (ko00230)	[F]	Nucleotide transport and metabolism	Phosphoribosylglycinamide synthetase, ATP-grasp (A) domain	Phosphoribosylamine--glycine ligase, chloroplastic OS=Arabidopsis thaliana OX=3702 GN=PUR2 PE=2 SV=2	F	Nucleotide transport and metabolism	phosphoribosylamine--glycine ligase [Panicum miliaceum]	molecular function: catalytic activity (GO:0003824);; molecular function: binding (GO:0005488);; biological process: metabolic process (GO:0008152);; biological process: cellular process (GO:0009987);; biological process: single-organism process (GO:0044699)
gene.C2845_PM09G07610	0.879487	0.736299	1.45e-05	1.79446	up	[G]	Carbohydrate transport and metabolism	Molecular Function: 6-phosphofructokinase activity (GO:0003872);; Molecular Function: ATP binding (GO:0005524);; Cellular Component: cytoplasm (GO:0005737);; Biological Process: fructose 6-phosphate metabolic process (GO:0006002);; Molecular Function: metal ion binding (GO:0046872);; Molecular Function: diphosphate-fructose-6-phosphate 1-phosphotransferase activity (GO:0047334);;	K00895|0.0e+00|sita:101764323|K00895 diphosphate-dependent phosphofructokinase [EC:2.7.1.90] | (RefSeq) pyrophosphate--fructose 6-phosphate 1-phosphotransferase subunit beta	Glycolysis / Gluconeogenesis (ko00010);; Pentose phosphate pathway (ko00030);; Fructose and mannose metabolism (ko00051)	[G]	Carbohydrate transport and metabolism	Phosphofructokinase	Pyrophosphate--fructose 6-phosphate 1-phosphotransferase subunit beta 1 OS=Arabidopsis thaliana OX=3702 GN=PFP-BETA1 PE=1 SV=1	G	Carbohydrate transport and metabolism	pyrophosphate--fructose 6-phosphate 1-phosphotransferase subunit beta-like [Panicum miliaceum]	molecular function: catalytic activity (GO:0003824);; biological process: metabolic process (GO:0008152);; biological process: cellular process (GO:0009987);; molecular function: binding (GO:0005488);; cellular component: cell (GO:0005623);; cellular component: cell part (GO:0044464)
gene.C2845_PM06G03890	0.859723	0.782655	2.88e-27	2.111	up	--	--	Molecular Function: oxidoreductase activity, acting on single donors with incorporation of molecular oxygen, incorporation of two atoms of oxygen (GO:0016702);;	K23953|1.0e-135|sita:101763212|K23953 plant cysteine oxidase [EC:1.13.11.-] | (RefSeq) plant cysteine oxidase 2	--	[S]	Function unknown	PCO_ADO	Plant cysteine oxidase 2 OS=Arabidopsis thaliana OX=3702 GN=PCO2 PE=1 SV=1	S	Function unknown	plant cysteine oxidase 2-like [Panicum miliaceum]	molecular function: catalytic activity (GO:0003824);; biological process: metabolic process (GO:0008152);; biological process: single-organism process (GO:0044699)
gene.C2845_PM01G17520	0.806667	0.71481	0.00229386	1.69724	up	[M]	Cell wall/membrane/envelope biogenesis	Biological Process: sucrose metabolic process (GO:0005985);; Molecular Function: sucrose synthase activity (GO:0016157);;	K00695|0.0e+00|sita:101783222|K00695 sucrose synthase [EC:2.4.1.13] | (RefSeq) sucrose synthase 2	Starch and sucrose metabolism (ko00500)	[M]	Cell wall/membrane/envelope biogenesis	Sucrose synthase	Sucrose synthase 2 OS=Zea mays OX=4577 GN=SUS1 PE=1 SV=1	M	Cell wall/membrane/envelope biogenesis	sucrose synthase [Panicum miliaceum]	biological process: metabolic process (GO:0008152);; biological process: cellular process (GO:0009987);; biological process: single-organism process (GO:0044699);; molecular function: catalytic activity (GO:0003824)
gene.C2845_PM06G18890	0.894794	0.81995	9.3e-05	2.22816	up	[GHR]	Carbohydrate transport and metabolism;; Coenzyme transport and metabolism;; General function prediction only	Molecular Function: magnesium ion binding (GO:0000287);; Molecular Function: thiamine pyrophosphate binding (GO:0030976);;	K01568|6.8e-249|sbi:8076982|K01568 pyruvate decarboxylase [EC:4.1.1.1] | (RefSeq) pyruvate decarboxylase 1	Glycolysis / Gluconeogenesis (ko00010)	[EH]	Amino acid transport and metabolism;; Coenzyme transport and metabolism	Thiamine pyrophosphate enzyme, N-terminal TPP binding domain	Pyruvate decarboxylase 1 OS=Zea mays OX=4577 GN=PDC1 PE=2 SV=1	--	--	hypothetical protein C2845_PM06G18890 [Panicum miliaceum]	molecular function: binding (GO:0005488)
gene.C2845_PM05G01180	0.942215	0.907401	9.33e-62	3.25591	up	--	--	Molecular Function: oxidoreductase activity, acting on single donors with incorporation of molecular oxygen, incorporation of two atoms of oxygen (GO:0016702);;	K23953|1.2e-134|sita:101757668|K23953 plant cysteine oxidase [EC:1.13.11.-] | (RefSeq) plant cysteine oxidase 2	--	[S]	Function unknown	PCO_ADO	Plant cysteine oxidase 1 OS=Arabidopsis thaliana OX=3702 GN=PCO1 PE=1 SV=1	S	Function unknown	plant cysteine oxidase 2-like [Panicum miliaceum]	molecular function: catalytic activity (GO:0003824);; biological process: metabolic process (GO:0008152);; biological process: single-organism process (GO:0044699)
gene.C2845_PM02G00090	0.887907	0.666046	6.98e-09	2.84961	up	--	--	--	--	--	--	--	--	--	--	--	uncharacterized protein C2845_PM02G00090 [Panicum miliaceum]	--
gene.C2845_PM13G16530	0.911141	0.814255	3.74e-16	2.10844	up	[G]	Carbohydrate transport and metabolism	Molecular Function: fructose-bisphosphate aldolase activity (GO:0004332);; Biological Process: glycolytic process (GO:0006096);;	K01623|2.2e-199|sita:101756517|K01623 fructose-bisphosphate aldolase, class I [EC:4.1.2.13] | (RefSeq) fructose-bisphosphate aldolase 1, cytoplasmic	Glycolysis / Gluconeogenesis (ko00010);; Pentose phosphate pathway (ko00030);; Fructose and mannose metabolism (ko00051);; Carbon fixation in photosynthetic organisms (ko00710);; Carbon metabolism (ko01200);; Biosynthesis of amino acids (ko01230)	[G]	Carbohydrate transport and metabolism	Fructose-bisphosphate aldolase class-I	Fructose-bisphosphate aldolase 1, cytoplasmic OS=Oryza sativa subsp. japonica OX=39947 GN=FBA1 PE=1 SV=2	G	Carbohydrate transport and metabolism	fructose-bisphosphate aldolase cytoplasmic isozyme-like [Panicum miliaceum]	molecular function: catalytic activity (GO:0003824);; biological process: metabolic process (GO:0008152);; biological process: cellular process (GO:0009987);; biological process: single-organism process (GO:0044699)
gene.C2845_PM14G08950	0.9514	0.850724	4.75e-07	1.59903	up	[G]	Carbohydrate transport and metabolism	Molecular Function: 6-phosphofructokinase activity (GO:0003872);; Molecular Function: ATP binding (GO:0005524);; Cellular Component: cytoplasm (GO:0005737);; Biological Process: fructose 6-phosphate metabolic process (GO:0006002);; Molecular Function: metal ion binding (GO:0046872);; Molecular Function: diphosphate-fructose-6-phosphate 1-phosphotransferase activity (GO:0047334);;	K00895|0.0e+00|sita:101760195|K00895 diphosphate-dependent phosphofructokinase [EC:2.7.1.90] | (RefSeq) pyrophosphate--fructose 6-phosphate 1-phosphotransferase subunit alpha	Glycolysis / Gluconeogenesis (ko00010);; Pentose phosphate pathway (ko00030);; Fructose and mannose metabolism (ko00051)	[G]	Carbohydrate transport and metabolism	Phosphofructokinase	Pyrophosphate--fructose 6-phosphate 1-phosphotransferase subunit alpha OS=Ricinus communis OX=3988 GN=PFP-ALPHA PE=3 SV=1	G	Carbohydrate transport and metabolism	pyrophosphate--fructose 6-phosphate 1-phosphotransferase subunit alpha-like [Panicum miliaceum]	molecular function: catalytic activity (GO:0003824);; biological process: metabolic process (GO:0008152);; biological process: cellular process (GO:0009987);; molecular function: binding (GO:0005488);; cellular component: cell (GO:0005623);; cellular component: cell part (GO:0044464)
gene.C2845_PM12G08320	0.743858	0.529544	1.22e-13	2.72474	up	--	--	Cellular Component: integral component of membrane (GO:0016021);;	K19038|8.0e-21|pda:103703132|K19038 E3 ubiquitin-protein ligase ATL41 [EC:2.3.2.27] | (RefSeq) RING-H2 finger protein ATL17-like	--	[O]	Posttranslational modification, protein turnover, chaperones	Ring finger domain	RING-H2 finger protein ATL32 OS=Arabidopsis thaliana OX=3702 GN=ATL32 PE=2 SV=3	O	Posttranslational modification, protein turnover, chaperones	RING-H2 finger protein ATL5H [Panicum miliaceum]	cellular component: membrane (GO:0016020);; cellular component: membrane part (GO:0044425)
gene.C2845_PM08G11580	0.85644	0.730465	8.87e-11	2.77185	up	--	--	Molecular Function: DNA binding (GO:0003677);; Molecular Function: transcription factor activity, sequence-specific DNA binding (GO:0003700);; Cellular Component: nucleus (GO:0005634);;	K09286|1.1e-49|egu:105045154|K09286 EREBP-like factor | (RefSeq) ethylene-responsive transcription factor ERF071-like	--	--	--	AP2 domain	Ethylene-responsive transcription factor ERF071 OS=Arabidopsis thaliana OX=3702 GN=ERF071 PE=2 SV=1	K	Transcription	hypothetical protein C2845_PM08G11580 [Panicum miliaceum]	molecular function: binding (GO:0005488);; molecular function: nucleic acid binding transcription factor activity (GO:0001071);; biological process: biological regulation (GO:0065007);; cellular component: cell (GO:0005623);; cellular component: organelle (GO:0043226);; cellular component: cell part (GO:0044464)
Panicum_miliaceum_newGene_19296	0.781862	0.72031	9.07e-08	3.23315	up	--	--	Cellular Component: integral component of membrane (GO:0016021);;	--	--	--	--	Early nodulin 93 ENOD93 protein	Early nodulin-93 OS=Glycine max OX=3847 PE=2 SV=1	S	Function unknown	early nodulin-93-like [Panicum miliaceum]	cellular component: membrane (GO:0016020);; cellular component: membrane part (GO:0044425)
Panicum_miliaceum_newGene_19295	0.743568	0.602981	9.01e-05	2.76494	up	--	--	--	--	--	--	--	Early nodulin 93 ENOD93 protein	Early nodulin-93 OS=Glycine max OX=3847 PE=2 SV=1	S	Function unknown	early nodulin-93-like [Panicum hallii]	--
gene.C2845_PM15G25630	0.866588	0.76976	1.29e-14	2.75718	up	--	--	--	--	--	--	--	Wound-induced protein	--	S	Function unknown	uncharacterized protein C2845_PM15G25630 [Panicum miliaceum]	--
gene.C2845_PM07G32030	0.872109	0.754009	4.8e-30	2.19843	up	[G]	Carbohydrate transport and metabolism	Molecular Function: fructose-bisphosphate aldolase activity (GO:0004332);; Biological Process: glycolytic process (GO:0006096);;	K01623|2.9e-199|sita:101756517|K01623 fructose-bisphosphate aldolase, class I [EC:4.1.2.13] | (RefSeq) fructose-bisphosphate aldolase 1, cytoplasmic	Glycolysis / Gluconeogenesis (ko00010);; Pentose phosphate pathway (ko00030);; Fructose and mannose metabolism (ko00051);; Carbon fixation in photosynthetic organisms (ko00710);; Carbon metabolism (ko01200);; Biosynthesis of amino acids (ko01230)	[G]	Carbohydrate transport and metabolism	Fructose-bisphosphate aldolase class-I	Fructose-bisphosphate aldolase, cytoplasmic isozyme OS=Zea mays OX=4577 PE=2 SV=1	G	Carbohydrate transport and metabolism	hypothetical protein C2845_PM07G32030 [Panicum miliaceum]	molecular function: catalytic activity (GO:0003824);; biological process: metabolic process (GO:0008152);; biological process: cellular process (GO:0009987);; biological process: single-organism process (GO:0044699)
gene.C2845_PM16G21170	0.766025	0.664693	9.56e-18	3.35119	up	--	--	--	--	--	--	--	Wound-induced protein	--	S	Function unknown	hypothetical protein GQ55_7G298500 [Panicum hallii var. hallii]	--
gene.C2845_PM04G33380	0.909023	0.769558	0.000912758	2.21296	up	--	--	Biological Process: phosphorelay signal transduction system (GO:0000160);; Biological Process: response to acid chemical (GO:0001101);; Molecular Function: molecular_function (GO:0003674);; Molecular Function: nucleic acid binding (GO:0003676);; Molecular Function: DNA binding (GO:0003677);; Molecular Function: transcription factor activity, sequence-specific DNA binding (GO:0003700);; Molecular …	K09286|4.7e-32|sita:101774260|K09286 EREBP-like factor | (RefSeq) ethylene-responsive transcription factor ERF098	--	--	--	--	--	K	Transcription	hypothetical protein C2845_PM04G33380 [Panicum miliaceum]	biological process: cellular process (GO:0009987);; biological process: signaling (GO:0023052);; biological process: single-organism process (GO:0044699);; biological process: response to stimulus (GO:0050896);; biological process: biological regulation (GO:0065007);; molecular function: binding (GO:0005488);; molecular function: nucleic acid binding transcription factor activity (GO:0001071);; c…
gene.C2845_PM05G34990	0.875083	0.837818	0.000855674	2.32725	up	[GHR]	Carbohydrate transport and metabolism;; Coenzyme transport and metabolism;; General function prediction only	Molecular Function: magnesium ion binding (GO:0000287);; Molecular Function: carboxy-lyase activity (GO:0016831);; Molecular Function: thiamine pyrophosphate binding (GO:0030976);;	K01568|0.0e+00|sita:101757538|K01568 pyruvate decarboxylase [EC:4.1.1.1] | (RefSeq) pyruvate decarboxylase 1	Glycolysis / Gluconeogenesis (ko00010)	[EH]	Amino acid transport and metabolism;; Coenzyme transport and metabolism	Thiamine pyrophosphate enzyme, N-terminal TPP binding domain	Pyruvate decarboxylase 1 OS=Zea mays OX=4577 GN=PDC1 PE=2 SV=1	--	--	hypothetical protein C2845_PM05G34990 [Panicum miliaceum]	molecular function: binding (GO:0005488);; molecular function: catalytic activity (GO:0003824)
gene.C2845_PM01G11930	0.826257	0.906437	9.04e-24	2.59549	up	[GHR]	Carbohydrate transport and metabolism;; Coenzyme transport and metabolism;; General function prediction only	Molecular Function: thiamine pyrophosphate binding (GO:0030976);;	K01568|1.0e-178|sita:101776753|K01568 pyruvate decarboxylase [EC:4.1.1.1] | (RefSeq) pyruvate decarboxylase 2	Glycolysis / Gluconeogenesis (ko00010)	[EH]	Amino acid transport and metabolism;; Coenzyme transport and metabolism	Thiamine pyrophosphate enzyme, N-terminal TPP binding domain	Pyruvate decarboxylase 2 OS=Oryza sativa subsp. japonica OX=39947 GN=PDC2 PE=2 SV=1	--	--	Thiamine pyrophosphate enzyme, N-terminal TPP-binding domain-containing protein [Panicum miliaceum]	molecular function: binding (GO:0005488)
gene.C2845_PM16G21150	0.86787	0.740757	1.28e-09	3.19704	up	--	--	--	--	--	--	--	Wound-induced protein	--	S	Function unknown	uncharacterized protein LOC112900285 [Panicum hallii]	--
gene.C2845_PM03G15010	0.918664	0.880007	6.39e-06	2.00728	up	--	--	Molecular Function: phospholipase A2 activity (GO:0004623);; Biological Process: phospholipid metabolic process (GO:0006644);; Biological Process: arachidonic acid secretion (GO:0050482);;	--	--	--	--	--	--	S	Function unknown	uncharacterized protein C2845_PM03G15010 [Panicum miliaceum]	molecular function: catalytic activity (GO:0003824);; biological process: metabolic process (GO:0008152);; biological process: cellular process (GO:0009987);; biological process: single-organism process (GO:0044699);; biological process: localization (GO:0051179)
gene.C2845_PM18G04460	0.7473	0.68349	9.54e-09	2.60104	up	--	--	Molecular Function: hydrolase activity, acting on glycosyl bonds (GO:0016798);; Biological Process: xylan catabolic process (GO:0045493);;	K01183|1.1e-145|sita:101786936|K01183 chitinase [EC:3.2.1.14] | (RefSeq) xylanase inhibitor protein 1	Amino sugar and nucleotide sugar metabolism (ko00520)	--	--	Glycosyl hydrolases family 18	Xylanase inhibitor protein 1 OS=Oryza sativa subsp. japonica OX=39947 GN=RIXI PE=1 SV=1	M	Cell wall/membrane/envelope biogenesis	putative xylanase inhibitor protein [Panicum miliaceum]	molecular function: catalytic activity (GO:0003824);; biological process: metabolic process (GO:0008152);; biological process: cellular process (GO:0009987)
gene.C2845_PM06G28580	0.798655	0.789122	3.19e-10	2.79128	up	--	--	--	--	--	--	--	Pollen protein Ole e 1 like	--	S	Function unknown	hypothetical protein C2845_PM06G28580 [Panicum miliaceum]	--
gene.C2845_PM10G01930	0.900937	0.812684	8.89e-07	2.30896	up	--	--	Cellular Component: integral component of membrane (GO:0016021);;	--	--	--	--	Early nodulin 93 ENOD93 protein	Early nodulin-93 OS=Glycine max OX=3847 PE=2 SV=1	S	Function unknown	early nodulin-93-like [Panicum miliaceum]	cellular component: membrane (GO:0016020);; cellular component: membrane part (GO:0044425)
gene.C2845_PM02G07810	0.711121	0.451741	0.00310535	1.50176	up	--	--	--	--	--	--	--	Protein of unknown function (DUF620)	--	S	Function unknown	uncharacterized protein C2845_PM02G07810 [Panicum miliaceum]	--
gene.C2845_PM07G23660	0.850527	0.704598	0.00613764	1.65096	up	--	--	Biological Process: transcription, DNA-templated (GO:0006351);; Molecular Function: sequence-specific DNA binding (GO:0043565);;	--	--	--	--	Seed dormancy control	Protein DOG1-like 3 OS=Arabidopsis thaliana OX=3702 GN=DOGL3 PE=2 SV=1	S	Function unknown	transcription factor HBP-1b(c38)-like [Panicum miliaceum]	biological process: metabolic process (GO:0008152);; biological process: cellular process (GO:0009987);; molecular function: binding (GO:0005488)
gene.C2845_PM06G00090	0.875701	0.779871	1.14e-09	1.12224	up	[G]	Carbohydrate transport and metabolism	Molecular Function: 6-phosphofructokinase activity (GO:0003872);; Molecular Function: ATP binding (GO:0005524);; Cellular Component: cytoplasm (GO:0005737);; Biological Process: fructose 6-phosphate metabolic process (GO:0006002);; Molecular Function: metal ion binding (GO:0046872);;	K00850|7.9e-308|sita:101762411|K00850 6-phosphofructokinase 1 [EC:2.7.1.11] | (RefSeq) ATP-dependent 6-phosphofructokinase 6	Glycolysis / Gluconeogenesis (ko00010);; Pentose phosphate pathway (ko00030);; Fructose and mannose metabolism (ko00051);; Galactose metabolism (ko00052);; Carbon metabolism (ko01200);; Biosynthesis of amino acids (ko01230);; RNA degradation (ko03018)	[G]	Carbohydrate transport and metabolism	Phosphofructokinase	ATP-dependent 6-phosphofructokinase 3 OS=Arabidopsis thaliana OX=3702 GN=PFK3 PE=1 SV=1	G	Carbohydrate transport and metabolism	hypothetical protein C2845_PM06G00090 [Panicum miliaceum]	molecular function: catalytic activity (GO:0003824);; biological process: metabolic process (GO:0008152);; biological process: cellular process (GO:0009987);; molecular function: binding (GO:0005488);; cellular component: cell (GO:0005623);; cellular component: cell part (GO:0044464)
gene.C2845_PM14G01450	0.862446	0.92877	1.65e-17	1.68766	up	--	--	Biological Process: negative regulation of transcription, DNA-templated (GO:0045892);;	K03260|1.7e-12|lja:Lj4g3v1989860.1|K03260 translation initiation factor 4G | (RefSeq) Lj4g3v1989860.1; -	RNA transport (ko03013)	[T]	Signal transduction mechanisms	MA3 domain	MA3 DOMAIN-CONTAINING TRANSLATION REGULATORY FACTOR 1 OS=Arabidopsis thaliana OX=3702 GN=MRF1 PE=1 SV=1	T	Signal transduction mechanisms	uncharacterized protein C2845_PM14G01450 [Panicum miliaceum]	biological process: biological regulation (GO:0065007)
gene.C2845_PM02G37570	0.812574	0.696672	0.000362688	1.36855	up	--	--	Biological Process: cell cycle (GO:0007049);; Molecular Function: cyclin-dependent protein serine/threonine kinase regulator activity (GO:0016538);; Biological Process: cell division (GO:0051301);;	--	--	[D]	Cell cycle control, cell division, chromosome partitioning	Cyclin-dependent kinase regulatory subunit	Cyclin-dependent kinases regulatory subunit 1 OS=Oryza sativa subsp. indica OX=39946 GN=CKS1 PE=2 SV=1	D	Cell cycle control, cell division, chromosome partitioning	cyclin-dependent kinases regulatory subunit 1 [Panicum miliaceum]	biological process: cellular process (GO:0009987);; biological process: single-organism process (GO:0044699);; molecular function: molecular function regulator (GO:0098772);; biological process: biological regulation (GO:0065007)
gene.C2845_PM11G30600	0.916518	0.782086	0.00399112	1.39991	up	--	--	--	K03029|2.2e-15|lang:109332961|K03029 26S proteasome regulatory subunit N10 | (RefSeq) 26S proteasome non-ATPase regulatory subunit 4 homolog	Proteasome (ko03050)	--	--	Protein of unknown function (DUF632)	Protein ROLLING AND ERECT LEAF 2 OS=Oryza sativa subsp. japonica OX=39947 GN=REL2 PE=2 SV=1	S	Function unknown	uncharacterized protein C2845_PM11G30600 [Panicum miliaceum]	--
gene.C2845_PM06G15910	0.985537	0.826654	2.8e-13	2.11013	up	--	--	Cellular Component: integral component of membrane (GO:0016021);;	--	--	--	--	Hypoxia induced protein conserved region	--	S	Function unknown	uncharacterized protein C2845_PM06G15910 [Panicum miliaceum]	cellular component: membrane (GO:0016020);; cellular component: membrane part (GO:0044425)
gene.C2845_PM15G24660	0.777232	0.711818	3.02e-05	1.26192	up	--	--	Biological Process: phospholipid metabolic process (GO:0006644);; Molecular Function: transferase activity, transferring acyl groups (GO:0016746);;	K13511|1.2e-153|sita:101756868|K13511 monolysocardiolipin acyltransferase [EC:2.3.1.-] | (RefSeq) N-acylphosphatidylethanolamine synthase	Glycerophospholipid metabolism (ko00564)	[I]	Lipid transport and metabolism	Acyltransferase	N-acylphosphatidylethanolamine synthase OS=Arabidopsis thaliana OX=3702 GN=At1g78690 PE=2 SV=1	I	Lipid transport and metabolism	N-acylphosphatidylethanolamine synthase isoform X2 [Panicum miliaceum]	biological process: metabolic process (GO:0008152);; biological process: cellular process (GO:0009987);; biological process: single-organism process (GO:0044699);; molecular function: catalytic activity (GO:0003824)

## Sheet:  domestication-related
#ID	Module Membership	gene significance	FDR	log2FC	regulated	COG_class	COG_class_annotation	GO_annotation	KEGG_annotation	KEGG_pathway_annotation	KOG_class	KOG_class_annotation	Pfam_annotation	Swiss_Prot_annotation	eggNOG_class	eggNOG_class_annotation	NR_annotation	GO_second_level_annotation
gene.C2845_PM09G09060	0.924607	0.839695	6.37e-09	-1.11358	down	--	--	Biological Process: reproduction (GO:0000003);; Biological Process: microtubule cytoskeleton organization (GO:0000226);; Biological Process: polysaccharide biosynthetic process (GO:0000271);; Biological Process: mitotic cell cycle (GO:0000278);; Biological Process: mitotic cytokinesis (GO:0000281);; Biological Process: cytokinesis (GO:0000910);; Biological Process: response to acid chemical (GO:0…	K13109|5.7e-08|mdm:103400894|K13109 IK cytokine | (RefSeq) suppressor of mec-8 and unc-52 protein homolog 2-like	--	[S]	Function unknown	Armadillo/beta-catenin-like repeat	Protein CELLULOSE SYNTHASE INTERACTIVE 1 OS=Arabidopsis thaliana OX=3702 GN=CSI1 PE=1 SV=1	S	Function unknown	hypothetical protein C2845_PM09G09060 [Panicum miliaceum]	biological process: reproduction (GO:0000003);; biological process: cellular process (GO:0009987);; biological process: cellular component organization or biogenesis (GO:0071840);; biological process: metabolic process (GO:0008152);; biological process: single-organism process (GO:0044699);; biological process: response to stimulus (GO:0050896);; biological process: biological regulation (GO:0065…
gene.C2845_PM09G08590	0.900119	0.816753	0.000875845	-1.33184	down	--	--	Molecular Function: protein dimerization activity (GO:0046983);;	--	--	--	--	Helix-loop-helix DNA-binding domain	Transcription factor ILI4 OS=Oryza sativa subsp. indica OX=39946 GN=ILI4 PE=3 SV=1	K	Transcription	transcription factor ILI4 [Panicum hallii]	molecular function: binding (GO:0005488)
gene.C2845_PM09G08490	0.731301	0.5703	5.59e-07	-1.39343	down	[G]	Carbohydrate transport and metabolism	Molecular Function: channel activity (GO:0015267);; Cellular Component: integral component of membrane (GO:0016021);;	K09874|3.8e-85|sita:101761222|K09874 aquaporin NIP | (RefSeq) aquaporin NIP2-2	--	[G]	Carbohydrate transport and metabolism	Major intrinsic protein	Aquaporin NIP2-2 OS=Zea mays OX=4577 GN=NIP2-2 PE=2 SV=1	P	Inorganic ion transport and metabolism	aquaporin NIP2-2 [Panicum miliaceum]	molecular function: transporter activity (GO:0005215);; biological process: localization (GO:0051179);; cellular component: membrane (GO:0016020);; cellular component: membrane part (GO:0044425)
gene.C2845_PM08G10890	0.889791	0.788703	5.09e-18	-2.21227	down	--	--	Molecular Function: peroxidase activity (GO:0004601);; Cellular Component: extracellular region (GO:0005576);; Biological Process: response to oxidative stress (GO:0006979);; Molecular Function: heme binding (GO:0020037);; Biological Process: hydrogen peroxide catabolic process (GO:0042744);; Molecular Function: metal ion binding (GO:0046872);;	K00430|2.1e-186|sita:101775549|K00430 peroxidase [EC:1.11.1.7] | (RefSeq) peroxidase 2	Phenylpropanoid biosynthesis (ko00940)	--	--	Peroxidase	Peroxidase 2 OS=Zea mays OX=4577 GN=PER2 PE=2 SV=1	Q	Secondary metabolites biosynthesis, transport and catabolism	uncharacterized protein C2845_PM08G10890 [Panicum miliaceum]	molecular function: catalytic activity (GO:0003824);; molecular function: antioxidant activity (GO:0016209);; biological process: metabolic process (GO:0008152);; biological process: cellular process (GO:0009987);; biological process: single-organism process (GO:0044699);; biological process: response to stimulus (GO:0050896);; biological process: detoxification (GO:0098754);; cellular component:…
gene.C2845_PM03G24040	0.879669	0.690444	0.00156728	-1.07267	down	--	--	Biological Process: response to acid chemical (GO:0001101);; Biological Process: response to stress (GO:0006950);; Biological Process: defense response (GO:0006952);; Biological Process: biological_process (GO:0008150);; Biological Process: response to external stimulus (GO:0009605);; Biological Process: response to biotic stimulus (GO:0009607);; Biological Process: response to fungus (GO:0009620…	K08238|2.0e-19|brp:103847104|K08238 xyloglucan 6-xylosyltransferase [EC:2.4.2.39] | (RefSeq) probable xyloglucan 6-xylosyltransferase 3	--	--	--	LURP-one-related	Protein LURP-one-related 15 OS=Arabidopsis thaliana OX=3702 GN=At5g01750 PE=1 SV=1	S	Function unknown	protein LURP-one-related 15-like [Panicum miliaceum]	biological process: response to stimulus (GO:0050896);; biological process: multi-organism process (GO:0051704)
gene.C2845_PM01G47160	0.712496	0.605432	0.000873248	1.01372	up	--	--	Molecular Function: zinc ion binding (GO:0008270);;	--	--	--	--	PLATZ transcription factor	--	S	Function unknown	uncharacterized protein C2845_PM01G47160 [Panicum miliaceum]	molecular function: binding (GO:0005488)
gene.C2845_PM08G24050	0.865766	0.726271	1.33e-11	2.33399	up	[P]	Inorganic ion transport and metabolism	Molecular Function: monooxygenase activity (GO:0004497);;	K11816|5.6e-234|sita:101766944|K11816 indole-3-pyruvate monooxygenase [EC:1.14.13.168] | (RefSeq) indole-3-pyruvate monooxygenase YUCCA2	Tryptophan metabolism (ko00380)	[Q]	Secondary metabolites biosynthesis, transport and catabolism	Flavin-binding monooxygenase-like	Indole-3-pyruvate monooxygenase YUCCA2 OS=Arabidopsis thaliana OX=3702 GN=YUC2 PE=1 SV=1	Q	Secondary metabolites biosynthesis, transport and catabolism	indole-3-pyruvate monooxygenase YUCCA2-like [Panicum miliaceum]	molecular function: catalytic activity (GO:0003824);; biological process: metabolic process (GO:0008152);; biological process: single-organism process (GO:0044699)
gene.C2845_PM08G11380	0.797947	0.721869	5.69e-06	1.03073	up	--	--	--	--	--	--	--	--	--	--	--	uncharacterized protein C2845_PM08G11380 [Panicum miliaceum]	--
gene.C2845_PM08G11440	0.82472	0.750289	7.54e-24	1.82733	up	[I]	Lipid transport and metabolism	Molecular Function: phospholipase D activity (GO:0004630);; Biological Process: phosphatidic acid biosynthetic process (GO:0006654);; Biological Process: lipid catabolic process (GO:0016042);; Molecular Function: phosphatidylinositol binding (GO:0035091);; Biological Process: inositol lipid-mediated signaling (GO:0048017);; Molecular Function: N-acylphosphatidylethanolamine-specific phospholipase…	K01115|0.0e+00|sita:101783531|K01115 phospholipase D1/2 [EC:3.1.4.4] | (RefSeq) phospholipase D zeta 1 isoform X1	Glycerophospholipid metabolism (ko00564);; Ether lipid metabolism (ko00565);; Endocytosis (ko04144)	[I]	Lipid transport and metabolism	Phospholipase D Active site motif	Phospholipase D zeta 1 OS=Arabidopsis thaliana OX=3702 GN=PLDZETA1 PE=1 SV=1	I	Lipid transport and metabolism	phospholipase D zeta 1-like [Panicum miliaceum]	molecular function: catalytic activity (GO:0003824);; biological process: metabolic process (GO:0008152);; biological process: cellular process (GO:0009987);; biological process: single-organism process (GO:0044699);; molecular function: binding (GO:0005488);; biological process: signaling (GO:0023052);; biological process: response to stimulus (GO:0050896);; biological process: biological regula…
gene.C2845_PM03G24360	0.848077	0.723434	1.5e-12	3.32089	up	--	--	--	--	--	--	--	Thylakoid soluble phosphoprotein TSP9	--	S	Function unknown	uncharacterized protein C2845_PM03G24360 [Panicum miliaceum]	--
gene.C2845_PM09G18260	0.870249	0.742086	7.25e-18	4.06249	up	[QR]	Secondary metabolites biosynthesis, transport and catabolism;; General function prediction only	Molecular Function: oxidoreductase activity (GO:0016491);;	K08070|2.9e-87|brp:103846278|K08070 2-alkenal reductase [EC:1.3.1.74] | (RefSeq) NADP-dependent alkenal double bond reductase P2	--	[R]	General function prediction only	N-terminal domain of oxidoreductase	NADP-dependent alkenal double bond reductase P2 OS=Arabidopsis thaliana OX=3702 GN=P2 PE=2 SV=2	S	Function unknown	NADP-dependent alkenal double bond reductase P2-like [Panicum miliaceum]	molecular function: catalytic activity (GO:0003824)
gene.C2845_PM01G01760	0.918462	0.604617	2.34e-24	2.84057	up	[G]	Carbohydrate transport and metabolism	Molecular Function: oxidoreductase activity, acting on the aldehyde or oxo group of donors, NAD or NADP as acceptor (GO:0016620);;	K05298|6.3e-131|sbi:110431784|K05298 glyceraldehyde-3-phosphate dehydrogenase (NADP+) (phosphorylating) [EC:1.2.1.13] | (RefSeq) glyceraldehyde-3-phosphate dehydrogenase B, chloroplastic	Carbon fixation in photosynthetic organisms (ko00710);; Carbon metabolism (ko01200)	[G]	Carbohydrate transport and metabolism	Glyceraldehyde 3-phosphate dehydrogenase, NAD binding domain	Glyceraldehyde-3-phosphate dehydrogenase B, chloroplastic OS=Spinacia oleracea OX=3562 GN=GAPB PE=1 SV=1	G	Carbohydrate transport and metabolism	hypothetical protein C2845_PM01G01760 [Panicum miliaceum]	molecular function: catalytic activity (GO:0003824);; biological process: metabolic process (GO:0008152);; biological process: single-organism process (GO:0044699)
gene.C2845_PM02G19080	0.828592	0.574966	3.88e-07	1.52582	up	--	--	--	--	--	--	--	--	--	--	--	uncharacterized protein C2845_PM02G19080 [Panicum miliaceum]	--
gene.C2845_PM02G12590	0.871753	0.570291	7.72e-05	1.24664	up	--	--	Cellular Component: chromosome, centromeric region (GO:0000775);; Cellular Component: nucleus (GO:0005634);; Biological Process: meiotic chromosome segregation (GO:0045132);;	--	--	--	--	Shugoshin C terminus	Shugoshin-1 OS=Oryza sativa subsp. japonica OX=39947 GN=SGO1 PE=2 SV=1	S	Function unknown	shugoshin-1 [Panicum miliaceum]	cellular component: cell (GO:0005623);; cellular component: organelle (GO:0043226);; cellular component: organelle part (GO:0044422);; cellular component: cell part (GO:0044464);; biological process: reproduction (GO:0000003);; biological process: cellular process (GO:0009987);; biological process: reproductive process (GO:0022414);; biological process: single-organism process (GO:0044699)
gene.C2845_PM02G06070	0.894664	0.608734	0.00903429	-1.88965	down	--	--	Molecular Function: peroxidase activity (GO:0004601);; Cellular Component: extracellular region (GO:0005576);; Biological Process: response to oxidative stress (GO:0006979);; Molecular Function: heme binding (GO:0020037);; Biological Process: hydrogen peroxide catabolic process (GO:0042744);; Molecular Function: metal ion binding (GO:0046872);;	K00430|2.6e-170|sita:101758359|K00430 peroxidase [EC:1.11.1.7] | (RefSeq) peroxidase 51	Phenylpropanoid biosynthesis (ko00940)	--	--	Peroxidase	Peroxidase 51 OS=Arabidopsis thaliana OX=3702 GN=PER51 PE=2 SV=1	Q	Secondary metabolites biosynthesis, transport and catabolism	peroxidase 51-like [Panicum miliaceum]	molecular function: catalytic activity (GO:0003824);; molecular function: antioxidant activity (GO:0016209);; biological process: metabolic process (GO:0008152);; biological process: cellular process (GO:0009987);; biological process: single-organism process (GO:0044699);; biological process: response to stimulus (GO:0050896);; biological process: detoxification (GO:0098754);; cellular component:…
gene.C2845_PM01G01270	0.844436	0.54206	0.000696044	-2.17988	down	--	--	Molecular Function: molecular_function (GO:0003674);; Molecular Function: transporter activity (GO:0005215);; Cellular Component: cellular_component (GO:0005575);; Cellular Component: intracellular (GO:0005622);; Cellular Component: cell (GO:0005623);; Cellular Component: cytoplasm (GO:0005737);; Cellular Component: mitochondrion (GO:0005739);; Cellular Component: mitochondrial envelope (GO:00057…	K17794|5.3e-99|sita:101774473|K17794 mitochondrial import inner membrane translocase subunit TIM23 | (RefSeq) mitochondrial import inner membrane translocase subunit TIM23-2	--	[U]	Intracellular trafficking, secretion, and vesicular transport	Tim17/Tim22/Tim23/Pmp24 family	Mitochondrial import inner membrane translocase subunit TIM23-2 OS=Arabidopsis thaliana OX=3702 GN=TIM23-2 PE=1 SV=1	U	Intracellular trafficking, secretion, and vesicular transport	mitochondrial import inner membrane translocase subunit TIM23-2-like [Panicum miliaceum]	molecular function: transporter activity (GO:0005215);; cellular component: cell (GO:0005623);; cellular component: cell part (GO:0044464);; cellular component: organelle (GO:0043226);; cellular component: organelle part (GO:0044422);; cellular component: membrane (GO:0016020);; cellular component: macromolecular complex (GO:0032991);; cellular component: membrane part (GO:0044425);; biological p…
gene.C2845_PM01G01280	0.827941	0.745537	1.97e-05	-2.1138	down	--	--	Molecular Function: molybdate ion transmembrane transporter activity (GO:0015098);; Cellular Component: integral component of membrane (GO:0016021);;	K24175|1.9e-256|sita:101774871|K24175 MFS transporter, MFS domain-containing protein family, molybdate-anion transporter | (RefSeq) molybdate-anion transporter	--	[G]	Carbohydrate transport and metabolism	Sugar-tranasporters, 12 TM	--	G	Carbohydrate transport and metabolism	molybdate-anion transporter-like [Panicum hallii]	molecular function: transporter activity (GO:0005215);; biological process: localization (GO:0051179);; cellular component: membrane (GO:0016020);; cellular component: membrane part (GO:0044425)
gene.C2845_PM01G47100	0.864774	0.501341	0.00777756	-2.11699	down	--	--	Biological Process: response to acid chemical (GO:0001101);; Molecular Function: molecular_function (GO:0003674);; Molecular Function: enzyme inhibitor activity (GO:0004857);; Molecular Function: protein phosphatase inhibitor activity (GO:0004864);; Molecular Function: binding (GO:0005488);; Molecular Function: protein binding (GO:0005515);; Cellular Component: cellular_component (GO:0005575);; C…	K14496|7.8e-104|sita:101776342|K14496 abscisic acid receptor PYR/PYL family | (RefSeq) abscisic acid receptor PYR1	MAPK signaling pathway - plant (ko04016);; Plant hormone signal transduction (ko04075)	--	--	Polyketide cyclase / dehydrase and lipid transport	Abscisic acid receptor PYL10 OS=Oryza sativa subsp. japonica OX=39947 GN=PYL10 PE=1 SV=1 脱落酸受体	S	Function unknown	abscisic acid receptor PYR1-like [Panicum miliaceum]	biological process: response to stimulus (GO:0050896);; molecular function: molecular function regulator (GO:0098772);; biological process: biological regulation (GO:0065007);; molecular function: binding (GO:0005488);; cellular component: cell (GO:0005623);; cellular component: cell part (GO:0044464);; cellular component: organelle (GO:0043226);; biological process: cellular process (GO:0009987)…
gene.C2845_PM01G40660	0.817452	0.567778	3.87e-08	-4.69386	down	--	--	--	--	--	--	--	--	--	--	--	hypothetical protein C2845_PM01G40660 [Panicum miliaceum]	--
gene.C2845_PM02G35360	0.929242	0.688756	5.84e-07	-4.77282	down	[M]	Cell wall/membrane/envelope biogenesis	Cellular Component: Golgi apparatus (GO:0005794);; Biological Process: plant-type secondary cell wall biogenesis (GO:0009834);; Molecular Function: glucuronosyltransferase activity (GO:0015020);; Cellular Component: integral component of membrane (GO:0016021);; Biological Process: xylan biosynthetic process (GO:0045492);;	K20890|0.0e+00|sita:101769886|K20890 xylan alpha-glucuronosyltransferase [EC:2.4.1.-] | (RefSeq) UDP-glucuronate:xylan alpha-glucuronosyltransferase 2 isoform X1	--	[G]	Carbohydrate transport and metabolism	Glycosyl transferase family 8	UDP-glucuronate:xylan alpha-glucuronosyltransferase 2 OS=Arabidopsis thaliana OX=3702 GN=GUX2 PE=2 SV=1	G	Carbohydrate transport and metabolism	UDP-glucuronate:xylan alpha-glucuronosyltransferase 2 isoform X1 [Panicum miliaceum]	cellular component: cell (GO:0005623);; cellular component: organelle (GO:0043226);; cellular component: cell part (GO:0044464);; biological process: cellular process (GO:0009987);; biological process: cellular component organization or biogenesis (GO:0071840);; molecular function: catalytic activity (GO:0003824);; cellular component: membrane (GO:0016020);; cellular component: membrane part (GO:…
gene.C2845_PM02G34810	0.840917	0.548244	0.0005467	-2.51533	down	--	--	Biological Process: lipid transport (GO:0006869);; Molecular Function: lipid binding (GO:0008289);;	--	--	--	--	Probable lipid transfer	--	O	Posttranslational modification, protein turnover, chaperones	non-specific lipid-transfer protein-like protein [Panicum miliaceum]	biological process: single-organism process (GO:0044699);; biological process: localization (GO:0051179);; molecular function: binding (GO:0005488)
gene.C2845_PM02G34990	0.820488	0.607949	2.28e-05	-2.49628	down	--	--	Biological Process: negative regulation of response to salt stress (GO:1901001);;	--	--	--	--	VQ motif	VQ motif-containing protein 9 OS=Arabidopsis thaliana OX=3702 GN=VQ9 PE=1 SV=1	S	Function unknown	vegetative cell wall protein gp1-like [Panicum miliaceum]	biological process: biological regulation (GO:0065007)
gene.C2845_PM02G35170	0.753051	0.785759	7.06e-15	1.9414	up	--	--	Molecular Function: protein binding (GO:0005515);; Cellular Component: cellular_component (GO:0005575);; Cellular Component: intracellular (GO:0005622);; Cellular Component: cell (GO:0005623);; Cellular Component: nucleus (GO:0005634);; Cellular Component: nucleoplasm (GO:0005654);; Biological Process: cellular protein modification process (GO:0006464);; Biological Process: nitrogen compound meta…	K11807|0.0e+00|zma:103631824|K11807 WD and tetratricopeptide repeats protein 1 | (RefSeq) DDB1- and CUL4-associated factor 8 isoform X1	--	[R]	General function prediction only	WD domain, G-beta repeat	Protein ALTERED SEED GERMINATION 2 OS=Arabidopsis thaliana OX=3702 GN=ASG2 PE=1 SV=1	S	Function unknown	uncharacterized protein C2845_PM02G35170 [Panicum miliaceum]	molecular function: binding (GO:0005488);; cellular component: cell (GO:0005623);; cellular component: cell part (GO:0044464);; cellular component: organelle (GO:0043226);; cellular component: organelle part (GO:0044422);; biological process: metabolic process (GO:0008152);; biological process: cellular process (GO:0009987);; cellular component: membrane-enclosed lumen (GO:0031974)
gene.C2845_PM02G34800	0.936406	0.578302	0.000172516	2.40436	up	[I]	Lipid transport and metabolism	Molecular Function: inositol-3-phosphate synthase activity (GO:0004512);; Biological Process: inositol biosynthetic process (GO:0006021);; Biological Process: phospholipid biosynthetic process (GO:0008654);;	K01858|4.6e-291|sita:101773790|K01858 myo-inositol-1-phosphate synthase [EC:5.5.1.4] | (RefSeq) inositol-3-phosphate synthase-like	Inositol phosphate metabolism (ko00562)	[I]	Lipid transport and metabolism	Myo-inositol-1-phosphate synthase	Inositol-3-phosphate synthase OS=Zea mays OX=4577 PE=2 SV=2	I	Lipid transport and metabolism	inositol-3-phosphate synthase-like [Panicum miliaceum]	molecular function: catalytic activity (GO:0003824);; biological process: metabolic process (GO:0008152);; biological process: cellular process (GO:0009987);; biological process: single-organism process (GO:0044699)
gene.C2845_PM02G18990	0.869272	0.545367	0.00437198	-2.13613	down	--	--	--	--	--	--	--	Tetratricopeptide repeat	--	--	--	uncharacterized protein C2845_PM02G18990 [Panicum miliaceum]	--
gene.C2845_PM02G18980	0.949145	0.782416	5.23e-09	4.43377	up	--	--	Biological Process: transcription, DNA-templated (GO:0006351);; Cellular Component: transcriptional repressor complex (GO:0017053);;	--	--	[BDT]	Chromatin structure and dynamics;; Cell cycle control, cell division, chromosome partitioning;; Signal transduction mechanisms	DIRP	Protein ALWAYS EARLY 3 OS=Arabidopsis thaliana OX=3702 GN=ALY3 PE=1 SV=1	--	--	hypothetical protein C2845_PM02G18980 [Panicum miliaceum]	biological process: metabolic process (GO:0008152);; biological process: cellular process (GO:0009987);; cellular component: macromolecular complex (GO:0032991)
gene.C2845_PM07G11550	0.727604	0.668874	0.00010456	-2.25498	down	--	--	Molecular Function: DNA binding (GO:0003677);; Cellular Component: nucleus (GO:0005634);;	K08869|7.6e-33|cre:CHLREDRAFT_165812|K08869 aarF domain-containing kinase | (RefSeq) predicted protein	--	[O]	Posttranslational modification, protein turnover, chaperones	Myb-like DNA-binding domain	Transcription factor MYBS1 OS=Oryza sativa subsp. indica OX=39946 GN=MYBS1 PE=3 SV=1	K	Transcription	hypothetical protein C2845_PM07G11550 [Panicum miliaceum]	molecular function: binding (GO:0005488);; cellular component: cell (GO:0005623);; cellular component: organelle (GO:0043226);; cellular component: cell part (GO:0044464)
gene.C2845_PM02G33250	0.950481	0.580685	0.00325651	-1.21968	down	[G]	Carbohydrate transport and metabolism	Molecular Function: hydrolase activity, hydrolyzing O-glycosyl compounds (GO:0004553);; Biological Process: carbohydrate metabolic process (GO:0005975);; Molecular Function: carbohydrate binding (GO:0030246);;	K05546|0.0e+00|sita:101767458|K05546 mannosyl-oligosaccharide alpha-1,3-glucosidase [EC:3.2.1.207] | (RefSeq) probable glucan 1,3-alpha-glucosidase	N-Glycan biosynthesis (ko00510);; Protein processing in endoplasmic reticulum (ko04141)	[GMO]	Carbohydrate transport and metabolism;; Cell wall/membrane/envelope biogenesis;; Posttranslational modification, protein turnover, chaperones	Glycosyl hydrolases family 31	Probable glucan 1,3-alpha-glucosidase OS=Oryza sativa subsp. japonica OX=39947 GN=Os03g0216600 PE=3 SV=1	G	Carbohydrate transport and metabolism	putative glucan 1,3-alpha-glucosidase [Panicum miliaceum]	molecular function: catalytic activity (GO:0003824);; biological process: metabolic process (GO:0008152);; molecular function: binding (GO:0005488)
gene.C2845_PM01G09200	0.977255	0.512569	0.00784721	-2.86687	down	--	--	Molecular Function: hydrolase activity, hydrolyzing O-glycosyl compounds (GO:0004553);; Biological Process: carbohydrate metabolic process (GO:0005975);;	K19891|6.4e-63|smo:SELMODRAFT_87871|K19891 glucan endo-1,3-beta-glucosidase 1/2/3 [EC:3.2.1.39] | (RefSeq) hypothetical protein	Starch and sucrose metabolism (ko00500)	--	--	Glycosyl hydrolases family 17	Glucan endo-1,3-beta-glucosidase 11 OS=Arabidopsis thaliana OX=3702 GN=At1g32860 PE=2 SV=1	G	Carbohydrate transport and metabolism	glucan endo-1,3-beta-glucosidase 11-like [Panicum miliaceum]	molecular function: catalytic activity (GO:0003824);; biological process: metabolic process (GO:0008152)
gene.C2845_PM01G09220	0.887432	0.59659	1.33e-07	1.65544	up	--	--	Molecular Function: DNA binding (GO:0003677);; Cellular Component: nucleus (GO:0005634);;	--	--	--	--	Williams-Beuren syndrome DDT (WSD), D-TOX E motif	Homeobox-DDT domain protein RLT3 OS=Arabidopsis thaliana OX=3702 GN=RLT3 PE=3 SV=1	K	Transcription	uncharacterized protein C2845_PM01G09220 [Panicum miliaceum]	molecular function: binding (GO:0005488);; cellular component: cell (GO:0005623);; cellular component: organelle (GO:0043226);; cellular component: cell part (GO:0044464)
gene.C2845_PM01G09170	0.97859	0.52941	9.47e-06	5.30466	up	[O]	Posttranslational modification, protein turnover, chaperones	Biological Process: response to reactive oxygen species (GO:0000302);; Molecular Function: molecular_function (GO:0003674);; Molecular Function: binding (GO:0005488);; Molecular Function: protein binding (GO:0005515);; Cellular Component: cellular_component (GO:0005575);; Cellular Component: intracellular (GO:0005622);; Cellular Component: cell (GO:0005623);; Cellular Component: cytoplasm (GO:000…	K13993|8.4e-118|sita:101770422|K13993 HSP20 family protein | (RefSeq) 26.7 kDa heat shock protein, chloroplastic	Protein processing in endoplasmic reticulum (ko04141)	[O]	Posttranslational modification, protein turnover, chaperones	Hsp20/alpha crystallin family	26.7 kDa heat shock protein, chloroplastic OS=Oryza sativa subsp. japonica OX=39947 GN=HSP26.7 PE=2 SV=1	O	Posttranslational modification, protein turnover, chaperones	26.7 kDa heat shock protein, chloroplastic [Panicum miliaceum]	biological process: response to stimulus (GO:0050896);; molecular function: binding (GO:0005488);; cellular component: cell (GO:0005623);; cellular component: cell part (GO:0044464);; biological process: biological regulation (GO:0065007);; biological process: cellular process (GO:0009987);; biological process: cellular component organization or biogenesis (GO:0071840);; cellular component: nucle…
gene.C2845_PM01G09090	0.859516	0.548087	4.26e-08	3.0799	up	--	--	Biological Process: formation of cytoplasmic translation initiation complex (GO:0001732);; Molecular Function: translation initiation factor activity (GO:0003743);; Cellular Component: eukaryotic translation initiation factor 3 complex (GO:0005852);; Cellular Component: eukaryotic 43S preinitiation complex (GO:0016282);; Molecular Function: translation initiation factor binding (GO:0031369);; Cel…	K03252|0.0e+00|sita:101760068|K03252 translation initiation factor 3 subunit C | (RefSeq) eukaryotic translation initiation factor 3 subunit C	RNA transport (ko03013)	[J]	Translation, ribosomal structure and biogenesis	Eukaryotic translation initiation factor 3 subunit 8 N-terminus	Eukaryotic translation initiation factor 3 subunit C OS=Medicago truncatula OX=3880 GN=TIF3C1 PE=2 SV=1	J	Translation, ribosomal structure and biogenesis	eukaryotic translation initiation factor 3 subunit C [Panicum miliaceum]	biological process: cellular process (GO:0009987);; biological process: cellular component organization or biogenesis (GO:0071840);; molecular function: binding (GO:0005488);; biological process: metabolic process (GO:0008152);; cellular component: cell (GO:0005623);; cellular component: macromolecular complex (GO:0032991);; cellular component: cell part (GO:0044464)
gene.C2845_PM03G23990	0.932654	0.633803	0.00447299	-1.81189	down	--	--	Biological Process: response to acid chemical (GO:0001101);; Biological Process: response to stress (GO:0006950);; Biological Process: defense response (GO:0006952);; Biological Process: biological_process (GO:0008150);; Biological Process: response to external stimulus (GO:0009605);; Biological Process: response to biotic stimulus (GO:0009607);; Biological Process: response to fungus (GO:0009620…	K08238|1.2e-23|brp:103847104|K08238 xyloglucan 6-xylosyltransferase [EC:2.4.2.39] | (RefSeq) probable xyloglucan 6-xylosyltransferase 3	--	--	--	LURP-one-related	Protein LURP-one-related 15 OS=Arabidopsis thaliana OX=3702 GN=At5g01750 PE=1 SV=1	S	Function unknown	hypothetical protein C2845_PM03G23990 [Panicum miliaceum]	biological process: response to stimulus (GO:0050896);; biological process: multi-organism process (GO:0051704)
gene.C2845_PM03G24050	0.796517	0.713116	0.000176766	1.43561	up	--	--	Cellular Component: integral component of membrane (GO:0016021);;	K14209|8.5e-206|sbi:8078467|K14209 solute carrier family 36 (proton-coupled amino acid transporter) | (RefSeq) amino acid transporter ANT1	--	[E]	Amino acid transport and metabolism	Transmembrane amino acid transporter protein	Amino acid transporter ANT1 OS=Arabidopsis thaliana OX=3702 GN=ANT1 PE=1 SV=1	E	Amino acid transport and metabolism	uncharacterized protein C2845_PM03G24050 [Panicum miliaceum]	cellular component: membrane (GO:0016020);; cellular component: membrane part (GO:0044425)
gene.C2845_PM02G12110	0.870524	0.667478	3.47e-06	2.18976	up	[J]	Translation, ribosomal structure and biogenesis	Molecular Function: RNA binding (GO:0003723);;	K11294|1.4e-124|sita:101780122|K11294 nucleolin | (RefSeq) nucleolin 2	--	[K]	Transcription	RNA recognition motif. (a.k.a. RRM, RBD, or RNP domain)	Nucleolin 2 OS=Oryza sativa subsp. japonica OX=39947 GN=Os04g0620700 PE=2 SV=2	A	RNA processing and modification	nucleolin 2-like [Panicum miliaceum]	molecular function: binding (GO:0005488)
gene.C2845_PM01G43720	0.778148	0.668548	4.36e-06	1.70671	up	[H]	Coenzyme transport and metabolism	Molecular Function: pyridoxamine-phosphate oxidase activity (GO:0004733);; Biological Process: pyridoxine biosynthetic process (GO:0008615);; Molecular Function: FMN binding (GO:0010181);; Molecular Function: metal ion binding (GO:0046872);; Molecular Function: NADHX epimerase activity (GO:0052856);; Molecular Function: NADPHX epimerase activity (GO:0052857);;	K23998|1.6e-271|zma:100381809|K23998 pyridoxal 5'-phosphate synthase / NAD(P)H-hydrate epimerase [EC:1.4.3.5 5.1.99.6] | (RefSeq) uncharacterized protein LOC100381809	Vitamin B6 metabolism (ko00750)	[S]	Function unknown	YjeF-related protein N-terminus	Pyridoxine/pyridoxamine 5'-phosphate oxidase 1, chloroplastic OS=Arabidopsis thaliana OX=3702 GN=PPOX1 PE=1 SV=1	H	Coenzyme transport and metabolism	hypothetical protein C2845_PM01G43720 [Panicum miliaceum]	molecular function: catalytic activity (GO:0003824);; biological process: metabolic process (GO:0008152);; biological process: single-organism process (GO:0044699);; biological process: cellular process (GO:0009987);; molecular function: binding (GO:0005488)
gene.C2845_PM02G34240	0.923208	0.73063	4.6e-07	3.98924	up	--	--	Cellular Component: integral component of membrane (GO:0016021);;	--	--	--	--	--	--	--	--	uncharacterized protein C2845_PM02G34240 [Panicum miliaceum]	cellular component: membrane (GO:0016020);; cellular component: membrane part (GO:0044425)
gene.C2845_PM02G34140	0.742173	0.657096	0.00394506	1.72528	up	--	--	--	--	--	--	--	Urb2/Npa2 family	--	S	Function unknown	uncharacterized protein C2845_PM02G34140 [Panicum miliaceum]	--
gene.C2845_PM01G01780	0.930244	0.850471	2.06e-08	5.15368	up	--	--	Cellular Component: integral component of membrane (GO:0016021);; Biological Process: transmembrane transport (GO:0055085);;	K24139|4.4e-147|sbi:8085692|K24139 auxin efflux carrier family protein | (RefSeq) protein PIN-LIKES 7 isoform X1	--	[S]	Function unknown	Membrane transport protein	Protein PIN-LIKES 7 OS=Arabidopsis thaliana OX=3702 GN=PILS7 PE=2 SV=1	S	Function unknown	hypothetical protein C2845_PM01G01780 [Panicum miliaceum]	cellular component: membrane (GO:0016020);; cellular component: membrane part (GO:0044425);; biological process: localization (GO:0051179)
gene.C2845_PM02G11930	0.837769	0.648492	2.04e-06	1.66667	up	[S]	Function unknown	Molecular Function: ATP binding (GO:0005524);;	K20093|0.0e+00|sita:101780890|K20093 DNA excision repair protein ERCC-6-like [EC:3.6.4.12] | (RefSeq) protein CHROMATIN REMODELING 24 isoform X1	--	[KL]	Transcription;; Replication, recombination and repair	SNF2 family N-terminal domain	Protein CHROMATIN REMODELING 24 OS=Arabidopsis thaliana OX=3702 GN=CHR24 PE=2 SV=1	--	--	protein CHROMATIN REMODELING 24 [Panicum miliaceum]	molecular function: binding (GO:0005488)
gene.C2845_PM02G12120	0.856862	0.641706	0.00705584	1.22863	up	[J]	Translation, ribosomal structure and biogenesis	Molecular Function: RNA binding (GO:0003723);;	K11294|6.6e-122|sita:101780122|K11294 nucleolin | (RefSeq) nucleolin 2	--	[K]	Transcription	RNA recognition motif. (a.k.a. RRM, RBD, or RNP domain)	Nucleolin 2 OS=Oryza sativa subsp. japonica OX=39947 GN=Os04g0620700 PE=2 SV=2	A	RNA processing and modification	nucleolin 2-like [Panicum miliaceum]	molecular function: binding (GO:0005488)
gene.C2845_PM01G39310	0.891613	0.55717	0.00224714	2.18486	up	--	--	Molecular Function: molecular_function (GO:0003674);; Molecular Function: nucleic acid binding (GO:0003676);; Molecular Function: RNA binding (GO:0003723);; Molecular Function: catalytic activity (GO:0003824);; Molecular Function: nuclease activity (GO:0004518);; Molecular Function: endonuclease activity (GO:0004519);; Molecular Function: binding (GO:0005488);; Cellular Component: cellular_compon…	--	--	[R]	General function prediction only	PPR repeat family	Pentatricopeptide repeat-containing protein At1g09820 OS=Arabidopsis thaliana OX=3702 GN=At1g09820 PE=2 SV=1	S	Function unknown	pentatricopeptide repeat-containing protein [Panicum miliaceum]	molecular function: binding (GO:0005488);; molecular function: catalytic activity (GO:0003824);; biological process: metabolic process (GO:0008152);; biological process: cellular process (GO:0009987);; cellular component: cell (GO:0005623);; cellular component: cell part (GO:0044464);; cellular component: organelle (GO:0043226)
gene.C2845_PM02G31810	0.984371	0.615995	1.93e-23	9.25246	up	[O]	Posttranslational modification, protein turnover, chaperones	Biological Process: response to reactive oxygen species (GO:0000302);; Molecular Function: molecular_function (GO:0003674);; Molecular Function: binding (GO:0005488);; Molecular Function: protein binding (GO:0005515);; Cellular Component: cellular_component (GO:0005575);; Cellular Component: intracellular (GO:0005622);; Cellular Component: cell (GO:0005623);; Cellular Component: cytoplasm (GO:000…	K13993|1.4e-120|sita:101770422|K13993 HSP20 family protein | (RefSeq) 26.7 kDa heat shock protein, chloroplastic	Protein processing in endoplasmic reticulum (ko04141)	[O]	Posttranslational modification, protein turnover, chaperones	Hsp20/alpha crystallin family	26.7 kDa heat shock protein, chloroplastic OS=Oryza sativa subsp. japonica OX=39947 GN=HSP26.7 PE=2 SV=1	O	Posttranslational modification, protein turnover, chaperones	26.7 kDa heat shock protein, chloroplastic [Panicum miliaceum]	biological process: response to stimulus (GO:0050896);; molecular function: binding (GO:0005488);; cellular component: cell (GO:0005623);; cellular component: cell part (GO:0044464);; biological process: biological regulation (GO:0065007);; biological process: cellular process (GO:0009987);; biological process: cellular component organization or biogenesis (GO:0071840);; cellular component: nucle…
